# Supplementary material for: Functional development of the adult ovine mammary gland—insights from gene expression profiling
Source: BMC Genomics. 2015 Oct 5;16:748. doi: 10.1186/s12864-015-1947-9 (PMC4595059; doi:10.1186/s12864-015-1947-9)
Supplement: Additional file 2: Table S2. — RNA-seq data for genes more highly expressed during late pregnancy. Table S3: RNA-seq data for genes more highly expressed during lactation. (XLSX 1006 kb) [file 12864_2015_1947_MOESM2_ESM.xlsx]

## Sheet: Late Pregnancy
Table S2. RNA-seq data for genes more highly expressed during late pregancy
Gene ID1	SFC2	P value	FDR3 P value	Chromosome	start	end	LP8	LP5	LP6	LP2	LP1	LP4	LP9	LP7	LP3	Transformed and Normalized means	L6	L3	L1	L5	L4	L2	Transformed and Normalized means
A2ML1	1.98294	2.78291e-05	0.000423891	NW_004080166_OAR3	205801839	205853818	18.4742	19.0811	16.5332	19.0681	14.7157	20.4511	24.52	16.5736	11.195	13.9473	2.39222	1.95464	3.2836	3.37427	1.51693	2.44136	7.03364
AAMDC	1.38291	0.000859047	0.00975655	NW_004080184_OAR21	17543486	17572812	47.6938	40.4008	44.0094	42.2948	41.5406	46.3812	43.8811	47.3531	43.9131	33.563	11.8336	10.7028	10.2104	9.33351	12.3235	8.59659	24.2699
ABCA3	3.17768	8.31124e-15	3.36415e-13	NW_004080187_OAR24	1787662	1816330	20.3034	24.9963	29.1151	30.5745	26.425	24.0926	24.3865	31.5965	33.7334	20.9861	1.93503	3.4905	2.47668	2.34621	2.06587	1.579	6.60422
ABCD3	1.80821	0.00239908	0.0241976	NW_004080164_OAR1	70764370	70818216	14.6211	11.8577	12.1864	12.7321	11.3256	11.7805	9.79623	9.72226	10.2713	9.37757	1.44842	2.234	2.06437	1.26218	1.89533	1.2304	5.18611
ABCD4	2.07417	1.2132e-06	2.28664e-05	NW_004080170_OAR7	82539481	82554033	22.3403	22.8225	30.1267	18.0073	23.3821	17.4854	21.2593	20.3389	19.5212	16.8162	3.33258	3.77026	2.89772	3.11039	2.48395	2.23738	8.10742
ABHD12	1.94709	9.18284e-07	1.76859e-05	NW_004080176_OAR13	41919533	41944873	25.2217	25.5633	28.3045	25.0772	24.8284	24.1664	25.4454	30.1994	25.5945	20.03	3.24644	4.23644	4.80876	4.27365	4.05849	3.15688	10.2871
ABHD14B	1.44272	3.28316e-05	0.000493394	NW_004080182_OAR19	48927848	48931783	52.3415	58.9014	63.6629	46.0319	43.7239	49.338	65.4463	56.1467	56.9495	41.506	14.2839	14.8244	12.1958	12.8555	11.2985	10.6284	28.7693
ABI3BP	4.26072	4.95269e-13	1.78782e-11	NW_004080164_OAR1	163615139	163910222	24.9619	18.4142	15.5632	11.6031	14.5649	14.149	19.781	23.2418	11.9752	13.3953	0.83179	1.04088	0.83795	0.711639	0.779449	0.55196	3.1439
ACAA2	1.37671	9.4654e-06	0.000156642	NW_004080186_OAR23	49605287	49650309	79.7777	83.3467	74.7668	80.2756	79.5514	87.2186	75.7843	83.3612	81.1928	60.8233	17.5359	23.2746	21.9836	19.1064	20.6115	19.6394	44.1801
ACADVL	1.73988	5.98796e-11	1.81187e-09	NW_004080174_OAR11	26565367	26570768	63.5827	68.3263	60.9658	68.7407	59.7845	65.6413	62.1169	75.158	59.3201	48.9949	12.6718	14.4125	11.5683	12.1252	11.6872	11.5308	28.1599
ACAT1	1.33157	2.59072e-05	0.000397561	NW_004080178_OAR15	17226738	17257318	100.307	99.1917	81.9604	90.0214	80.073	90.4828	95.4864	87.9531	83.693	67.4296	24.4644	24.7609	20.9209	24.0449	25.0335	21.6404	50.639
ACER3	2.67279	7.39872e-05	0.0010511	NW_004080178_OAR15	54401592	54545411	9.35103	8.69369	9.06727	8.06178	5.29508	8.40359	10.6699	7.13969	8.05535	6.95552	0.658484	0.686675	0.493038	0.486544	0.570559	0.496543	2.60234
ACOT8	1.56252	0.00473639	0.0434098	NW_004080176_OAR13	74148296	74162302	14.5812	18.4289	18.8647	15.2981	14.8889	19.3229	18.9172	17.6876	15.9044	13.4042	2.95348	4.37673	3.4331	2.59754	2.79971	2.94666	8.57858
ACSL5	2.19576	0.000174657	0.00229998	NW_004080185_OAR22	31841399	31898598	12.1974	8.9788	16.0288	9.74734	8.58882	10.533	10.6728	9.76059	11.8279	8.88251	1.13102	1.29856	1.49811	1.17687	1.05946	0.940459	4.0453
ACSM5	2.64503	1.68348e-08	4.02779e-07	NW_004080187_OAR24	18030310	18062278	23.495	18.7247	22.5479	16.0471	16.4146	13.6892	15.4775	17.7347	20.683	14.3281	1.4224	1.7033	3.43269	1.26722	1.61839	1.40411	5.41699
ACTL6A	1.5782	0.00454607	0.0419771	NW_004080164_OAR1	205723062	205741820	19.2223	17.4603	17.3208	17.0362	14.1439	16.4275	17.2451	15.3069	14.9819	12.9999	2.6579	3.39949	2.73315	3.02335	2.54975	3.73648	8.23716
ACTR2	1.35232	0.000387746	0.004756	NW_004080166_OAR3	42945164	42983427	65.5583	58.81	63.8797	56.0589	52.5749	59.195	58.9921	51.8196	50.0575	43.4681	14.2082	15.0213	16.7507	12.7183	12.3406	15.1229	32.1433
ACTR3B	1.8662	0.000259948	0.00329316	NW_004080167_OAR4	114526901	114574796	14.3076	16.1823	18.3424	15.5637	14.0134	15.7265	17.7856	15.0863	14.7032	12.4091	2.49949	2.46931	2.15198	2.12793	2.34134	2.26174	6.6494
ADA	3.14122	2.45819e-05	0.000379581	NW_004080176_OAR13	72593585	72619502	6.80589	9.09827	8.18257	7.18586	6.53169	6.67956	7.797	7.28423	6.77601	6.28784	0.226538	0.531532	0.20817	0.317152	0.490722	0.307485	2.00172
ADAM10	2.34754	1.53464e-16	7.23396e-15	NW_004080170_OAR7	48536245	48673225	60.7525	50.7876	56.2548	45.5535	39.6931	52.5839	55.7049	42.6288	43.1426	37.6495	5.70573	7.49254	7.02541	7.10813	6.60814	5.78923	16.0379
ADAM15	1.74009	0.00181841	0.0190409	NW_004080164_OAR1	103839601	103850078	12.2766	15.7071	14.2857	13.5909	12.4384	16.4	13.3152	14.6206	13.4432	11.1218	2.23946	2.34697	2.37305	2.26669	1.6957	2.3003	6.39154
ADCK3	1.90885	2.62865e-12	8.98947e-11	NW_004080175_OAR12	28101055	28126575	54.1269	60.14	58.0331	50.8028	59.3338	56.6686	53.796	69.8999	45.8297	42.8419	8.91673	10.0815	7.24864	11.1359	11.4624	9.06756	22.4438
ADI1	1.38978	4.76801e-06	8.24419e-05	NW_004080165_OAR2	1837054	1858081	76.5769	82.6782	87.6587	83.0374	76.4692	87.0064	83.6387	79.5172	78.8836	61.4655	20.7461	22.3895	21.9437	18.5664	19.7204	18.6777	44.2267
ADTRP	4.36472	5.62591e-07	1.12751e-05	NW_004080183_OAR20	43584398	43653027	10.7618	6.86363	5.81192	5.33019	10.3032	5.1873	10.2131	4.87173	6.87706	6.28974	0.196474	0.412467	0.120362	0.137531	0.0851197	0	1.44104
AEBP1	1.81802	3.23414e-05	0.00048672	NW_004080167_OAR4	77244373	77257346	17.0237	30.8575	20.9021	22.8789	23.9029	19.557	24.6302	21.7965	19.2692	17.3029	3.84714	3.7596	3.49062	4.5708	3.47159	2.54034	9.51747
AHR	2.80405	2.73739e-06	4.92267e-05	NW_004080167_OAR4	25880042	25929382	13.3316	9.4824	13.7901	11.6289	11.2656	11.5841	10.4202	9.03819	9.85092	9.06132	0.558962	0.966374	1.02728	0.601957	0.931396	0.914323	3.23151
AIF1	2.29029	1.0379e-11	3.37195e-10	NW_004080183_OAR20	26823422	26825682	35.7815	36.3055	39.2486	27.5127	34.3889	36.308	38.4033	33.6307	34.7231	26.7978	3.34047	4.23518	5.59353	4.36487	5.14565	4.83638	11.7006
AIMP1	1.83025	1.2939e-08	3.15065e-07	NW_004080169_OAR6	19012674	19042968	47.6053	44.6701	46.8055	39.6563	35.8042	36.7346	38.7756	45.2226	41.4662	31.7732	7.72173	7.84646	7.65878	6.69213	6.37207	7.1869	17.36
AK2	1.51865	7.88344e-15	3.20148e-13	NW_004080165_OAR2	233730896	233753843	165.699	162.346	144.482	151.609	147.86	150.726	146.8	158.622	139.774	114.289	32.2665	37.8661	36.9264	34.7111	35.5622	32.7351	75.2568
AKIP1	1.90508	0.000117524	0.00160319	NW_004080178_OAR15	43223824	43231661	15.2301	22.0816	14.9185	17.4517	15.1709	15.8362	15.3	17.7908	15.7998	13.0502	2.39554	2.43834	3.02402	1.98176	2.18051	2.43044	6.85022
AKR1A1	1.33227	0.000301851	0.00377367	NW_004080164_OAR1	19965246	19971524	65.2934	70.0084	72.9833	60.2573	54.291	69.2191	70.0485	62.6017	67.701	49.5888	16.9507	19.2002	17.5457	16.8264	18.2325	13.0244	37.2213
AKTIP	1.58302	6.55359e-05	0.000937342	NW_004080177_OAR14	21324022	21333505	35.2213	35.2126	31.8978	36.2366	28.7814	30.9685	36.598	34.8913	30.7162	25.4221	6.4025	7.03766	7.37038	5.90997	6.46203	6.52566	16.0592
ALAD	1.51227	0.00393845	0.0370032	NW_004080165_OAR2	10259503	10269580	20.0636	19.3226	18.331	21.8519	19.2353	21.4349	23.0716	22.7335	19.5772	16.0317	4.22224	4.5288	4.95148	3.67333	4.1114	3.11108	10.6011
ALAS1	1.52825	0.00145408	0.0156371	NW_004080182_OAR19	48655959	48668862	25.9236	25.9352	27.5379	20.1337	21.5791	26.598	24.3804	23.3414	22.6932	18.6778	4.72713	5.84677	5.60938	4.82016	3.69817	4.34486	12.2217
ALCAM	4.60501	8.13408e-16	3.59926e-14	NW_004080164_OAR1	168392745	168625171	27.2632	15.9957	23.099	20.5149	15.0074	17.0578	24.4927	17.8319	18.9832	15.5841	0.972673	1.00898	0.695183	0.680868	0.992625	1.02685	3.38416
ALDH1A1	1.46223	4.1848e-09	1.08309e-07	NW_004080165_OAR2	63233323	63288390	248.635	162.754	220.433	217.183	181.418	191.379	208.678	199.721	158.916	148.926	53.6064	52.6594	55.2677	49.2092	41.178	39.0669	101.849
ALDH1A2	2.96559	0.00379902	0.0359531	NW_004080170_OAR7	49204002	49321108	4.72833	3.24318	2.4754	2.76501	2.74337	2.45126	4.67779	2.62828	2.31884	3.1906	0	0.0490862	0	0	0.0574021	0.0599467	1.07587
ALDH6A1	1.51434	0.001577	0.0167379	NW_004080170_OAR7	82335358	82354257	28.6047	25.0144	25.4971	26.9652	23.7397	23.1668	28.5394	22.3663	19.6343	19.1459	4.60961	5.98827	5.29203	4.6241	5.59803	4.07262	12.6431
ALDH7A1	1.57267	4.42546e-06	7.70042e-05	NW_004080168_OAR5	24781057	24821883	47.5253	50.1622	47.6325	44.1121	39.7545	48.1242	52.4647	38.4328	41.1417	34.496	8.53186	10.1926	10.039	8.84002	9.6723	9.2508	21.9346
ALDH9A1	1.90136	1.44038e-08	3.4833e-07	NW_004080164_OAR1	115820717	115851870	34.6069	37.4522	42.1412	37.7811	35.6075	38.1784	45.0197	33.9235	32.3457	28.4188	5.67613	6.96369	6.63635	5.14189	6.38618	5.84121	14.9466
ALDOC	5.33934	6.32843e-17	3.05186e-15	NW_004080174_OAR11	19653683	19657356	49.5345	72.0082	45.6572	32.5508	24.7548	58.3554	49.5921	35.2963	50.4562	35.0532	2.48691	1.8918	1.88916	3.3424	1.95373	2.07034	6.56508
AMDHD2	2.58584	8.94221e-36	6.03257e-34	NW_004080187_OAR24	2002086	2036923	79.3312	87.9448	97.0036	102.877	85.8024	107.062	93.2292	110.795	103.982	72.7636	13.6812	15.7595	11.8849	11.2645	11.1742	10.6041	28.1392
AMFR	1.45542	2.15537e-05	0.000335339	NW_004080177_OAR14	23709366	23740241	58.596	55.8758	56.5799	54.9239	51.2297	52.854	56.6174	53.7708	53.4316	41.583	12.2854	13.1685	13.6542	12.5427	13.0011	10.6555	28.571
AMICA1	2.31918	8.58199e-06	0.000142981	NW_004080178_OAR15	28378556	28408347	15.2123	12.947	17.3869	12.3256	12.3158	13.3774	13.7605	15.9646	13.5554	11.1994	1.2729	1.73959	1.45562	1.57415	1.7647	1.3438	4.82903
ANGPTL4	2.27953	8.70196e-17	4.17204e-15	NW_004080168_OAR5	14690825	14697362	131.638	137.972	138.767	186.003	121.914	119.933	145.887	190.535	131.809	108.728	24.7768	28.4396	21.1355	20.1509	21.8016	16.7032	47.6975
ANKRD35	3.40395	9.26212e-17	4.42342e-15	NW_004080164_OAR1	98227622	98243909	33.6591	27.7753	25.5969	25.8935	23.9305	30.4152	27.1422	34.8596	31.1668	22.1838	2.75216	2.99845	2.0169	2.2866	1.81265	1.72232	6.51708
ANKS6	2.95381	0.00138942	0.015007	NW_004080165_OAR2	48720103	48769238	3.08585	6.9227	4.42467	2.17463	4.9495	6.09306	3.90757	2.21637	3.16514	3.91334	0.0592078	0.160856	0.108814	0.0828905	0.188107	0.0803642	1.32484
ANO1	2.142	0.00530292	0.0479438	NW_004080184_OAR21	46549711	46672557	6.82854	6.09042	7.17006	6.75566	4.84736	5.47736	6.90558	3.91485	4.62931	5.16629	0.361298	0.809054	0.560716	0.455233	0.473061	0.348728	2.4119
ANP32A	1.77554	1.40307e-06	2.62448e-05	NW_004080170_OAR7	15383363	15421597	35.8553	34.5032	35.4907	29.4491	27.8585	35.3277	34.8817	29.9333	32.0371	25.0075	5.73285	6.41767	6.81621	5.53268	4.99675	4.78852	14.0845
ANPEP	1.68194	0.00113629	0.0125139	NW_004080181_OAR18	20302919	20319991	28.7536	46.4474	25.1315	25.3526	44.1694	20.2509	45.7343	31.8812	28.8142	25.233	5.88217	5.7417	4.24953	9.20286	7.72972	4.07153	15.0024
ANXA1	1.46871	3.74125e-05	0.000558159	NW_004080165_OAR2	62999421	63019175	143.115	92.5192	142.885	104.003	73.2793	115.592	128.429	93.3877	119.99	84.272	28.9179	26.5388	28.5535	25.2943	22.9866	27.6186	57.3781
ANXA2	1.61603	2.5861e-36	1.75422e-34	NW_004080170_OAR7	46852081	46885179	335.437	307.203	325.309	303.071	257.98	325.213	317.217	277.76	295.761	233.421	67.8263	70.2191	69.9762	68.5796	65.7264	70.4675	144.441
ANXA3	1.99301	1.68689e-06	3.10829e-05	NW_004080169_OAR6	92924509	92998096	28.9113	20.3376	20.9995	25.1388	19.6203	22.1841	22.0729	25.3346	24.7157	17.9808	2.26738	4.30771	2.42189	3.58129	4.39942	3.2617	9.02191
ANXA4	2.03712	3.12074e-18	1.58007e-16	NW_004080166_OAR3	38415567	38491449	85.8828	89.5567	85.6717	75.1994	56.6083	71.4969	78.2758	62.6616	70.0298	56.4257	11.1389	11.8752	13.326	12.3653	12.9338	10.9279	27.6987
AP4B1	1.87017	0.00129323	0.0140666	NW_004080164_OAR1	90346446	90356606	13.4769	10.5343	13.3244	11.4945	12.6968	10.8474	11.4071	11.0757	11.5565	9.57439	1.48125	1.54466	1.88207	1.80492	1.74297	1.43964	5.11954
APBB2	1.98206	0.000258749	0.00328133	NW_004080169_OAR6	59670227	59896747	16.403	11.4633	15.1419	14.3805	13.3043	10.0203	14.1149	11.9758	12.384	10.613	1.60529	1.71162	1.87089	1.9185	1.71888	1.68289	5.35453
APEX1	2.11229	3.1229e-18	1.58007e-16	NW_004080170_OAR7	23830004	23832574	68.6329	82.5189	68.3979	63.1825	66.9752	68.6486	63.5164	73.3695	66.0374	51.9476	12.4092	10.6785	13.209	10.3765	9.17916	8.4852	24.5931
APH1A	1.74174	1.99876e-07	4.26178e-06	NW_004080164_OAR1	99256472	99260497	44.3183	43.4087	42.5937	42.9566	34.2646	40.6195	40.9236	37.4005	38.6094	30.8258	7.72733	7.79646	8.15834	7.02033	6.55306	7.25268	17.6983
APOD	2.02918	2.79577e-09	7.39084e-08	NW_004080164_OAR1	190322007	190334800	40.0314	39.8266	44.0382	36.9529	27.6457	38.9997	39.1669	38.6738	42.1677	29.2981	4.74305	10.401	4.66664	4.77896	5.60417	5.13728	14.4384
APP	2.98148	4.4018e-80	4.01051e-78	NW_004080164_OAR1	128412280	128724511	187.336	188.67	173.706	205.641	151.41	193.706	203.431	161.789	174.66	135.771	18.8093	26.7984	23.1775	19.9683	18.7184	18.3069	45.5381
ARF5	1.89571	0.000128888	0.00174282	NW_004080167_OAR4	91893385	91895222	17.3738	15.1139	19.5969	15.4841	17.4345	18.1291	15.6318	13.2474	17.2859	13.0676	1.6562	3.1906	1.01461	3.59394	2.20042	2.84747	6.89325
ARGLU1	1.53184	8.54636e-12	2.79125e-10	NW_004080173_OAR10	81657426	81683752	120.25	108.123	114.065	115.757	113.014	103.901	113.825	122.153	109.78	85.0743	24.2076	30.4486	24.7001	25.5021	28.268	22.1952	55.5373
ARHGAP26	2.98545	1.59858e-12	5.52809e-11	NW_004080168_OAR5	51190309	51670043	25.0993	35.92	24.5116	22.5759	20.1908	21.014	25.9818	21.2036	23.848	18.8431	1.93653	2.45276	2.33213	2.06232	2.04605	2.18668	6.31164
ARHGEF28	5.73344	7.93159e-11	2.37668e-09	NW_004080179_OAR16	7693786	7899748	11.7443	9.0329	14.58	14.0249	7.60392	8.50462	12.4553	10.3692	7.98534	8.69441	0.137717	0.26455	0.112489	0.08569	0.229817	0.235389	1.51644
ARHGEF39	3.72955	1.1334e-06	2.14442e-05	NW_004080165_OAR2	52560656	52564251	9.186	8.21329	10.7616	6.41103	6.55668	8.48877	7.65443	5.9986	10.638	6.88979	0.225889	0.390533	0.207573	0.474364	0.29359	0.153302	1.84735
ARL3	1.86034	4.4391e-05	0.00065365	NW_004080185_OAR22	22438505	22462379	20.3816	23.5642	22.0795	21.4145	17.4027	21.5531	19.944	17.9835	16.8766	15.6465	1.8736	3.63076	3.17849	4.64073	2.33107	2.99953	8.41057
ARMC10	1.57252	1.36444e-05	0.000219761	NW_004080167_OAR4	44380520	44425012	40.594	39.8058	43.8308	43.3245	37.1299	36.2706	41.1569	43.4431	40.5374	30.984	7.99492	6.11802	10.1167	8.76161	7.53306	9.60643	19.7035
ARPC1B	1.40034	1.27634e-08	3.11096e-07	NW_004080187_OAR24	36885198	36891490	120.631	123.583	133.922	115.27	108.031	130.668	121.989	115.571	122.367	91.1264	30.9649	35.5677	28.1752	31.1981	29.099	26.9379	65.0745
ARPC3	1.27822	0.000217258	0.00280414	NW_004080180_OAR17	53911035	53921955	97.389	105.183	106.072	83.0478	84.6265	99.4556	84.2613	88.9695	88.3731	69.7062	22.8508	27.6977	24.3361	22.8243	25.2825	28.5506	54.5339
ARPC5	1.34487	0.000443693	0.00535446	NW_004080175_OAR12	62773457	62783454	67.4254	59.1496	61.684	56.0499	52.8915	58.7046	58.1284	53.033	58.1696	44.0998	14.2378	14.131	16.2061	14.8573	14.9258	14.156	32.7912
ARRDC3	2.13689	3.98206e-13	1.45445e-11	NW_004080168_OAR5	88196161	88210276	50.2222	41.4197	41.7323	45.5322	41.7234	55.3985	50.9862	46.3852	43.3199	35.1748	5.79837	7.59428	9.00187	5.75113	6.78612	6.13556	16.4607
ART3	3.52622	2.05524e-05	0.000320974	NW_004080169_OAR6	90534442	90662482	6.77444	4.84963	6.01987	8.06902	5.90256	4.59507	8.7653	6.11675	6.63027	5.59679	0.107405	0.26527	0.328987	0.263141	0.217148	0.0485944	1.58719
ASAH1	1.60603	0.000190307	0.00248092	NW_004080189_OAR26	17914967	17944292	30.0133	28.3004	26.5797	28.0725	22.6754	27.099	28.9362	29.6275	25.404	21.0133	5.33507	5.2236	5.36939	4.93492	5.28308	5.12934	13.0839
ATP1B1	1.56412	0.00179958	0.0188837	NW_004080175_OAR12	34911460	34940329	23.3256	23.8444	24.6627	49.8952	35.7146	29.3603	29.5195	30.66	27.1781	23.3916	3.9159	9.08761	7.64941	6.077	5.56968	4.47943	14.9551
ATP2B1	2.32396	6.1264e-06	0.000104538	NW_004080166_OAR3	125848193	125982479	16.4328	14.4506	15.4952	16.3243	11.9947	14.0823	15.876	13.2679	12.6678	11.5187	1.52781	1.96757	1.87191	1.41322	1.44989	1.30349	4.95649
ATP5A1	1.27717	2.3568e-10	6.79809e-09	NW_004080186_OAR23	46071553	46080250	288.371	302.618	269.076	264.338	243.479	291.748	258.575	261.654	265.674	205.904	79.2258	83.8076	74.0465	75.94	70.3847	77.0987	161.22
ATP5C1	1.23892	2.01765e-06	3.68748e-05	NW_004080176_OAR13	11895314	11908801	207.248	218.816	201.307	202.746	176.645	196.67	196.579	202.029	196.382	149.109	53.5135	61.9097	60.4083	57.64	55.4869	57.4848	120.355
ATP5D	1.61265	5.75535e-20	3.02997e-18	NW_004080168_OAR5	41079839	41081978	151.725	162.959	169.112	163.471	142.637	177.097	170.804	176.537	172.334	124.359	37.403	41.4952	33.7183	37.3572	33.8139	32.5383	77.1145
ATP5F1	1.1612	0.00213313	0.0218726	NW_004080164_OAR1	88006727	88022208	187.625	190.412	162.651	157.155	141.593	176.241	169.038	154.379	161.493	124.601	47.1318	54.602	53.5197	51.949	53.624	48.245	107.304
ATP5G2	2.72387	1.03854e-89	9.75003e-88	NW_004080166_OAR3	132715824	132719413	427.679	408.517	500.018	371.896	370.089	411.996	428.82	439.613	428.3	316.027	59.6991	66.567	59.9358	55.5617	52.7007	40.607	116.021
ATP5H	1.22887	5.29412e-07	1.06534e-05	NW_004080174_OAR11	55397798	55402536	259.489	252.381	237.156	218.614	219.261	259.873	227.101	238.806	237.591	178.882	68.6801	72.2731	77.1089	64.9118	62.211	65.7748	145.565
ATP5L	1.13944	0.00157964	0.0167466	NW_004080178_OAR15	28576039	28584457	233.438	241.541	220.744	233.063	211.45	231.27	226.067	238.951	224.291	171.543	72.0966	76.7346	72.991	67.0394	69.7898	69.1242	150.55
ATP5O	1.38005	4.74794e-13	1.72146e-11	NW_004080164_OAR1	119867533	119874473	225.639	227.441	210.522	214.693	196.203	214.293	208.12	230.775	207.708	159.902	55.7045	60.9545	56.9404	53.1047	54.6101	51.5582	115.867
ATP6V0E1	1.49755	1.0016e-12	3.54813e-11	NW_004080179_OAR16	4774597	4802702	142.581	137.343	143.63	126.954	124.5	128.962	144.611	145.24	132.197	102.423	30.995	34.282	32.6687	29.4451	33.3063	30.5728	68.3939
ATP6V1D	1.40065	6.55619e-05	0.000937342	NW_004080170_OAR7	76123987	76135494	65.4403	60.4897	59.9216	62.6351	54.8875	59.836	62.7163	59.8626	47.2382	44.8109	10.9156	17.2142	15.3554	12.6783	15.1797	14.56	31.993
AURKB	3.73543	2.15994e-05	0.000335838	NW_004080174_OAR11	27395604	27399988	7.22092	6.71711	8.26548	3.59042	4.75611	6.20498	5.10181	3.81392	7.74273	5.23964	0	0.394577	0	0.301084	0.106483	0.0556014	1.40269
B2M	5.99798	1.5854e-09	4.31113e-08	NW_004080170_OAR7	99939430	99944167	7973.26	7059.39	6931.3	6317.85	5753.17	6974.53	6985.74	5333.71	5784.5	21905.2	2120.52	2227.3	2594.58	2646.54	2362.2	2213.48	3652.09
B3GALT4	2.07724	2.65108e-05	0.000405061	NW_004080183_OAR20	7550004	7551788	15.2619	14.0291	16.5304	16.3078	15.5326	14.7323	17.4053	18.5478	15.0007	12.5597	1.75189	2.51744	2.01637	2.41548	1.99329	1.6333	6.04633
B4GALNT3	3.07496	4.40056e-24	2.48069e-22	NW_004080166_OAR3	211371294	211430428	50.4391	61.5188	50.5565	45.4776	46.8785	48.4791	44.8212	46.9519	45.9034	37.1969	5.08681	4.62542	5.74914	5.15946	3.86188	4.18964	12.0967
B4GALT3	1.52033	0.00289604	0.0284772	NW_004080164_OAR1	110720072	110726234	19.2062	25.2355	20.3517	20.9479	20.7671	20.8686	21.7884	25.4037	19.3085	16.7186	4.84146	4.30471	4.84437	4.2645	4.24161	3.2127	10.9967
B9D1	2.13513	0.000113538	0.00155397	NW_004080174_OAR11	33648573	33659618	13.8516	12.7431	10.7258	12.0054	13.8809	13.2081	11.6553	14.1453	9.49187	9.97033	1.50923	1.9734	1.41405	1.1186	1.38463	1.36568	4.66967
BAD	1.48218	0.00309075	0.0300435	NW_004080184_OAR21	41882286	41895378	22.2226	23.1764	27.5104	23.4013	22.0938	27.766	23.3307	22.5594	23.5719	18.4897	3.99273	6.71409	4.99607	4.16261	5.05444	4.8429	12.4747
BARX2	1.83997	8.48126e-07	1.6502e-05	NW_004080184_OAR21	31844397	31922285	31.3924	33.9214	34.7966	28.0632	29.729	35.7604	30.7883	34.8826	28.3876	24.3712	8.63947	3.78052	4.37218	5.19305	4.61086	5.22597	13.2455
BBC1	2.28261	4.4114e-142	4.40979e-140	NW_004080177_OAR14	14019384	14022383	778.446	811.117	899.172	780.759	749.886	832.405	890.953	846.357	848.896	584.359	144.299	148.422	135.384	131.035	123.765	115.862	256.004
BCAM	2.43228	4.255e-11	1.31161e-09	NW_004080177_OAR14	51628296	51637745	27.313	26.4894	29.9046	29.416	27.335	28.4763	32.3062	35.3727	27.8168	22.5304	3.36515	3.95954	3.28918	4.07597	3.34171	2.90821	9.26308
BCKDHA	1.70383	1.02753e-05	0.000168912	NW_004080177_OAR14	49608116	49626365	30.1041	33.3437	28.5659	30.8472	28.2857	33.1437	32.2186	32.2795	31.7304	23.8254	5.39646	7.18567	4.59956	6.81593	5.99733	4.03392	13.9834
BCL2A1	2.46549	0.000151009	0.00201001	NW_004080181_OAR18	25012052	25018788	8.32418	7.31338	12.1851	8.88003	8.0871	8.93259	8.69514	7.41496	8.58352	7.26324	0.189964	0.797601	1.16374	0.930821	0.658396	0.601634	2.94596
BCL7C	2.16332	4.11465e-06	7.21554e-05	NW_004080187_OAR24	26980690	26985417	17.9155	16.7985	19.3746	17.3131	14.6614	17.7826	17.8725	17.9439	18.991	13.8008	1.90474	2.56127	1.68548	2.66663	2.20054	2.10658	6.37942
BDH2	1.99366	1.20655e-06	2.27715e-05	NW_004080169_OAR6	21867476	21895102	22.9398	27.5819	29.1693	22.6467	17.7978	28.7443	21.2817	24.8338	21.0596	18.4716	3.40646	3.66581	3.87555	3.0658	3.79492	3.19253	9.26515
BIRC5	4.99436	1.99472e-11	6.30624e-10	NW_004080174_OAR11	52927481	52934702	16.8526	14.0897	16.9036	10.0528	8.67629	12.1756	12.3264	8.56575	14.3852	10.1591	0.370553	0.640639	0.113503	0.486349	0.21405	0.335307	2.03412
BLG	4.25102	0	0	NW_004080166_OAR3	3570808	3602046	55384	60680.7	54255.4	66511.1	74601.6	67151.7	67077.9	64229.4	75375.4	123212	61035.6	61445.5	52512.6	66714.9	61339.8	60190.6	28984.2
BLMH	1.60639	0.000149636	0.0019928	NW_004080174_OAR11	20957489	21000048	30.3209	30.5807	29.101	29.4027	24.7516	30.8685	25.2473	28.2152	26.1799	21.6778	5.49564	5.06417	5.82773	5.3992	5.30948	5.29281	13.4948
BLOC1S1	1.52827	5.02891e-07	1.01694e-05	NW_004080166_OAR3	163459359	163463667	59.903	53.1466	63.5569	59.5106	56.5559	66.0157	64.4475	65.4947	65.5145	46.529	13.9034	14.9776	12.8667	13.9773	12.0469	13.2501	30.4455
BMP4	4.31862	1.12195e-10	3.32959e-09	NW_004080170_OAR7	63452824	63456162	16.508	9.2041	17.122	9.7788	14.1565	9.62935	10.2644	14.1509	17.5733	10.5453	0.298844	0.619997	0.292921	0.627571	0.725034	0.486755	2.44183
BNIPL	2.05826	0.000608571	0.00711469	NW_004080164_OAR1	99883787	99891582	11.8817	9.67574	10.5234	8.77431	9.93842	10.5131	11.8028	11.8772	9.14515	8.53745	1.59666	1.61025	1.05964	1.11766	1.15289	0.842795	4.14789
BPHL	1.67072	4.3271e-05	0.000639763	NW_004080183_OAR20	49443080	49462829	28.9255	28.0853	27.5326	31.6496	25.9145	28.9517	29.8511	28.4274	26.6791	21.8787	6.15229	5.972	4.47017	5.40827	5.24815	4.14296	13.0954
BRD8	2.02086	9.60309e-13	3.40675e-11	NW_004080168_OAR5	46972554	46993670	53.3053	50.8728	54.4104	50.8979	48.3876	48.5625	49.9669	57.0333	45.1318	38.629	7.3688	9.07263	7.92346	8.46858	7.76349	8.0612	19.1152
BRI3	1.5896	1.16602e-05	0.000190664	NW_004080187_OAR24	37608648	37614713	41.2774	33.5096	44.0661	42.8015	40.6806	35.4744	38.8434	42.5715	36.5475	30.1671	8.33217	6.83854	8.95231	9.0628	9.03376	5.91572	18.9778
BST-2A	2.19341	0.000216974	0.00280193	NW_004080168_OAR5	5486295	5488372	9.7793	16.8654	9.58976	9.78028	10.2349	9.41884	11.1653	9.53226	9.16079	8.64465	1.33903	1.48822	1.23045	1.40597	0.386743	1.0602	3.94119
BTBD2	1.9853	3.64821e-12	1.23057e-10	NW_004080168_OAR5	41673660	41683223	49.5848	44.7485	54.5355	54.5544	44.7848	47.802	57.0935	59.5553	40.7685	38.2529	8.35804	10.3614	8.19237	8.30408	7.31989	6.68476	19.2681
BTD	2.08587	3.47389e-06	6.14426e-05	NW_004080164_OAR1	270702876	270724375	19.684	17.7055	19.5422	20.4091	19.2599	19.6263	21.3126	19.7411	17.949	15.1784	2.35832	3.20948	2.35875	3.16687	2.30753	2.17755	7.27675
BTF3	2.47673	4.85128e-80	4.40378e-78	NW_004080179_OAR16	8130118	8136655	259.827	236.935	266.448	226.057	225.083	248.239	223.838	240.6	241.643	180.086	35.7984	34.0837	34.9924	31.7778	32.3136	33.0341	72.7109
BTG1	5.55512	4.57129e-87	4.27537e-85	NW_004080166_OAR3	128381231	128382465	223.14	159.285	199.403	201.312	221.651	203.275	204.801	222.861	185.898	150.864	11.8093	12.455	12.6702	11.7071	13.2008	9.58857	27.1577
BUB1	3.07132	0.00156751	0.0166609	NW_004080166_OAR3	104790651	104826825	5.20934	3.52944	5.23529	3.39173	3.28963	3.88819	3.54631	2.12184	3.50724	3.63514	0.070055	0.115349	0.028611	0.0817304	0.0134891	0.0633915	1.18357
BUB1B	2.9252	0.000280276	0.00352358	NW_004080170_OAR7	32811154	32862229	8.04935	6.18731	8.13292	4.40914	4.49085	5.99534	5.74065	3.76582	5.37313	5.12146	0.207954	0.184899	0.305747	0.48037	0.132136	0.225808	1.75081
BUB3	1.59514	1.06738e-05	0.00017523	NW_004080185_OAR22	41838984	41850422	44.09	40.6143	41.9718	34.2198	39.1491	38.5597	39.0521	38.5764	39.2713	30.026	7.75985	9.63616	8.56059	7.18479	7.07194	7.55329	18.8235
C-MET	1.73049	0.00537682	0.0485231	NW_004080167_OAR4	51538339	51654842	14.7699	8.86915	14.1708	11.8275	8.04776	11.6396	11.006	10.1146	9.47522	9.01895	1.69978	1.95505	1.961	1.5025	1.61974	1.44829	5.21177
C11H17orf49	2.0449	1.74373e-05	0.000275813	NW_004080174_OAR11	26430149	26432645	19.0892	16.6532	17.0711	15.8282	16.0329	16.8411	17.9903	19.1893	17.7075	13.611	2.78242	2.29069	1.76767	2.16409	2.44065	2.42451	6.65608
C11H17orf61	2.10898	3.04505e-14	1.19342e-12	NW_004080174_OAR11	26714044	26715172	58.3498	42.1845	55.4897	51.4256	49.3016	48.0264	55.9455	52.8959	57.8133	39.6796	8.52743	10.2297	6.82319	9.38013	6.03166	6.77147	18.8146
C12H1orf115	3.59122	9.30798e-38	6.43763e-36	NW_004080175_OAR12	22303506	22315615	67.3043	66.1375	56.8137	79.3874	64.6817	68.7653	66.5199	74.8031	51.6037	49.91	4.27368	5.64352	6.63254	6.54155	5.66152	4.84687	13.8978
C12H1orf174	1.51619	0.00418971	0.0391601	NW_004080175_OAR12	47339594	47343225	21.8294	20.5785	21.994	21.4629	18.9868	17.9978	20.0292	21.6535	16.7394	15.6368	3.69424	3.61315	5.341	4.49957	3.84116	2.87486	10.3132
C13H20orf111	1.47866	0.000816471	0.00931585	NW_004080176_OAR13	72232019	72242345	31.3181	27.3476	33.0987	28.6153	31.4865	28.9454	32.7453	39.2391	28.2362	23.9297	6.67857	6.75943	5.55053	6.96343	7.17617	6.93081	16.1834
C13H20orf27	2.88372	2.33369e-59	1.90798e-57	NW_004080176_OAR13	50759953	50772937	129.742	127.853	147.409	135.121	124.125	154.331	154.7	134.159	144.373	104.483	18.1826	20.5571	15.4416	15.3928	16.57	12.5923	36.2319
C13H20orf72	1.46638	0.00321274	0.0311326	NW_004080176_OAR13	37367658	37378406	27.6214	23.978	27.1253	21.8863	23.8144	24.7575	26.044	24.5524	25.3231	19.2926	5.3291	5.47535	5.83288	4.74998	5.66416	4.50073	13.1566
C14H16orf80	1.65501	0.00441528	0.0409533	NW_004080177_OAR14	25419663	25432861	16.7137	14.9637	14.685	13.7254	11.5432	15.1804	14.5178	11.2148	11.3565	10.9595	2.23058	2.4555	3.20147	2.36441	1.95115	1.6724	6.62201
C15H11orf52	3.01584	3.76755e-16	1.71949e-14	NW_004080178_OAR15	21683394	21690408	31.7735	26.8782	37.5837	29.3968	31.7829	35.9894	30.643	36.8878	29.9447	24.7088	2.84946	2.81506	4.20738	2.60834	3.03875	2.57843	8.19301
C15H11orf58	1.36607	0.00154381	0.0164728	NW_004080178_OAR15	35266387	35293939	47.6761	43.5199	44.3323	44.1272	38.9722	44.5	42.8845	41.9894	37.6328	32.5452	9.97264	10.4797	11.0266	9.68612	10.6315	9.95338	23.824
C16H5orf34	2.23706	0.00437708	0.0406601	NW_004080179_OAR16	31277614	31305168	7.50856	4.69105	6.96607	5.14924	5.02937	5.42088	4.81534	4.55251	5.44373	4.92898	0.493491	0.528161	0.352705	0.374229	0.546373	0.223276	2.20333
C1H1orf54	1.72523	7.60609e-05	0.00107685	NW_004080164_OAR1	99264879	99271248	27.0364	25.3612	19.7381	24.4475	22.2035	25.3599	18.7908	28.1111	23.4899	18.4004	3.61077	4.95441	4.91556	2.66795	5.67789	2.90429	10.6655
C1H21orf2	1.99593	0.000327767	0.00407293	NW_004080164_OAR1	262452510	262462874	12.1928	10.7428	14.6435	11.1834	10.7933	11.9434	14.8433	14.0549	12.8183	10.0868	1.45822	2.04838	1.39582	1.56303	1.711	1.56693	5.05367
C1QA	2.07724	2.61071e-10	7.50419e-09	NW_004080165_OAR2	243075637	243096910	34.5215	36.3489	42.3815	32.8099	40.9848	32.4631	40.6043	44.302	30.8032	28.4205	6.12039	5.63046	6.81088	6.40673	4.96259	3.30262	13.6819
C1QB	2.55929	2.99725e-20	1.58469e-18	NW_004080165_OAR2	243051447	243058411	47.5831	53.6184	64.9646	49.854	58.3499	43.3786	56.0868	58.3866	46.0326	40.3488	5.37513	7.34254	7.31748	7.98966	6.32487	4.68372	15.7656
C1QBP	1.99402	2.22275e-13	8.25294e-12	NW_004080174_OAR11	25736432	25742204	60.8304	65.6657	55.171	52.9089	49.5296	59.5097	55.6445	49.8644	53.4492	42.147	7.93805	10.4762	10.1714	7.46537	9.24082	8.93764	21.1367
C1QC	2.41665	1.50984e-19	7.86486e-18	NW_004080165_OAR2	243066386	243070941	54.5263	56.5107	70.3909	52.4309	57.4216	48.9697	63.1544	67.9785	40.9747	43.1023	8.87075	7.42083	7.18733	8.41286	7.43832	5.5671	17.8356
C1QTNF5	6.20195	3.11156e-39	2.19507e-37	NW_004080178_OAR15	29389083	29400970	46.2271	33.6587	50.2326	41.6183	49.4066	53.0598	46.1987	34.0371	43.1483	33.6798	1.66721	2.58827	2.0427	1.61163	1.1465	1.72415	5.43051
C1S	1.87479	1.00837e-06	1.92558e-05	NW_004080166_OAR3	207356267	207367619	32.6014	29.7558	36.311	28.7979	24.7624	25.0858	28.6865	24.7381	26.9708	21.9663	3.60972	6.43811	6.44838	3.87699	4.47273	3.04197	11.7166
C20H6orf136	1.65518	0.00259261	0.0258545	NW_004080183_OAR20	27415031	27418766	14.3949	16.2399	18.1061	15.4536	13.3198	15.7075	14.2399	18.3259	14.233	12.266	2.73345	3.2835	3.19686	2.08735	2.33257	2.36102	7.41069
C20H6orf62	1.38807	2.96011e-07	6.15737e-06	NW_004080183_OAR20	32005804	32009897	110.246	98.348	108.628	98.2114	108.011	111.787	101.09	103.409	92.9421	77.7086	29.4136	29.9032	22.6286	23.4623	26.2763	24.6042	55.9831
C21H11orf48	1.8478	5.95079e-06	0.000101823	NW_004080184_OAR21	40380919	40393852	23.8642	30.7379	25.9623	23.646	22.8053	31.673	26.1237	21.5464	23.2149	19.6072	3.67452	5.31323	3.7654	4.25574	4.51531	3.2041	10.6111
C24H16orf13	1.80533	0.00308406	0.0300151	NW_004080187_OAR24	474417	476250	11.0657	9.62259	10.8252	12.2909	8.94339	12.3749	11.3197	11.1884	11.4529	8.95238	1.53376	1.56575	1.00224	1.4315	1.94914	1.94302	4.95887
C25H10orf10	3.24094	4.8196e-06	8.32755e-05	NW_004080188_OAR25	44115043	44116925	11.0215	3.59466	7.58384	14.6595	8.533	5.78065	6.32229	11.4016	7.34214	7.10781	0.576843	0.474899	0.235587	0.538384	0.370236	0.289986	2.19314
C26H8orf4	1.5658	2.86748e-06	5.14168e-05	NW_004080189_OAR26	33744932	33746228	60.8565	33.2808	50.9502	44.954	46.6243	45.0745	51.287	53.5965	45.8775	36.4926	9.36054	10.5386	11.4688	9.99871	10.1822	8.9652	23.3061
C2H9orf3	1.74061	0.000389789	0.00477869	NW_004080165_OAR2	31136786	31476766	18.4933	15.9589	20.978	16.3573	17.3124	18.5817	18.4943	20.7208	18.5333	14.3748	2.31815	3.90043	2.90682	3.11862	3.09661	2.90066	8.25847
C3H2orf68	1.73233	8.04888e-06	0.000134553	NW_004080166_OAR3	57297597	57303471	31.309	26.8101	28.8334	29.0049	32.0648	31.9682	33.5609	30.7239	27.6272	23.1155	4.96386	5.68411	5.97126	5.36997	5.63047	4.41005	13.3435
C4H7orf55	1.63414	5.27821e-06	9.0692e-05	NW_004080167_OAR4	102658026	102661619	41.0008	39.1872	41.1174	33.4521	35.7226	42.413	41.2598	38.8855	34.4928	29.3396	7.55504	9.97881	5.63446	6.43818	9.58217	6.09334	17.9541
C4H7orf73	2.30115	4.51271e-29	2.79256e-27	NW_004080167_OAR4	99236758	99252849	101.436	98.593	97.5573	90.4647	85.4292	105.165	99.7579	92.5303	90.9806	71.8905	13.4978	15.0356	14.7163	14.6245	12.8594	12.8512	31.2411
C5H19orf53	1.6469	1.09194e-11	3.5382e-10	NW_004080168_OAR5	9969231	9974520	76.6606	78.6589	88.859	80.3308	77.7742	81.1776	89.501	93.5409	91.9719	63.509	20.0626	19.2447	18.5634	17.7149	16.0613	14.1619	38.5628
C5H19orf60	1.66913	0.00216586	0.0221713	NW_004080168_OAR5	4372151	4379811	12.8915	13.7389	20.1837	14.8676	11.3002	18.0062	16.7836	16.4417	16.5379	12.3437	2.62784	3.5336	1.96759	2.55483	3.37326	1.84947	7.39526
C5H5orf15	1.63928	0.000495927	0.00589266	NW_004080168_OAR5	43012694	43025346	27.1759	21.1537	21.7646	22.4129	18.919	21.8786	23.0409	22.2467	18.852	16.9724	4.0129	4.00049	3.53108	3.67726	4.42536	4.19239	10.3536
C6H4orf19	2.53026	5.92027e-10	1.66679e-08	NW_004080169_OAR6	56871623	56893400	22.291	22.3809	29.7484	19.7954	24.211	27.093	25.8465	22.49	22.5568	18.5547	2.12494	2.83403	3.12423	2.52866	2.62678	2.46121	7.33311
C7H14orf166	2.00893	6.31235e-29	3.87707e-27	NW_004080170_OAR7	41916141	41929877	136.451	132.899	135.651	121.116	112.73	123.439	120.428	142.882	127.255	95.8424	20.962	24.4455	25.2364	20.7978	20.5847	20.6175	47.7082
C8H6orf225	3.14536	1.59116e-12	5.51014e-11	NW_004080171_OAR8	25451176	25455817	22.0019	19.8955	27.9511	21.3534	23.0403	20.7051	23.5169	23.1397	22.9397	17.6126	1.16276	2.12514	1.70957	2.11621	2.55234	1.47303	5.59955
C9H8orf59	1.25613	0.00432877	0.0402719	NW_004080172_OAR9	89923094	89930406	64.0526	65.3583	67.4782	62.2014	61.4388	59.3834	60.9269	66.6855	60.7096	47.7294	14.9391	19.8265	16.5395	18.6468	15.4916	18.4042	37.997
CA2	2.82913	7.51131e-05	0.00106526	NW_004080172_OAR9	89631585	89648044	9.79252	12.0047	9.80147	9.44038	8.46195	4.17732	4.24691	4.01035	5.81783	6.3767	0.376976	0.325872	0.34641	0.329853	0.46274	0.810159	2.25394
CACNB3	2.14461	1.15265e-05	0.000188727	NW_004080166_OAR3	137168467	137181357	15.7093	12.1337	18.7851	16.9211	13.3341	15.8394	17.2083	16.6899	18.8885	12.7539	1.76419	2.90482	1.86485	1.91293	1.67849	1.97201	5.94697
CADM1	1.51002	0.00368967	0.0350796	NW_004080178_OAR15	25193732	25556301	23.072	26.1981	18.8094	21.5397	19.4008	20.4327	21.6043	21.7042	17.5982	16.3676	4.01107	3.96265	4.50681	4.024	4.45247	4.19824	10.8394
CALCOCO1	1.49135	4.39897e-05	0.000648835	NW_004080166_OAR3	132667977	132681272	48.9622	38.2878	51.8546	47.682	45.1492	38.3876	42.2514	49.2042	43.8096	34.2682	9.00764	11.413	7.80622	11.6879	11.0622	8.34966	22.978
CALD1	2.3532	2.73188e-47	2.08833e-45	NW_004080167_OAR4	98442952	98650133	165.536	166.812	151.522	166.299	140.012	148.099	162.005	148.25	130.154	114.775	18.4278	23.5436	25.7058	21.286	20.4393	25.8977	48.7738
CALM2	1.63999	9.85388e-26	5.67138e-24	NW_004080166_OAR3	77128540	77141374	309.084	293.493	307.991	282.062	227.896	279.527	294.029	230.657	260.052	206.639	65.4002	60.8542	62.4268	58.7332	55.4229	60.8999	126
CALM3	1.39191	1.42615e-05	0.000229252	NW_004080177_OAR14	52810376	52818982	69.9358	81.4855	75.3585	67.3138	67.7479	84.823	71.4821	64.8201	71.6301	54.8393	17.5242	21.4649	18.8526	17.5194	17.5572	15.3417	39.3985
CAP1	1.47638	4.17262e-09	1.08107e-07	NW_004080164_OAR1	14416506	14443250	108.676	97.8386	103.465	99.0312	97.1251	98.2885	105.902	90.8775	90.2654	74.3091	22.1254	23.9653	26.5446	22.469	21.0589	23.7974	50.3319
CARHSP1	2.40277	1.07662e-10	3.19891e-09	NW_004080187_OAR24	7684375	7695677	27.14	20.7174	34.4187	30.8145	24.2953	28.2954	33.9669	30.5612	28.5366	22.0678	3.75406	3.91477	3.19414	3.57676	2.52995	3.77442	9.18434
CASP8	1.54982	0.00015984	0.00211727	NW_004080165_OAR2	202530030	202553823	34.0249	37.7646	34.1405	33.4831	28.8072	33.3341	33.6637	31.224	26.4297	24.7606	5.96654	6.28845	7.09321	6.74039	6.62014	6.76214	15.9765
CAT	1.44947	4.60644e-05	0.000675804	NW_004080178_OAR15	63173067	63209950	59.8057	52.32	51.6296	53.0259	46.2061	51.6526	55.7252	48.1952	45.3868	39.0388	12.2081	13.2702	12.3802	11.1527	10.8967	10.7972	26.9332
CAV1	1.70313	2.30993e-11	7.2748e-10	NW_004080167_OAR4	51785972	51820791	79.6388	77.9173	73.4805	75.6131	58.6972	69.4237	73.4516	71.2425	74.7586	54.7878	13.1827	15.0222	15.5121	11.6033	12.6665	18.1885	32.1689
CAV2	1.88572	3.08253e-07	6.3905e-06	NW_004080167_OAR4	51840844	51848655	32.3962	27.8249	31.2498	37.1331	28.2567	30.6129	29.2016	30.9275	31.1509	23.6886	4.0277	5.24629	5.21772	4.23804	5.45342	5.71064	12.5621
CBX3	1.53436	6.10268e-07	1.21615e-05	NW_004080167_OAR4	69702002	69712200	67.2929	64.3499	60.1828	62.4699	54.567	55.081	58.5645	57.4652	56.1083	45.0716	13.2246	13.757	15.1983	11.7928	12.4359	11.4411	29.3748
CBY1	1.59696	0.000332007	0.00412147	NW_004080166_OAR3	214277900	214286833	26.8196	21.4515	27.8859	26.8965	24.3442	24.4271	28.4141	26.7959	25.1045	19.8621	4.67917	6.43664	5.66046	4.14608	4.03727	4.71647	12.4375
CCDC109B	4.64771	3.73171e-18	1.87657e-16	NW_004080169_OAR6	15811642	15911668	24.492	19.7826	29.5541	20.9977	18.7679	25.9876	22.9119	21.9457	25.9108	18.0041	0.777979	1.12085	1.4298	1.27069	1.1235	0.93864	3.87376
CCDC12	1.40746	0.00331176	0.0319791	NW_004080182_OAR19	52468608	52507177	29.5352	33.2411	32.5697	28.4153	30.9596	36.4387	32.612	28.3666	26.4889	23.626	6.65341	9.0571	6.73007	7.58176	6.52473	5.3905	16.7862
CCDC13	1.5491	2.98266e-05	0.000451578	NW_004080182_OAR19	14753885	14786086	33.7023	44.3255	37.9071	39.8478	40.4045	43.9075	44.7407	37.0142	37.0474	30.3358	7.78391	9.42108	9.22064	7.04976	8.14034	8.34542	19.5828
CCDC23	1.83465	0.000157559	0.00209044	NW_004080164_OAR1	17058873	17064739	19.455	18.834	19.2225	17.0612	15.2552	16.3181	17.3905	20.085	16.7238	13.9336	2.91982	3.0391	2.04425	2.77382	2.83113	2.73646	7.59468
CCDC28B	1.91967	6.51893e-05	0.000933636	NW_004080165_OAR2	234423589	234427483	13.7741	17.9367	21.5331	22.7604	12.9994	18.5054	15.3535	19.5968	15.7178	13.7512	1.97582	3.56234	2.78394	2.00545	2.51092	2.50304	7.16332
CCDC3	1.82507	0.000108569	0.00149175	NW_004080176_OAR13	16453509	16541991	18.6561	18.9059	17.3973	19.6057	18.5848	19.0634	20.405	20.932	17.7369	14.8391	2.48609	3.70027	2.60514	4.03006	2.21082	2.81202	8.13072
CCDC57	3.16559	1.44786e-06	2.70212e-05	NW_004080174_OAR11	49837708	49934959	7.83379	11.8464	12.7686	7.70405	8.51255	11.5237	9.2164	10.9096	8.68721	8.12363	0.663177	0.600573	0.575549	0.580277	0.606549	0.300049	2.56623
CCDC80	2.00238	8.28759e-08	1.83359e-06	NW_004080164_OAR1	175728598	175763915	35.6545	34.1867	34.2265	25.8529	23.1298	30.1973	26.7739	21.6437	30.5089	22.2866	4.44856	5.65582	4.82954	3.19281	4.22862	3.77065	11.1301
CCDC82	1.91514	6.1548e-05	0.000887664	NW_004080178_OAR15	13338489	13365504	18.3435	18.0678	18.1298	19.2133	16.3571	17.1247	18.2406	17.8332	17.047	13.9309	3.16784	2.51556	2.11261	2.3859	3.17337	2.17711	7.27408
CCL14	1.81497	1.03432e-05	0.000169917	NW_004080174_OAR11	14061248	14065859	23.3741	24.5303	21.0961	31.3862	20.1115	26.7966	24.2284	31.2663	26.0733	19.5734	3.2811	6.17635	3.47683	4.09693	5.17373	2.96902	10.7844
CCL21	2.16954	8.14673e-05	0.00114681	NW_004080165_OAR2	36644096	36645309	24.3659	16.6353	41.1597	24.3941	11.7044	22.6581	24.3556	20.9829	38.061	19.2128	2.03884	5.20342	3.53888	2.31917	4.22021	2.6905	8.85572
CCL5	4.25196	1.91395e-24	1.08637e-22	NW_004080174_OAR11	14111280	14117988	35.269	32.39	40.3307	28.9729	31.3705	34.097	35.5948	41.5757	35.5576	26.7519	1.58729	3.81576	1.29652	3.03699	1.89491	1.43631	6.29167
CCNA2	3.96834	4.39291e-06	7.66539e-05	NW_004080169_OAR6	3656685	3663736	9.14092	8.52773	8.25478	5.80743	4.64813	7.05654	6.23637	3.72546	6.80447	5.76995	0.146466	0.198959	0.179453	0.256314	0.0634543	0.0994008	1.454
CCNB1	5.09207	1.30548e-10	3.81462e-09	NW_004080179_OAR16	10486231	10495255	15.68	11.9198	17.2289	8.16724	7.13796	11.7034	9.73659	7.3762	13.3122	9.19894	0.168692	0.638844	0.27558	0.314889	0.22737	0.101764	1.80652
CCNF	2.28928	0.00484069	0.0441854	NW_004080187_OAR24	1931108	1949668	4.83092	4.68607	5.86984	4.83926	5.09779	5.00091	5.10758	4.20173	5.72239	4.60287	0.276061	0.370131	0.459035	0.317469	0.364495	0.303332	2.01062
CCNG1	1.30134	2.28464e-08	5.39809e-07	NW_004080168_OAR5	72435917	72443113	267.206	266.831	323.391	250.913	225.266	269.553	297.67	273.044	245.97	201.232	74.04	74.289	86.1141	71.5918	72.2891	61.1717	154.634
CCNG2	2.41237	3.07172e-06	5.47214e-05	NW_004080169_OAR6	91654211	91663213	14.2888	12.1313	16.9168	16.7051	13.9919	15.3508	13.0144	13.5195	13.6129	11.4452	1.37789	1.65296	1.36666	1.51568	1.44027	1.57338	4.7444
CCNI	1.50306	1.5948e-10	4.64353e-09	NW_004080169_OAR6	91541528	91569435	118.615	100.012	112.634	112.634	99.866	100.709	112.698	116.107	101.955	81.0666	27.3828	24.3566	24.7944	24.1247	26.8693	23.7495	53.9344
CCT2	1.3486	2.5057e-05	0.000385712	NW_004080166_OAR3	149910316	149925994	92.7047	95.2978	84.328	83.9865	67.9876	79.4792	81.7511	85.0795	76.4588	62.3778	22.5416	22.3091	24.7138	18.4229	19.3808	21.0883	46.2536
CCT3	1.87302	1.33051e-22	7.28416e-21	NW_004080164_OAR1	104877493	104892392	125.231	133.068	124.465	110.284	97.9988	119.231	115.534	119.977	114.507	88.1433	21.882	24.098	23.6427	20.9827	19.2199	20.8856	47.0595
CCT4	1.76996	3.31955e-14	1.29894e-12	NW_004080166_OAR3	46134751	46147848	89.7923	86.3793	84.8849	83.3201	73.0507	81.1105	81.9087	87.7349	78.4311	62.4074	17.4724	16.0694	17.0709	15.6318	14.3866	15.3738	35.2593
CCT8	1.25498	0.00270961	0.0268795	NW_004080164_OAR1	125279117	125292745	80.6216	80.7461	69.9539	69.0583	62.8613	69.2087	66.7389	66.8679	67.3125	53.1355	20.088	20.858	21.046	18.2226	17.0031	19.6241	42.3396
CD2	2.41263	5.08543e-05	0.000741668	NW_004080164_OAR1	93287557	93301948	14.7061	10.7475	11.3297	8.40824	8.91048	10.0625	9.44581	9.53673	11.9705	8.62827	1.38758	1.37083	0.755599	0.539613	0.949967	0.88357	3.57629
CD247	2.18696	0.00307009	0.0299264	NW_004080164_OAR1	117694599	117779167	8.86383	5.22087	7.2617	6.34797	4.83981	5.34106	6.476	6.43417	6.77555	5.57395	0.422482	0.751287	0.517635	0.473178	0.829757	0.305838	2.54872
CD2BP2	1.63269	2.99968e-06	5.36316e-05	NW_004080187_OAR24	26558330	26560721	41.7957	39.1954	46.5114	37.9907	34.4748	42.5296	39.7507	42.8127	42.167	30.9726	8.23361	8.90279	7.46672	7.89645	7.48997	8.15443	18.9704
CD34	2.02026	1.24833e-06	2.34929e-05	NW_004080175_OAR12	73539133	73606756	23.0962	25.0807	18.7898	24.9202	20.0775	24.9512	23.512	23.5428	23.9413	17.8402	3.11903	4.02466	3.19759	2.27243	3.80564	3.36955	8.83062
CD3E	2.77805	2.02576e-09	5.43084e-08	NW_004080178_OAR15	28500840	28511454	25.1191	20.3399	21.663	15.3667	16.5159	18.7519	18.2809	21.4176	16.2039	15.0153	1.43445	2.36189	1.6843	1.67352	1.7608	1.73068	5.40497
CD3G	2.79572	9.3782e-07	1.8034e-05	NW_004080178_OAR15	28521791	28533618	18.0324	14.6632	14.2723	8.64555	12.0677	11.9333	11.2595	10.6462	9.95713	9.95297	0.936546	1.44229	0.809985	0.848397	1.05017	0.747763	3.56008
CD44	2.73763	6.52178e-09	1.65839e-07	NW_004080178_OAR15	63849309	63939666	18.6128	16.4245	18.6694	17.1761	19.7179	16.6584	16.2963	27.7823	14.5674	14.3751	1.3291	2.06684	2.05063	1.58506	1.79142	1.46994	5.25092
CD47	1.33649	0.00109958	0.0121694	NW_004080164_OAR1	171195722	171258550	58.673	44.7172	57.7328	56.6412	49.828	49.0925	54.6176	52.6937	45.5647	39.6255	12.2446	14.3751	14.741	12.1215	12.5154	12.5058	29.649
CD52	2.92825	5.58386e-09	1.42576e-07	NW_004080165_OAR2	239674160	239676197	17.7831	16.4646	19.7938	14.9054	16.7237	14.2464	16.9801	18.5102	15.4548	13.165	0.80353	1.45535	0.984503	1.37492	1.80506	1.77736	4.49586
CD53	2.2423	8.89942e-05	0.00124144	NW_004080164_OAR1	87349847	87388594	13.2156	12.3501	14.5332	9.57644	11.0809	10.4686	12.212	11.0429	8.7987	9.27761	1.32372	1.16244	1.08124	1.4757	1.01953	1.24218	4.13753
CD7	2.08997	0.00452121	0.0417789	NW_004080174_OAR11	49714349	49717871	8.52621	6.64623	7.1977	4.04968	5.30136	7.14952	6.12616	5.70656	7.80947	5.65694	0.428064	1.05724	0.524474	0.749109	0.494542	0.451906	2.70671
CD74	3.31484	3.89164e-70	3.32486e-68	NW_004080168_OAR5	59255282	59263035	476.334	471.963	581.462	422.244	430.431	421.165	430.415	485.81	412.464	345.163	40.6909	64.4928	57.2749	43.894	51.4562	40.5077	104.126
CD9	1.14474	0.00282454	0.027874	NW_004080166_OAR3	208068761	208081911	209.708	170.555	210.302	186.442	168.822	200.604	204.686	182.75	187.773	143.172	61.2971	65.9079	63.832	58.9757	58.2522	51.4993	125.07
CD96	2.40804	0.00252313	0.0252733	NW_004080164_OAR1	174690684	174790851	6.50076	6.02028	5.27491	5.77314	4.06004	5.12165	5.73517	4.89791	4.7476	4.81196	0.349688	0.556584	0.380841	0.190385	0.403993	0.210951	1.99829
CDC20	4.1638	2.12834e-08	5.04328e-07	NW_004080164_OAR1	17815062	17818709	12.693	10.1124	13.6981	8.83723	7.51822	10.419	8.49759	6.87302	11.6434	8.21299	0.359743	0.431557	0.251866	0.43169	0.207805	0.325526	1.97248
CDCA3	3.26946	1.31479e-05	0.000212736	NW_004080166_OAR3	207550569	207553129	9.7172	8.67014	9.51086	6.13808	6.12945	7.63043	6.47262	5.42917	8.0994	6.38786	0.353521	0.349253	0.259885	0.593913	0.163369	0.255916	1.95379
CDCA7L	2.43136	1.22959e-08	3.0119e-07	NW_004080167_OAR4	30678201	30724284	22.7347	24.4391	26.7541	20.2532	18.7514	23.5076	24.1684	16.76	18.2742	16.8159	1.78075	2.76715	2.54545	2.64885	2.82878	1.98064	6.91628
CDCA8	3.74358	2.48692e-05	0.000383299	NW_004080164_OAR1	12275065	12290516	8.05987	7.57931	7.02321	4.3172	4.25339	5.98019	5.45437	3.74611	6.1257	5.1503	0.107747	0.15967	0.0440049	0.201128	0.12448	0.129998	1.37577
CDH3	3.32969	3.14431e-05	0.000474549	NW_004080177_OAR14	35255909	35357324	9.59073	5.95941	7.06011	5.7129	5.15584	7.04765	7.60028	6.20128	4.88746	5.70485	0.15673	0.464513	0.288044	0.237706	0.256515	0.0945482	1.71333
CDIPT	1.43254	0.000679126	0.00788355	NW_004080187_OAR24	26399477	26403160	35.1616	45.0949	37.9227	32.3997	34.0822	42.0543	42.2039	36.2063	35.2407	28.8038	8.62529	9.33067	8.29581	8.5735	8.32059	8.3122	20.1068
CDK1	4.14804	3.20173e-08	7.40204e-07	NW_004080188_OAR25	16420600	16433019	13.1597	13.1281	14.5733	7.68553	6.08724	11.1389	9.43768	5.35963	7.89394	8.03285	0.447564	0.347412	0.235014	0.402806	0.258535	0.231425	1.93654
CDK4	1.63883	3.6204e-05	0.000540783	NW_004080166_OAR3	161618342	161620479	32.5538	35.4758	31.5691	27.8696	27.1956	32.6088	34.2371	30.6479	29.8135	23.893	6.99203	5.78513	6.31802	5.2003	5.95743	5.29884	14.5793
CDK5RAP2	2.08909	4.72162e-05	0.000691467	NW_004080165_OAR2	2874245	3053524	14.4976	14.6943	15.1407	14.9153	14.6755	12.9116	12.5195	18.8118	13.8287	11.6289	1.90397	1.84153	1.8434	1.9479	1.96892	1.5542	5.5665
CDS1	2.65708	0.000153891	0.00204506	NW_004080169_OAR6	99005266	99080608	7.16221	4.94265	6.79865	8.10435	6.96379	7.15147	10.5338	9.16698	6.78287	6.40214	0.625676	0.415634	0.68729	0.453074	0.461123	0.331889	2.40947
CEBPA	1.95144	2.26539e-06	4.12195e-05	NW_004080177_OAR14	43016361	43018030	23.4126	21.4049	25.2239	23.6434	21.7044	24.8542	26.5657	23.32	25.2359	18.4812	3.39888	4.24395	3.99087	3.66794	3.57222	2.73386	9.47056
CEBPZ	1.37195	0.00160145	0.0169706	NW_004080166_OAR3	86780197	86803614	46.9381	46.7733	39.0025	42.2838	36.1853	41.5175	40.3783	41.3325	38.7559	31.5117	9.51822	10.5585	11.2895	8.88909	9.59143	9.58632	22.9686
CECR5	2.07353	0.00115321	0.012672	NW_004080166_OAR3	212824946	212836660	9.42497	9.91663	8.96382	10.8025	6.5416	10.4848	9.65224	9.59066	6.72312	7.54664	1.05642	1.10889	1.05166	0.878143	0.762798	1.19492	3.63951
CENPA	6.52704	1.81723e-12	6.25791e-11	NW_004080166_OAR3	33803471	33809513	13.127	12.3548	17.0631	8.46154	8.7783	12.7654	10.8971	7.4497	14.6905	9.46569	0.250908	0.272666	0.122967	0.175635	0.0289873	0.0908168	1.45023
CENPF	3.38129	4.65362e-05	0.000682319	NW_004080175_OAR12	67063669	67126777	9.11114	6.09151	8.50266	4.88995	4.76819	5.78799	5.90578	3.70883	6.37127	5.36345	0.123979	0.271757	0.104433	0.336292	0.237229	0.133222	1.58622
CENPN	2.2698	0.00351106	0.0335611	NW_004080177_OAR14	7098558	7125484	7.44263	5.78466	6.26871	5.80541	4.21444	6.913	5.55234	3.22058	5.649	5.02424	0.228773	0.565028	0.168179	0.512449	0.555032	0.496831	2.21352
CENPW	2.75408	0.00202008	0.0208869	NW_004080171_OAR8	12047038	12055395	5.09613	4.86423	5.57676	4.40495	3.03248	4.1911	3.91505	2.76276	4.6813	4.03261	0.0799545	0.197473	0.195924	0.335808	0.0923713	0.0723495	1.46423
CERS5	1.78296	4.55264e-07	9.25941e-06	NW_004080166_OAR3	135993094	136012093	39.831	31.9163	34.1683	34.1566	32.5302	31.4001	44.0485	39.0388	31.2726	26.9941	6.28095	6.02262	6.84679	6.53031	5.84244	5.59995	15.14
CETN3	1.61213	0.000258881	0.00328133	NW_004080168_OAR5	87293959	87312045	31.4522	26.5849	29.324	25.9656	23.1382	24.9133	25.2641	24.5154	21.249	19.856	4.78005	4.6871	5.15733	4.29489	5.64602	4.64818	12.3166
CFI	6.10001	2.02464e-30	1.28181e-28	NW_004080169_OAR6	15709202	15753214	59.2488	65.6212	85.8877	61.1986	44.1013	56.457	60.8231	54.8922	41.0645	44.3064	1.20187	4.00734	5.19998	1.73519	2.51669	1.2235	7.26333
CHCHD10	1.53269	2.1407e-05	0.000333687	NW_004080180_OAR17	70488973	70491624	36.3265	51.4511	36.1498	38.3058	43.5646	48.3748	42.8637	50.446	41.9342	32.8695	9.21705	10.4619	8.89019	11.6683	8.94921	6.2109	21.4457
CHD3	1.45524	0.00515154	0.0466948	NW_004080174_OAR11	27125849	27152057	23.3698	27.3335	22.678	23.0952	22.9579	25.2979	24.0239	20.4947	20.8196	18.0429	5.0469	5.459	6.00917	4.41149	3.98429	4.66053	12.3986
CHI3L1	4.31861	1.53521e-16	7.23396e-15	NW_004080175_OAR12	355919	366687	286.724	223.233	324.012	192.586	195.726	256.874	256.014	235.385	183.755	179.429	14.4601	11.7901	50.7087	11.3224	17.1073	9.60381	41.5478
CHMP4A	1.73165	1.00694e-08	2.50377e-07	NW_004080170_OAR7	20567996	20571551	46.4225	46.0843	49.3707	55.721	49.6721	47.3104	50.0372	59.3094	47.6393	38.1293	8.98868	10.2995	10.1104	9.02548	8.93757	9.40043	22.019
CHMP5	1.31238	0.0027171	0.0269429	NW_004080165_OAR2	37651450	37665073	56.6409	49.7813	48.4642	48.4154	48.468	46.7068	53.1882	49.4731	48.3078	37.7733	14.134	12.2388	12.6948	13.2048	12.9461	10.7005	28.7823
CHN2	2.74018	0.00389059	0.0366791	NW_004080167_OAR4	66589702	66929893	3.40602	4.57798	3.25999	2.79659	2.91733	4.25047	2.64992	4.89052	3.68678	3.55299	0.174491	0.137908	0.0855163	0.0488573	0.0403179	0.126315	1.29663
CHRAC1	1.5153	0.00173234	0.0182169	NW_004080172_OAR9	16020166	16023541	24.9073	27.4655	27.3773	24.3779	20.9214	26.8829	24.2522	23.2598	20.1674	18.7623	4.89322	5.2178	5.23398	4.73009	4.98013	4.35751	12.382
CHRDL2	4.79831	2.64455e-15	1.12193e-13	NW_004080178_OAR15	52188914	52223693	45.164	77.4602	36.9645	31.1585	31.142	50.3148	45.2341	39.1234	51.8588	34.3445	1.83575	2.31736	3.24885	2.35587	2.29757	3.18385	7.15762
CINP	1.33876	0.00129523	0.0140822	NW_004080181_OAR18	65834515	65848211	48.6394	47.6221	43.9134	45.6856	51.4594	45.6278	56.6151	57.9663	52.7372	38.0801	13.2965	11.441	13.3482	12.9704	10.6043	13.3514	28.4443
CIRBP	2.16936	3.15962e-17	1.55597e-15	NW_004080168_OAR5	41106011	41109549	60.4015	51.9989	65.2176	55.0877	59.4585	62.7327	64.2491	64.7282	64.0033	46.0788	8.48319	10.2159	8.49425	9.19398	10.5441	7.70277	21.2407
CITED1	3.60532	4.46731e-05	0.000656953	NW_004080190_OARX	61515253	61520440	3.88991	5.63986	6.28126	5.32402	6.25708	5.2024	5.89454	6.45405	5.47495	5.02019	0	0.183169	0.363465	0.207655	0.0856802	0	1.39244
CITED4	1.46303	0.00472483	0.0433521	NW_004080164_OAR1	15154348	15154722	29.73	38.3691	29.85	51.5929	26.0356	38.2452	60.8687	45.8723	36.9261	30.1263	8.40909	6.12683	8.24241	12.067	9.95787	7.79947	20.5917
CKAP2	3.98466	3.89622e-07	7.97691e-06	NW_004080173_OAR10	21840554	21861942	10.5941	9.32484	13.1431	6.71329	6.00693	8.33181	8.57903	4.73649	8.41078	7.01779	0.409799	0.417504	0.156905	0.412359	0.14795	0.0463526	1.7612
CKS1B	1.94652	1.86408e-18	9.50952e-17	NW_004080164_OAR1	103771672	103775564	90.6581	83.4904	83.9657	85.2121	79.7183	84.8455	90.3735	88.4746	76.5434	63.9197	14.7563	15.3271	18.4513	12.7349	13.8952	13.0784	32.8379
CKS2	4.16267	2.19868e-14	8.69992e-13	NW_004080165_OAR2	23987477	23992534	23.3053	23.193	26.9487	17.2924	16.2128	19.4289	16.9878	15.6861	18.1642	15.2773	0.805615	1.47808	0.84605	0.966734	0.997205	1.04141	3.67007
CLCN7	1.52306	0.000236064	0.00302316	NW_004080187_OAR24	1041133	1049025	26.3686	32.4549	32.0026	35.464	30.2255	30.2098	33.1345	46.2964	31.6331	25.2797	6.80037	8.39783	6.09866	7.09128	7.51222	5.45571	16.598
CLDN4	1.53296	2.52232e-05	0.000388029	NW_004080187_OAR24	33401505	33402001	41.0728	42.8226	49.9845	47.6673	33.3957	41.0846	49.9795	40.2959	36.9471	32.277	11.5794	11.6747	7.57955	7.32831	9.07116	6.74612	21.0554
CLDN8	3.35962	4.59216e-41	3.27702e-39	NW_004080164_OAR1	123914931	123916997	159.886	121.818	142.987	154.792	121.068	130.421	160.177	106.798	139.955	103.326	10.641	15.5804	15.7012	12.8416	13.99	13.4252	30.7552
CLEC14A	2.35033	9.69471e-06	0.000160008	NW_004080181_OAR18	47277026	47278735	13.71	14.9343	11.7759	14.9205	10.7405	12.437	12.2506	15.5913	15.5663	10.792	1.45817	1.69615	1.2679	1.21827	1.49442	1.4046	4.59171
CLIC1	1.51596	0.000101744	0.00140501	NW_004080183_OAR20	26713669	26719046	46.9874	42.0079	41.3012	34.0346	31.609	40.3813	32.5509	35.0067	38.4291	28.822	8.38672	7.71186	9.169	7.08997	7.49046	8.40628	19.0124
CLINT1	1.31191	1.13578e-07	2.46645e-06	NW_004080168_OAR5	66694040	66721096	256.017	255.506	209.206	265.278	241.491	255.639	265.04	217.81	193.907	179.846	62.0905	69.3655	69.8308	62.5666	66.0256	60.1185	137.087
CLK1	1.6445	6.93268e-23	3.82086e-21	NW_004080165_OAR2	202169544	202176832	189.699	164.834	202.896	198.889	177.123	180.991	188.706	195.448	154.961	137.527	41.8825	41.1439	34.8756	37.6598	45.8362	33.0499	83.6283
CLK4	1.46816	2.52778e-05	0.000388627	NW_004080168_OAR5	37195904	37218023	56.2869	43.441	52.5347	54.9428	53.5464	47.5014	50.422	55.0959	50.4796	39.197	13.0154	12.0446	11.7128	10.3541	14.1785	8.82575	26.6981
CLTA	1.46558	6.17362e-11	1.86121e-09	NW_004080165_OAR2	52047919	52065307	119.764	126.568	120.707	132.533	120.217	127.661	124.162	140.625	134.057	95.2629	32.5401	31.4873	34.476	29.4353	27.6503	26.8846	64.9999
CMTM7	2.23311	4.42127e-08	1.00613e-06	NW_004080182_OAR19	6746617	6776846	26.4798	22.8654	24.8376	20.8563	23.5435	20.576	25.9354	23.7831	23.4067	18.2474	3.10375	3.67953	3.32744	3.09597	2.42038	2.38725	8.17132
CNBP	1.43499	4.79363e-16	2.17573e-14	NW_004080182_OAR19	58869728	58871992	226.673	231.741	221.159	207.024	199.972	231.165	219.738	219.849	209.349	162.905	60.1026	54.0596	56.5709	52.3771	54.9578	48.7515	113.524
CNDP1	3.71618	1.68588e-05	0.000267863	NW_004080186_OAR23	3926003	3949235	6.71114	5.9041	5.56179	7.65832	5.27884	5.44497	7.34609	6.10444	5.27031	5.40514	0.202974	0.120314	0.0994755	0.142081	0.140697	0.220401	1.45449
CNIH4	1.56277	0.000820126	0.00935322	NW_004080175_OAR12	25626529	25641189	27.6784	24.0205	23.6412	20.9961	23.6152	26.5704	23.0558	23.9935	25.7897	18.7987	4.42502	5.46449	4.70826	3.34204	5.17948	5.26858	12.0291
CNN2	1.7828	0.000227692	0.00292201	NW_004080168_OAR5	40918584	40939668	21.0985	21.1386	21.3536	17.1255	15.2691	18.8008	17.5116	15.6984	18.352	14.419	2.29547	3.72054	3.51559	2.81194	2.56908	2.85606	8.08781
CNN3	3.53666	7.19466e-62	5.98126e-60	NW_004080164_OAR1	71196915	71226368	115.511	128.758	125.921	107.057	96.7941	123.631	124.6	90.9678	107.017	84.7332	11.2876	11.8098	12.1963	9.92323	8.90758	8.24352	23.9585
CNOT8	1.91302	3.08592e-05	0.000466022	NW_004080168_OAR5	63576655	63595365	20.7519	18.3808	21.2382	18.6284	18.1961	20.0102	19.9956	20.4666	17.1101	15.1112	2.45015	3.18926	3.24538	2.47994	3.06016	2.78635	7.89912
COL16A1	3.16361	9.54561e-09	2.37831e-07	NW_004080165_OAR2	234864574	234919865	15.7403	18.0146	17.9786	11.2977	10.7199	11.1386	17.7611	16.2169	12.3566	11.5322	0.69022	1.2526	1.0479	1.11335	0.979427	0.964008	3.64528
COL1A1	2.90445	4.36246e-11	1.34139e-09	NW_004080174_OAR11	35993775	36010837	79.2911	107.799	109.229	57.137	45.462	79.6416	83.8811	47.8257	92.4864	58.5432	8.53363	13.6056	9.00903	7.38581	6.89776	6.4372	20.1564
COL5A2	1.93687	0.000186637	0.0024434	NW_004080165_OAR2	119063525	119212952	17.0059	16.8963	16.675	14.6661	11.1388	14.7118	15.1608	11.6363	15.8657	11.7645	1.75468	2.7128	2.3872	1.73872	1.69809	2.15484	6.07397
COLEC12	2.15442	0.000260689	0.00330086	NW_004080186_OAR23	35556789	35744090	12.3003	10.2558	6.32526	11.0983	9.17759	10.0809	14.2145	10.9902	12.0955	8.75235	1.0462	1.50728	1.20171	1.14427	1.22126	1.02557	4.06252
COMMD1	1.47711	0.00175604	0.0184582	NW_004080166_OAR3	45946735	46116869	27.4774	26.2983	32.3567	26.8486	26.3756	28.5216	23.0645	28.1375	27.0539	21.0105	5.73551	5.27741	7.02728	5.35312	5.71674	5.3935	14.2241
COMMD2	1.84144	3.47012e-05	0.000520046	NW_004080164_OAR1	236443358	236451155	26.1357	22.3513	23.4947	24.4352	18.0772	20.61	22.1982	18.0213	17.0152	16.5515	3.0118	3.65405	4.07856	3.51375	3.23535	2.77314	8.98833
COPE	1.19337	0.00286129	0.0281691	NW_004080168_OAR5	4062465	4080312	97.6098	111.135	113.086	107.059	105.337	123.184	121.744	131.767	108.916	84.9358	31.1354	36.2256	32.8425	36.1802	34.1841	29.2934	71.173
COPG2	1.92154	0.000888553	0.0100455	NW_004080167_OAR4	94290151	94429264	12.4132	12.5733	14.7712	10.4923	10.4822	12.7299	12.6708	9.60797	10.2418	9.50209	1.52516	1.89643	1.90088	1.43575	1.68607	1.07076	4.94503
COQ2	1.52873	7.77593e-07	1.52136e-05	NW_004080169_OAR6	97647659	97677149	62.0616	63.3057	64.5402	54.4346	53.8714	68.6743	62.3692	55.9428	50.3183	44.9241	14.9634	13.7106	14.8253	11.2502	11.4981	11.7432	29.3866
CORO1A	2.49086	1.74966e-08	4.17803e-07	NW_004080187_OAR24	26143373	26148906	25.369	21.1536	22.7751	17.4958	17.5585	20.0132	19.9849	19.9521	18.6633	15.7796	1.63881	2.1729	2.8005	2.20375	2.21716	2.06829	6.33501
COTL1	2.36855	9.50088e-07	1.82415e-05	NW_004080177_OAR14	10251320	10296686	18.6871	17.4563	22.7063	13.1392	14.1797	16.2467	16.0295	15.3927	15.9597	13.0604	1.64518	2.39405	1.57988	1.92974	2.28594	1.08634	5.51411
COX1	6.37299	0	0	NC_001941_OARMT	5332	6876	8753.93	8494.22	9145.35	8766.47	8902.81	8424.03	8277.22	8597.11	8030.01	29487.5	3990.49	4597.74	3647.13	3598.2	4469.84	4401.03	4626.95
COX20	1.37071	0.000277869	0.00349866	NW_004080175_OAR12	30588449	30595052	59.923	53.2301	53.7907	56.8253	52.9754	48.4136	55.7896	61.5001	55.9943	42.038	13.8346	14.4269	13.5424	15.1667	14.7991	10.3991	30.6689
CPQ	2.20322	3.3764e-06	5.98039e-05	NW_004080172_OAR9	79583466	80152260	18.3622	18.7731	19.3482	15.8822	14.2921	16.4923	20.7374	14.1526	17.3709	13.5192	2.16757	2.61726	1.96722	2.07925	2.2955	1.45288	6.13611
CPSF3L	1.34829	0.000240338	0.00307152	NW_004080175_OAR12	49273347	49283452	56.9429	65.3175	63.7758	60.0601	61.1973	65.9728	60.346	67.4267	65.3475	47.4349	15.5026	17.3425	16.3685	16.15	15.4343	15.1833	35.1814
CPT1A	2.97007	1.50007e-05	0.000240352	NW_004080184_OAR21	45449164	45488891	10.9173	8.7293	10.0751	9.79638	5.79929	4.9322	10.5398	8.57031	7.63751	7.12169	0.464126	0.622281	0.446803	0.440918	0.536204	0.41998	2.39782
CRABP2	3.30872	1.5032e-15	6.54595e-14	NW_004080164_OAR1	105239039	105244831	32.6027	31.318	34.2935	18.4653	18.2152	28.1179	27.2212	33.9319	23.7627	21.1028	2.43173	1.54992	2.40275	2.08657	2.94531	1.70356	6.37794
CRISPLD1	2.23866	0.0046892	0.0430733	NW_004080172_OAR9	51133256	51184621	7.66653	3.86672	5.75286	8.63119	4.04233	3.62117	6.44379	4.38296	4.27558	4.84625	0.419894	0.466678	0.32154	0.532739	0.333508	0.332461	2.16481
CRLS1	1.5844	0.000275116	0.0034693	NW_004080176_OAR13	47478921	47498409	31.398	23.3167	28.674	28.6307	27.3126	26.0389	26.3685	29.2634	25.3998	21.038	4.62514	4.85167	6.55824	4.36528	5.67362	5.78405	13.2782
CRYAB	2.87903	1.41097e-57	1.14224e-55	NW_004080178_OAR15	21674858	21677771	134.499	115.889	160.963	141.016	120.734	138.254	128.874	142.42	134.208	101.48	13.7962	14.1859	15.8685	19.3145	17.2398	15.159	35.2479
CSDE1	1.36569	1.04086e-06	1.98148e-05	NW_004080164_OAR1	91240785	91276042	117.176	103.189	106.985	109.193	98.2363	99.2227	106.415	105.666	88.6452	77.5496	26.8789	26.5724	27.7598	25.4393	27.1741	24.8822	56.7842
CSNK1E	3.22448	4.08741e-06	7.17796e-05	NW_004080166_OAR3	214038989	214069492	7.7811	9.2622	11.5419	10.9205	6.43435	7.93121	9.04218	8.45854	7.1983	7.25983	0.476963	0.572177	0.834838	0.286177	0.275517	0.246626	2.25147
CSTB	1.5043	8.18382e-07	1.59484e-05	NW_004080164_OAR1	261919372	261922708	73.3222	53.596	71.2608	59.6986	65.3979	56.2836	62.319	67.1549	61.391	48.0053	14.8024	14.3772	18.9513	14.2036	12.5857	10.6854	31.912
CTGF	1.5471	0.00137332	0.0148582	NW_004080171_OAR8	57077576	57078834	50.0865	86.8751	46.0189	48.1098	41.9021	61.8816	57.4792	99.9701	68.5107	46.7706	14.4085	14.2854	15.1317	15.417	13.1385	8.7541	30.2311
CTH	6.21223	2.27248e-49	1.75343e-47	NW_004080164_OAR1	45794055	45817110	109.503	103.723	93.1554	146.491	89.3759	105.419	101.264	109.498	98.2948	79.6351	5.61046	6.68387	5.81263	4.30271	3.86045	4.59152	12.8191
CTNS	1.47753	6.25692e-05	0.000900814	NW_004080174_OAR11	23951255	23968847	78.0416	96.1263	97.6022	76.7862	65.2576	90.4278	106.581	75.6186	75.4324	63.6823	18.3502	26.5317	27.3561	14.1131	15.7408	17.1393	43.1004
CTPS1	1.45161	0.000489924	0.00583537	NW_004080164_OAR1	15277937	15310279	47.9876	76.376	49.1132	89.6312	58.1519	51.3421	60.3766	73.5983	70.4757	48.3614	11.5473	14.7739	16.9077	15.268	13.7029	17.7761	33.3157
CTSB	2.19841	5.88172e-28	3.5682e-26	NW_004080165_OAR2	104429994	104450952	239.197	269.687	230.039	230.085	220.071	222.058	253.877	233.417	213.205	174.722	44.642	32.2141	38.4509	51.6786	27.9103	29.0498	79.4766
CTSF	1.38852	0.00535613	0.0483894	NW_004080184_OAR21	43900919	43906789	31.0014	29.1474	29.3278	32.1695	27.4161	25.5472	32.4268	31.9764	30.0722	22.8951	8.15536	8.01741	7.10226	5.70873	6.83547	5.24534	16.4889
CTSK	1.97354	2.50292e-08	5.87449e-07	NW_004080164_OAR1	99666429	99679271	35.6252	31.0202	35.391	34.9917	25.36	32.6414	33.9246	29.5646	35.4591	24.9601	4.08727	5.62078	5.16806	4.62349	4.70312	5.94718	12.6474
CTSS	3.84086	8.54766e-43	6.28126e-41	NW_004080164_OAR1	99626219	99650576	93.2315	83.8493	114.183	82.8129	69.369	84.8549	88.6563	79.8044	67.8756	63.557	4.92185	6.84968	9.22908	6.3513	8.03485	5.80917	16.5476
CTSW	4.82292	2.2951e-42	1.67163e-40	NW_004080184_OAR21	43302588	43305776	59.0698	56.0718	64.2419	50.7557	47.3885	52.3664	61.4012	63.0575	58.6221	43.1369	2.09668	4.41892	4.45276	3.47348	2.826	2.90912	8.94414
CUEDC1	2.0751	5.07119e-15	2.09037e-13	NW_004080174_OAR11	8212165	8233555	57.7424	62.7719	61.8349	46.7342	49.4	65.7045	65.0716	59.4406	51.9985	43.6667	11.3647	9.45474	9.01416	8.96013	7.98142	7.41511	21.0431
CUTA	1.27086	0.00252173	0.0252695	NW_004080183_OAR20	7692834	7694357	61.8157	67.2307	65.7519	60.9255	60.7191	67.6835	65.076	69.0078	62.4288	48.6604	19.4944	19.5671	15.8596	18.1765	16.3058	15.4527	38.2893
CXCL10	5.07899	3.45226e-12	1.16927e-10	NW_004080169_OAR6	90550571	90552924	17.3281	18.2873	17.5101	10.893	11.7668	12.9112	16.3731	7.14509	9.8459	10.8031	0.403593	0.431947	0.494492	0.188343	0.582837	0.24347	2.12702
CXCL14	4.99177	3.75291e-78	3.35736e-76	NW_004080168_OAR5	44432648	44440899	167.404	158.427	158.009	196.441	146.838	148.127	164.464	143.099	130.777	117.253	14.1525	14.8902	9.2647	8.54768	7.64395	7.16602	23.4892
CXCL16	1.62461	0.00273507	0.0270885	NW_004080174_OAR11	26236496	26240236	14.9344	18.3276	18.6776	16.2134	16.637	15.1927	17.0269	17.318	14.2697	12.9769	2.71353	2.82186	3.58716	2.39932	3.34118	2.64928	7.98767
CXCL9	3.34775	1.66568e-05	0.000264995	NW_004080169_OAR6	90526368	90531540	7.88201	6.78864	8.66389	6.50331	6.6764	5.29064	7.50328	7.65593	6.49276	6.0646	0.185495	0.73302	0.340908	0.0649228	0.267877	0.167851	1.81154
CYCLOPHILIN B	1.31589	2.47179e-14	9.71832e-13	NW_004080170_OAR7	42899496	42905597	308.636	333.477	315.528	313.761	287.046	343.098	292.344	302.898	318.359	239.716	91.931	88.0365	80.6517	93.6738	82.0103	85.2272	182.17
CYP24	3.46186	0.000135254	0.00181993	NW_004080176_OAR13	81175350	81193485	4.67678	7.01699	5.70877	3.78573	4.29461	7.14077	6.09443	3.24164	3.50032	4.58729	0.0964935	0.0953285	0.236452	0.0337726	0.139348	0.0873153	1.32509
DAZAP2	1.43292	9.87966e-09	2.45906e-07	NW_004080166_OAR3	134815556	134819976	121.487	109.505	112.802	107.937	102.071	108.603	117.084	108.23	95.2535	81.8761	27.6489	27.7436	25.511	25.4007	27.8681	25.8382	57.1393
DBNDD2	1.5963	5.45593e-05	0.00079196	NW_004080176_OAR13	73230531	73243612	30.0205	33.1828	33.0464	32.1703	34.7719	32.6881	30.8822	38.3405	30.3413	25.1476	6.79412	7.0882	6.88909	6.60081	5.95458	5.61789	15.7537
DBP	1.62414	0.00345597	0.0331513	NW_004080177_OAR14	54318156	54323546	13.5201	13.5743	13.7867	17.4922	14.9119	14.3297	19.368	18.113	15.8096	12.3732	3.54885	2.58777	2.07054	3.43054	2.83094	1.98794	7.61831
DCAF12	1.5704	0.000108779	0.00149381	NW_004080165_OAR2	37175912	37211795	34.1926	33.3227	33.0117	34.0628	32.4316	31.3885	32.1551	32.0588	28.1961	24.6631	6.29807	7.01059	6.18931	6.84256	6.12661	6.25308	15.705
DCAF4	3.5677	1.51082e-27	9.09845e-26	NW_004080170_OAR7	81359011	81390314	43.7618	45.8789	43.5863	58.4954	43.8357	46.6646	53.3605	48.9476	42.3338	36.0364	3.59919	4.24117	3.93164	3.88537	4.03288	3.57075	10.1007
DCN	1.58946	1.04663e-06	1.99093e-05	NW_004080166_OAR3	127427541	127462367	128.753	140.826	109.9	96.8388	77.9526	107.521	103.562	75.0596	100.577	78.0291	24.5169	31.4144	24.3924	19.1833	20.4092	17.0696	49.0916
DCPS	1.99111	0.00334213	0.0322346	NW_004080184_OAR21	28884176	28927029	8.41386	8.9425	7.74681	7.65805	7.34176	8.03087	8.27596	7.76093	8.11449	6.77021	0.855214	1.15212	0.952571	0.816337	0.808385	0.84422	3.40022
DCTN2	1.39727	8.41092e-05	0.0011793	NW_004080166_OAR3	161826860	161840848	59.9426	57.534	62.1473	57.2779	53.718	57.5512	59.7034	58.9651	57.1013	44.0703	14.1709	14.1656	14.9409	14.3834	13.5282	13.3292	31.5403
DCTN4	1.54019	8.71069e-05	0.00121649	NW_004080168_OAR5	59586042	59618958	39.2356	35.2149	37.4317	36.1923	34.0867	37.4611	39.478	34.8714	31.0322	27.4519	6.8068	8.62994	8.26404	6.32411	7.02984	7.78319	17.8237
DCTPP1	2.08082	1.00931e-05	0.000166139	NW_004080187_OAR24	26614061	26617528	18.4419	18.799	15.8986	15.3075	15.1682	21.3426	16.1393	16.221	21.3957	13.8152	2.33719	2.7086	2.53317	2.26527	1.76548	2.27757	6.63934
DDAH2	1.79647	0.00182952	0.0191328	NW_004080183_OAR20	26720363	26722702	13.6001	12.7227	13.4174	13.6247	10.107	11.4496	11.1196	11.3843	15.3734	10.075	2.93796	2.53968	1.39987	1.25679	1.36711	1.69849	5.60823
DDB2	2.24815	6.53889e-06	0.000111116	NW_004080178_OAR15	75329710	75348709	16.0936	16.373	15.0675	15.6917	12.9839	15.4961	19.7868	15.0216	12.8219	12.2141	1.57401	1.88822	2.42441	1.7314	1.53269	1.62776	5.43297
DDR1	2.62188	2.16181e-29	1.34791e-27	NW_004080183_OAR20	27239217	27250506	75.4603	72.7496	86.3303	77.6208	65.3516	84.2302	83.3499	77.8944	67.8911	57.8333	9.45671	10.654	10.108	10.7358	7.47788	8.57707	22.0579
DDX17	1.30378	1.91707e-09	5.16751e-08	NW_004080166_OAR3	214148692	214167093	279.443	234.898	268.361	256.241	244.764	235.085	267.336	269.396	218.929	189.768	65.7557	75.2846	68.1124	69.4137	71.4699	64.7336	145.552
DDX39B	1.36746	7.26369e-09	1.83195e-07	NW_004080183_OAR20	26886115	26897170	144.943	150.099	136.386	132.771	130.085	145.466	142.6	164.312	148.192	107.96	37.9166	37.2535	32.0271	39.3435	37.4557	35.2713	78.9496
DECR1	1.5695	0.00291398	0.0286193	NW_004080172_OAR9	86283751	86324152	18.1613	21.1416	18.2407	17.5707	16.677	20.3207	20.3278	17.6625	18.7037	14.6235	3.4751	3.18792	3.95365	3.44034	3.6133	3.41409	9.31731
DEK	1.78426	1.06901e-12	3.78152e-11	NW_004080183_OAR20	38290520	38317818	82.9989	69.9036	73.5962	73.4208	65.1681	73.8347	67.8651	64.8344	67.8912	53.6821	12.3415	15.3001	13.2033	12.7057	14.9362	11.4945	30.0865
DENR	1.49746	0.000107986	0.00148456	NW_004080180_OAR17	52333856	52346123	44.8501	42.2718	36.6493	39.9523	38.3592	41.3003	42.3647	35.2745	36.5608	30.2122	8.77585	8.52419	9.75846	8.02729	8.79683	7.64083	20.1756
DHRS3	2.63148	2.69896e-20	1.43004e-18	NW_004080175_OAR12	39247173	39298368	59.9836	69.9161	72.4033	73.7235	58.7795	60.9662	69.0457	81.3668	71.9629	51.7602	6.11715	13.1594	6.7853	8.84268	10.6007	4.91299	19.6696
DLG3	1.47331	0.000520371	0.00615938	NW_004080190_OARX	59910086	59956285	36.2429	35.4824	34.9956	37.6285	30.7275	36.0655	38.3585	30.2807	30.6025	26.1616	6.83306	8.02259	8.18459	7.17468	7.09891	7.33669	17.7571
DLGAP5	3.62812	0.000118785	0.0016195	NW_004080170_OAR7	64546361	64589636	6.30599	4.97442	6.97406	4.14981	3.2404	4.96171	4.77198	2.7793	5.39512	4.43318	0	0.0775474	0.032058	0.20147	0.0151142	0.118381	1.2219
DLK1	2.37698	6.56328e-05	0.000937812	NW_004080181_OAR18	64273719	64334917	10.6251	16.3913	11.9153	10.1545	7.67903	10.6975	8.80041	8.99337	10.0718	8.60416	0.767683	1.28347	0.940584	1.32277	0.784568	0.908406	3.61979
DNAJC10	2.05044	1.08065e-06	2.04933e-05	NW_004080165_OAR2	125867637	125914356	25.4004	24.0765	24.2518	23.3194	21.8799	22.097	21.2834	21.0864	19.2133	17.4311	2.63005	3.53718	3.24948	3.21793	2.96189	3.27984	8.50114
DNAJC7	2.28958	1.95015e-09	5.23952e-08	NW_004080174_OAR11	41621372	41649812	29.4866	28.5484	30.2671	26.8601	24.2319	26.794	28.0203	25.5233	25.043	20.8823	3.38535	4.20544	3.61394	3.23786	3.1947	3.03302	9.12058
DOCK10	2.19535	0.000316384	0.00393941	NW_004080165_OAR2	225909911	226150996	10.6428	11.9704	10.6701	10.8275	8.45342	10.6065	10.7565	8.35386	7.75983	8.18258	0.830397	1.02806	1.13333	1.24349	1.14151	0.875062	3.72723
DRAP1	1.54233	1.77067e-05	0.000279538	NW_004080184_OAR21	43335641	43337846	39.8927	46.5031	42.6732	41.5475	40.5706	49.6022	41.6718	42.5383	41.7642	32.6529	8.94886	10.8195	7.51841	10.142	8.61549	8.48327	21.1712
DSN1	1.6466	0.00335799	0.0323623	NW_004080176_OAR13	65380989	65397340	15.1944	15.1663	15.6458	14.0413	15.1993	13.9962	13.9351	16.4227	15.0698	11.8444	2.23799	2.54975	2.29978	2.45095	2.77321	2.9397	7.19325
DTD1	1.60666	0.00463176	0.0426091	NW_004080176_OAR13	37716393	37799088	14.8442	14.8719	16.2385	13.0596	15.2874	14.7544	15.2364	15.7622	17.5123	12.082	2.94037	3.67219	2.65098	2.25242	2.27535	2.51008	7.51996
DTNBP1	2.10777	3.97238e-06	6.9859e-05	NW_004080183_OAR20	40342082	40430938	16.3533	17.7144	18.6694	20.1548	17.4345	19.9863	16.5594	23.4862	18.5629	14.6503	2.26864	2.76154	2.28323	2.66564	2.43374	2.19948	6.95063
DTWD1	1.75825	0.00376648	0.0356724	NW_004080170_OAR7	57672933	57691362	12.1284	9.42133	13.232	11.3554	10.2286	11.0856	10.8489	11.2747	13.5219	9.2921	1.68424	2.27187	1.74609	1.58706	1.60902	1.46542	5.28485
DTX3	1.97416	0.00430518	0.0400977	NW_004080166_OAR3	161774060	161777295	7.37002	7.01758	9.79895	6.02747	7.0906	7.4354	7.26565	9.06856	8.29901	6.54492	0.754404	1.01147	1.25442	0.7544	0.715925	0.731408	3.31529
DTYMK	1.55469	0.00538487	0.0485779	NW_004080164_OAR1	186412	193723	18.2116	19.4109	18.7271	13.2293	16.1988	19.4999	16.6539	14.3667	16.1634	13.2833	4.36844	3.31205	2.48945	3.27124	2.64079	2.84979	8.54403
DUT	1.91507	2.32428e-09	6.19082e-08	NW_004080170_OAR7	59034337	59046639	43.5663	44.8603	48.9986	32.5792	35.8663	46.7468	39.6694	35.5709	39.385	30.9639	5.67551	7.71921	7.71583	7.12934	6.33235	5.48743	16.1686
DYNC1I2	1.48185	4.69659e-05	0.000688211	NW_004080165_OAR2	136893338	136948711	50.8548	46.1807	45.8668	48.7206	40.7873	45.8549	49.4165	46.2253	41.8223	35.0306	9.68706	10.4838	11.6601	9.48987	9.2231	10.4615	23.6398
DYNC2LI1	2.17577	0.00085436	0.00970778	NW_004080166_OAR3	80393620	80431237	10.8175	7.06465	9.47018	10.9758	6.77026	6.7866	9.29044	8.66984	7.34924	7.14741	0.628852	1.21428	0.910572	0.52023	0.990697	0.879422	3.28501
DYNLL2	1.23096	0.000119891	0.00163278	NW_004080174_OAR11	8430898	8435098	135.047	142.875	138.697	133.857	138.393	158.195	135.227	133.896	126.029	103.58	39.0183	42.6888	39.8904	38.6189	39.3539	34.7487	84.1455
DYNLT3	1.60199	6.37761e-06	0.000108675	NW_004080190_OARX	35121898	35132642	45.4658	43.3727	42.3606	41.6599	35.7015	42.8313	42.332	37.804	36.6739	31.0373	7.52813	9.07947	9.97277	7.91787	7.63767	7.22702	19.3742
ECH1	1.52586	9.10308e-06	0.00015095	NW_004080177_OAR14	47725998	47736024	43.5544	50.1285	47.9726	48.09	41.3889	56.3173	54.4334	45.7528	45.9469	36.5287	9.50611	11.4153	10.5928	11.1573	9.3729	9.9367	23.9398
ECI2	1.63691	1.47345e-06	2.74367e-05	NW_004080183_OAR20	48969618	48986072	34.9962	39.0561	44.4367	42.0783	39.8195	49.1047	38.7535	56.2639	41.5287	32.6041	8.68913	8.72635	5.85185	9.42565	10.4374	7.55023	19.9181
ECSCR	1.97969	4.84838e-09	1.2496e-07	NW_004080168_OAR5	48108129	48116229	37.2089	33.5274	38.5397	32.5123	28.9193	33.7493	33.3728	40.1076	42.8728	27.3124	4.68828	6.73374	6.09768	4.59449	5.79133	5.41714	13.7963
ECT2	2.72282	0.0041931	0.0391721	NW_004080164_OAR1	212777095	212836282	5.23933	3.30507	4.84142	2.54359	3.03895	3.64384	3.3961	2.5623	3.72928	3.52873	0.039066	0.154377	0.0957292	0.150403	0.124115	0.0530252	1.29598
EEF1B2	2.70575	2.21748e-197	2.32e-195	NW_004080165_OAR2	207198180	207201926	748.139	729.962	873.481	738.617	710.811	817.983	803.145	889.655	806.228	563.775	112.114	124.217	109.768	94.4952	107.664	84.9704	208.362
EEF1D	2.51188	3.90483e-92	3.72255e-90	NW_004080172_OAR9	14058544	14071997	432.162	467.23	495.511	472.567	413.765	492.36	479.889	573.175	487.744	359.29	74.7464	76.466	62.8411	66.2313	66.7132	58.5492	143.036
EEF1G	2.53328	7.96783e-229	8.40742e-227	NW_004080184_OAR21	40303409	40312785	791.838	794.828	844.854	727.589	775.292	821.088	799.303	832.993	866.979	568.35	117.798	137.34	114.558	118.498	107.34	101.363	224.353
EEF2	1.42132	1.66223e-13	6.22795e-12	NW_004080168_OAR5	17593935	17602337	712.985	700.909	783.16	679.887	668.107	724.699	752.038	712.884	746.338	517.473	196.898	178.393	174.952	172.449	156.069	156.48	364.079
EEF2K	2.71457	4.62851e-34	3.04754e-32	NW_004080187_OAR24	19931527	19983123	92.9925	81.7621	92.6992	98.0738	78.924	68.9433	89.9077	86.1463	77.2411	64.0149	8.01907	11.975	11.8182	10.0281	9.47047	9.79991	23.5819
EFNA1	1.60403	8.248e-05	0.00115843	NW_004080164_OAR1	103876709	103919279	29.6602	26.7195	31.1522	33.6871	27.0962	30.928	32.6016	34.8018	29.8639	23.5024	4.69257	6.42074	6.61186	6.14255	7.31877	4.58593	14.6521
EFS	4.91893	1.00957e-08	2.50778e-07	NW_004080170_OAR7	21174194	21183677	9.71374	10.3065	6.34539	9.59577	6.39531	8.20684	12.7465	9.88441	8.35496	7.49769	0.228602	0.258106	0.160051	0.205741	0.150916	0.0886536	1.52425
EGFL7	1.8481	8.92504e-05	0.00124291	NW_004080166_OAR3	2733247	2739803	15.8837	21.0625	20.2981	16.0833	15.4106	18.3798	17.661	19.9318	24.3193	14.6734	1.68588	3.41037	2.65575	3.48415	3.19979	2.90577	7.93972
EHF	1.28272	0.000239801	0.00306625	NW_004080178_OAR15	63395876	63430449	189.332	179.572	182.421	161.592	135.282	150.944	178.958	122.988	118.937	117.295	41.33	44.2424	48.751	41.6114	40.3223	42.6385	91.4429
EIF1AX	1.23424	0.00109863	0.0121643	NW_004080190_OARX	17530932	17540604	99.9381	107.102	99.4425	88.7374	88.679	105.703	91.6048	95.4616	95.0839	72.7976	24.4545	30.8334	25.037	28.2175	28.3813	27.4838	58.9815
EIF2S3	1.74852	6.62067e-22	3.5883e-20	NW_004080190_OARX	21383122	21398396	152.553	133.588	148.567	139.02	122.447	134.442	140.136	137.533	138.324	104.221	27.179	29.2212	29.3478	26.4772	26.7411	27.6589	59.6051
EIF3D	1.50825	1.60329e-09	4.35499e-08	NW_004080166_OAR3	179752225	179766950	95.8074	105.192	93.0096	91.0245	83.1534	94.3319	90.9114	100.168	100.291	71.0412	20.6781	23.2812	22.9601	22.3338	20.9265	20.5385	47.1016
EIF3E	3.09606	5.92844e-92	5.62997e-90	NW_004080172_OAR9	68888004	68935778	336.779	273.421	338.268	276.541	251.258	297.939	303.704	291.005	299.569	226.201	34.0357	39.5079	35.8399	30.8014	34.0247	30.3925	73.0611
EIF3F	2.12168	2.69642e-27	1.60427e-25	NW_004080178_OAR15	44083927	44091738	101.529	94.6509	108.905	99.7828	103.805	105.161	107.062	112.846	118.564	79.4741	18.9384	18.9	17.2259	17.4361	16.5394	13.3611	37.4582
EIF3G	1.8348	1.02737e-34	6.81905e-33	NW_004080168_OAR5	12353808	12358400	194.002	190.443	193.649	184.071	187.226	194.969	203.543	227.732	198.704	147.325	39.4884	39.466	38.2374	37.6978	35.9734	33.363	80.2945
EIF3H	2.16088	4.72232e-55	3.74916e-53	NW_004080172_OAR9	60424714	60523414	224.345	213.356	228.277	204.349	199.02	225.792	207.909	207.965	219.417	159.265	36.954	37.2444	34.2357	32.448	32.0571	32.7351	73.7037
EIF3K	2.0938	5.09626e-67	4.32412e-65	NW_004080177_OAR14	47570000	47582645	268.25	292.453	290.969	282.549	247.372	284.62	271.066	283.528	278.704	210.486	47.3734	59.5736	50.843	44.9955	42.3012	41.6403	100.528
EIF3L	1.32085	0.000644082	0.00750211	NW_004080166_OAR3	213652997	213673439	63.5879	68.6819	64.8439	54.549	56.7643	66.1549	63.1808	63.2373	57.4262	46.8234	15.3737	17.6467	17.0165	16.6902	15.0715	14.7105	35.4494
EIF3M	2.1608	5.90093e-47	4.48307e-45	NW_004080178_OAR15	61503296	61520697	193.327	169.204	197.389	173.836	157.811	171.131	177.747	193.848	186.341	135.069	33.4322	29.9654	32.5713	24.1951	28.5008	25.9583	62.5089
EIF4B	1.82408	7.61496e-30	4.80872e-28	NW_004080166_OAR3	133257935	133282928	183.755	170.046	180.707	166.913	154.456	165.289	177.092	167.444	169.416	127.731	34.4753	36.2027	34.4418	29.4485	29.4402	31.4579	70.0247
EIF4EBP1	3.32184	8.78022e-56	7.03872e-54	NW_004080189_OAR26	31887397	31911617	320.722	415.408	386.667	389.153	336.968	445.676	416.366	493.946	452.432	305.579	53.4891	45.5039	46.6891	42.7648	41.3486	31.0022	91.9908
ELK3	2.19058	1.77721e-05	0.00028039	NW_004080166_OAR3	165510294	165581930	16.8231	14.4555	15.477	14.1874	13.6522	15.0803	14.2417	13.8123	14.8509	11.6692	1.5557	2.02681	1.8346	1.52458	1.92086	1.60129	5.32699
EMCN	1.90193	4.10333e-05	0.000608867	NW_004080169_OAR6	24292014	24417845	19.9438	21.3846	14.3774	19.2714	15.9406	16.1786	19.4087	21.9495	22.9569	14.8672	2.09877	2.68899	3.45541	1.97415	3.75072	3.08611	7.81694
EML3	1.437	0.00398096	0.0373457	NW_004080184_OAR21	40333995	40342817	24.8651	26.6438	27.5085	23.8119	23.669	30.0689	27.344	28.611	26.1584	20.3623	5.64035	6.60771	5.63975	6.4291	5.41775	4.71275	14.17
ENO1	1.44793	8.34251e-08	1.84244e-06	NW_004080175_OAR12	42683367	42697225	139.986	157.882	160.436	127.33	120.195	152.778	161.063	121.578	165.442	108.632	30.7507	41.477	33.9254	39.8676	27.0737	35.8109	75.0256
EPB41L2	2.34928	5.98961e-07	1.19458e-05	NW_004080171_OAR8	56127502	56234702	19.8204	17.7995	21.3289	17.78	15.0915	13.9521	16.0553	19.1262	17.114	13.751	1.48989	2.2987	2.34378	1.9442	1.76376	1.98065	5.85327
ERBB2	1.70601	4.32978e-06	7.56057e-05	NW_004080174_OAR11	39641369	39665197	31.5449	31.1711	37.8883	34.4121	32.186	33.0119	35.6005	39.8943	27.6493	25.7407	6.83313	6.63906	6.01962	6.11403	6.19801	5.19524	15.0883
ERBB3	2.53345	2.40702e-14	9.47876e-13	NW_004080166_OAR3	163150937	163172194	40.7829	31.2061	46.8371	41.9109	32.7696	32.0445	40.1807	39.0985	27.2058	28.0853	4.48128	4.96601	3.91926	4.39576	4.55561	3.61485	11.0858
ERCC1	1.51914	0.000140691	0.00188384	NW_004080177_OAR14	52092873	52106878	33.6114	38.278	37.8323	30.7101	33.0829	36.403	36.6937	43.9177	33.3492	27.4036	8.34725	8.28465	7.00756	7.73663	6.38439	7.69316	18.0389
ERH	1.4163	5.73494e-07	1.1475e-05	NW_004080170_OAR7	78103251	78116198	92.8948	90.2021	90.3609	83.5356	82.5228	103.664	82.3508	81.5943	86.9348	66.1953	22.2573	22.7859	21.0251	20.5752	20.9538	22.0621	46.7382
ERP29	1.18718	2.75433e-06	4.94597e-05	NW_004080180_OAR17	61783505	61790597	314.451	321.76	292.558	275.547	272.482	316.009	286.541	285.408	270.025	222.316	92.6819	95.1575	87.9223	97.6339	82.5541	82.8602	187.264
ESM1	2.99831	1.12055e-08	2.76398e-07	NW_004080179_OAR16	24179831	24187383	17.2877	11.9355	19.3562	17.1821	12.7459	11.1863	17.6747	19.9545	12.1826	12.2416	0.411672	1.32178	1.76537	0.864507	1.12956	1.76945	4.08283
ETAA1	1.77937	0.00129977	0.014119	NW_004080166_OAR3	40768563	40782554	15.3162	12.5644	14.4589	15.083	13.6794	12.116	12.9983	15.3635	13.0745	11.0399	2.05442	2.17633	2.27451	2.07916	2.34487	1.79181	6.2044
ETFA	1.27759	0.0040223	0.0376906	NW_004080181_OAR18	30510577	30587072	61.1622	57.7181	47.6595	53.2508	55.2417	59.332	60.7764	55.7857	52.9664	42.3342	13.8346	15.4574	13.7891	14.4878	17.4735	14.158	33.136
ETFB	1.3191	0.000102757	0.00141663	NW_004080177_OAR14	56366661	56379195	81.63	82.7852	90.6286	84.8922	82.6095	86.0738	81.3263	118.314	83.9207	66.2553	24.2862	24.4147	20.5735	26.9613	25.4273	18.199	50.2277
EWSR1	1.35864	2.95238e-05	0.000447772	NW_004080180_OAR17	68083282	68111891	75.0977	77.8171	73.9472	77.8711	76.0871	77.306	76.0646	83.7087	79.6692	58.5373	18.9113	21.7861	18.5843	21.1669	21.773	16.7591	43.0853
EXOSC5	1.61649	0.00100924	0.0112604	NW_004080177_OAR14	49626829	49635793	18.5899	20.6015	21.4679	18.8194	18.4076	21.6959	19.0442	23.8734	21.8458	15.9217	3.92721	4.49051	3.56423	3.71629	3.94896	2.89558	9.84955
F11R	1.29404	0.00295071	0.028957	NW_004080164_OAR1	110563314	110586920	58.0603	51.5285	56.1585	60.2197	48.2732	50.9572	59.6919	56.976	46.3936	41.062	15.0547	14.1742	16.1861	13.1728	13.1029	13.257	31.7316
FAM100B	2.158	2.91457e-13	1.07569e-11	NW_004080174_OAR11	54449570	54450647	42.7277	37.5393	49.0043	50.0575	48.511	45.7191	41.8813	54.9384	43.4694	34.8387	7.97127	6.28558	5.0177	7.26918	8.23758	5.22782	16.144
FAM165B	1.4834	0.000306383	0.00382507	NW_004080164_OAR1	119322268	119331003	39.1433	39.8924	35.5518	32.0527	34.4557	33.5288	33.0368	37.9432	38.061	27.4206	7.13594	9.81935	9.5758	5.47086	8.63671	6.30345	18.485
FAM180A	3.80445	6.54312e-05	0.000936558	NW_004080167_OAR4	99305783	99346359	2.50622	4.83036	4.15909	7.99868	4.71985	4.58859	7.00606	5.38834	3.32627	4.54404	0.145184	0	0.177883	0	0.0838656	0	1.1944
FAM213A	1.53089	0.0020965	0.0215597	NW_004080188_OAR25	35421743	35440279	26.7358	12.4899	25.8397	24.156	20.505	23.5785	26.3495	21.9212	19.4321	17.3095	4.68117	4.67721	4.75784	6.06954	2.76553	3.61015	11.3068
FAM3B	3.10303	0.000467112	0.00560148	NW_004080164_OAR1	259629092	259678327	4.74923	10.9511	5.34563	1.75989	0.932506	3.36649	6.73269	5.58905	3.92937	4.39306	0.301185	0.0743872	0.0922547	0.158121	0.0869896	0.136269	1.41573
FAM82B	1.51374	0.0025007	0.0250893	NW_004080172_OAR9	88796995	88827316	22.5035	20.4453	25.4337	24.5904	20.2755	22.0633	22.5682	24.4197	22.1563	17.5538	4.26815	5.33278	4.71674	4.62799	4.25418	4.08936	11.5963
FAM84A	2.96728	1.40123e-16	6.64066e-15	NW_004080166_OAR3	23024452	23026961	26.548	33.8849	36.8698	37.3454	28.551	41.8148	40.1444	26.1817	36.0339	25.9935	2.5314	4.08301	3.22813	3.21849	3.49152	3.03858	8.76003
FAM96A	1.37635	0.00299101	0.0292595	NW_004080170_OAR7	42957930	42976747	39.0484	36.7263	37.3086	36.4291	33.6583	33.3396	39.4615	35.8827	32.0539	27.3685	8.75946	9.31046	7.18681	9.0879	8.76446	7.57244	19.8848
FANCD2	2.81301	0.00216934	0.0221885	NW_004080182_OAR19	16642100	16690458	4.57045	4.28942	4.67673	3.18933	3.08482	4.48133	3.93851	2.86637	5.07268	3.85527	0.0494058	0.146428	0.100889	0.265143	0.0475653	0.149022	1.37051
FARP1	1.47148	0.00179886	0.0188837	NW_004080173_OAR10	74563398	74800905	29.1346	27.213	31.5394	29.8115	24.4378	25.6849	29.6444	28.7238	23.1151	21.2958	6.07886	4.94513	6.30749	6.50245	5.74999	5.60379	14.4723
FARSB	1.94749	1.35334e-16	6.43843e-15	NW_004080165_OAR2	223749636	223819337	77.0047	74.6565	74.5008	70.7165	69.8657	74.9163	77.5524	77.503	79.0707	56.8128	11.5014	14.5066	13.727	11.5423	12.3416	13.6745	29.1723
FAU	1.22324	2.99136e-17	1.47719e-15	NW_004080184_OAR21	42643832	42645467	2016.26	1950.43	2133.29	1974.22	1834.64	2111.41	2004.48	2148.98	2013.46	1370.55	345.921	386.784	323.802	321.974	333.521	285.346	1120.42
FBL	1.57412	1.55176e-08	3.73801e-07	NW_004080177_OAR14	48526564	48539143	74.7999	69.0633	71.8912	64.5897	66.9885	71.9078	63.6349	69.6022	69.4884	52.1757	14.7946	17.9441	16.1694	14.8293	12.9194	13.0103	33.146
FBXO32	2.31907	1.79899e-05	0.000283104	NW_004080172_OAR9	29178408	29210419	16.2627	11.1378	17.296	12.6382	14.6674	10.1099	11.4971	13.7608	9.32849	10.4015	0.819693	1.64341	1.41785	1.38383	1.47619	1.52708	4.4852
FCER1G	1.53673	0.00428408	0.0399163	NW_004080164_OAR1	110756391	110759594	19.9679	18.2483	24.2289	13.4606	19.6138	16.1793	20.0713	19.6543	18.0812	14.6858	2.04767	3.47694	4.8609	3.5834	3.8442	3.93741	9.55655
FCF1	1.42465	0.00446143	0.0413347	NW_004080170_OAR7	82901455	82911566	29.6908	24.3663	28.7108	30.0174	24.9793	25.6588	25.7153	26.9635	26.5233	20.758	7.37639	5.55659	5.53561	5.6798	6.76428	4.75577	14.5706
FCGR2B	7.6906	2.38872e-115	2.3498e-113	NW_004080164_OAR1	111115609	111132524	981.34	853.64	867.052	789.241	797.662	822.408	814.457	788.677	662.207	584.846	31.5234	29.16	55.3446	34.0173	34.4712	30.1231	76.0468
FCGR3A	2.48841	7.89555e-06	0.000132258	NW_004080164_OAR1	111039583	111049415	14.6445	12.676	11.8038	11.2012	11.6848	9.89143	14.6411	15.1338	9.82077	9.93703	1.09027	0.952829	1.23307	1.11543	1.6956	0.83479	3.99333
FCGRT	2.63136	5.29056e-27	3.1251e-25	NW_004080177_OAR14	54992985	54998658	75.2748	64.996	73.8297	79.5873	59.3762	63.6687	71.7587	71.503	67.6116	52.5498	7.95434	10.0651	7.14251	9.53427	8.90639	7.39495	19.9705
FCHO2	2.03911	1.69833e-05	0.000269495	NW_004080179_OAR16	8559560	8677578	19.6174	15.1838	18.3907	20.0809	16.3395	16.6201	19.0256	16.9699	15.4736	13.7389	2.10936	2.5293	2.50552	2.27681	2.63226	2.08357	6.7377
FDX1	1.39444	0.00447766	0.0414385	NW_004080178_OAR15	19925490	19975834	32.6978	26.5125	28.714	31.3568	26.2074	33.6056	30.6251	34.5284	29.663	23.2875	8.04056	8.40892	6.542	6.63971	5.69692	6.30945	16.7003
FERMT2	2.03351	1.64962e-09	4.47099e-08	NW_004080170_OAR7	62495569	62567111	38.9394	40.0558	37.1699	38.4187	31.3582	31.5384	36.4055	36.007	32.1684	27.1683	5.15832	6.29443	5.97379	4.60007	4.99337	5.13658	13.3603
FES	2.04815	0.00299701	0.0293066	NW_004080181_OAR18	20872667	20883192	8.43279	8.40989	9.09174	7.06819	6.8253	8.05777	7.41796	6.74482	6.72667	6.4746	0.642361	0.879794	1.14478	0.633598	0.758984	0.766208	3.1612
FGL1	2.32795	0.000984482	0.010999	NW_004080189_OAR26	18086596	18111283	6.2192	8.42622	7.83021	7.34691	2.72501	6.54232	11.3765	6.23535	7.44168	6.09568	0.377202	0.590026	0.308104	0.572087	0.87156	0.739534	2.61847
FH	1.45602	4.48784e-06	7.8019e-05	NW_004080175_OAR12	33430128	33454649	71.5641	74.8418	66.9978	59.2395	53.3783	66.8757	61.4561	61.7989	61.135	48.3918	14.0391	16.7147	15.5629	14.3271	14.9123	14.2394	33.2356
FLAD1	1.86734	9.44678e-07	1.81518e-05	NW_004080164_OAR1	103777903	103784081	27.3037	27.6563	29.3297	28.7729	26.416	30.5828	31.1212	33.4669	27.8548	22.3241	4.56459	5.12058	4.59956	4.68828	4.75597	4.47784	11.9551
FLNB	1.89719	4.98104e-09	1.28245e-07	NW_004080182_OAR19	43152475	43292817	41.576	36.4722	47.7387	45.3718	36.6356	37.6511	45.0176	32.9156	36.9843	30.4225	5.9487	7.90136	7.581	6.35055	5.47618	6.46305	16.0356
FMR1	1.64452	0.00193012	0.0200659	NW_004080190_OARX	82692418	82732544	19.2939	14.5426	17.7783	18.7584	16.2609	15.6159	16.8304	18.2674	15.0234	13.2989	2.37896	3.47113	3.25108	2.84376	3.24524	2.58322	8.0868
FNTA	1.46446	0.000679908	0.00788891	NW_004080189_OAR26	36211846	36232629	35.4679	36.7943	33.5286	39.9171	31.9664	28.9999	34.5284	33.5415	29.6878	25.8109	6.68803	7.72227	9.73077	6.32016	7.14717	6.73272	17.6248
FOXS1	4.56559	2.18216e-14	8.64845e-13	NW_004080176_OAR13	60691192	60693891	14.4957	17.6517	18.2925	16.4401	14.4168	17.5242	19.3673	23.1886	21.1285	14.1247	0.562706	1.47317	0.827329	0.787785	0.780112	0.30551	3.09373
FRG1	1.60305	6.19861e-05	0.000892941	NW_004080189_OAR26	17869820	17882912	37.0461	28.3938	33.7122	33.7811	27.4594	31.6009	28.7808	35.5364	30.4373	24.3783	5.43087	5.53837	7.51261	6.25423	7.03325	5.5484	15.2074
FSTL1	1.86007	9.48316e-11	2.8313e-09	NW_004080164_OAR1	183428746	183457968	64.4123	54.9218	56.4305	48.0799	47.2938	52.1213	43.5343	42.0526	58.7745	39.3574	9.99382	11.0081	8.39087	7.19864	8.6336	9.06342	21.1591
FTL	1.27648	0.000659271	0.00766748	NW_004080177_OAR14	54576413	54577984	219.704	217.206	310.42	259.961	267.293	242.809	237.232	299.26	281.208	195.787	65.5773	65.2251	88.4143	79.1018	74.0138	65.7005	153.381
FUBP1	1.47146	0.00186994	0.0195308	NW_004080164_OAR1	53761648	53791782	31.2455	27.4514	30.8674	27.9605	25.3008	28.0326	29.6389	24.2047	22.944	21.1417	4.95655	5.79873	7.19157	5.13131	5.37969	6.39716	14.3678
FUCA1	1.83239	3.64519e-07	7.47536e-06	NW_004080165_OAR2	241948625	241967800	32.2705	31.4906	32.477	42.132	31.5727	31.9723	31.3003	36.7612	28.1425	25.335	4.99391	6.32708	6.16536	5.87068	5.02074	5.07083	13.8262
FURIN	2.57444	1.26755e-10	3.71698e-09	NW_004080181_OAR18	20886391	20893295	24.4515	27.8288	25.2196	27.3797	25.9728	25.7278	28.1004	23.6121	19.0889	19.445	1.94211	3.19777	3.12862	3.44902	2.13984	2.50589	7.55312
FUZ	2.42725	0.000276421	0.00348379	NW_004080177_OAR14	55196106	55201598	7.83239	8.08701	8.90075	7.859	8.03368	9.09377	9.45841	7.54876	6.78576	6.87566	0.623875	0.70039	0.764387	0.436711	0.819047	0.615856	2.8327
FXR1	1.36493	0.00491206	0.0447872	NW_004080164_OAR1	204300821	204370940	36.6296	33.3095	35.9027	35.3194	30.0359	33.0119	33.7089	33.953	32.9153	25.8115	7.86926	7.87284	8.1744	8.06311	7.54317	8.46235	18.9105
FXYD6	1.36245	3.13701e-06	5.5804e-05	NW_004080178_OAR15	27984676	28018288	261.235	275.874	277.405	250.832	254.359	285.31	298.568	288.356	252.863	205.268	67.6965	73.0094	67.1773	85.9452	83.88	51.0862	150.661
G0S2	2.507	6.63028e-17	3.18499e-15	NW_004080175_OAR12	71772867	71773127	46.5257	41.6331	57.5601	34.7947	35.7709	47.4991	52.3015	44.6476	46.1345	34.2943	7.85331	5.81887	6.66143	4.86299	4.36198	3.82649	13.6794
G3BP1	1.54355	6.75764e-06	0.000114361	NW_004080168_OAR5	60505700	60534596	51.8312	55.5686	48.9469	46.585	40.9609	48.6167	46.0539	46.3425	40.137	35.7945	9.48672	10.7859	11.6883	8.56981	9.04658	10.3108	23.1897
GABARAPL1	1.84109	1.33079e-16	6.34333e-15	NW_004080166_OAR3	204402017	204411916	122.91	113.662	121.427	149.331	133.78	113.467	121.997	152.368	118.381	95.9351	23.4144	26.6657	19.5866	26.6697	26.7144	22.0236	52.1078
GADD45A	2.55414	1.27424e-06	2.39621e-05	NW_004080164_OAR1	42934040	42937189	12.8765	9.89768	18.9541	12.6075	14.126	21.874	10.6775	9.92081	15.1461	11.1757	0.457679	2.74118	1.54209	1.16135	1.25579	0.931828	4.37554
GADD45G	4.0566	2.89565e-05	0.000439978	NW_004080165_OAR2	24276402	24277510	91.8228	87.4882	73.2974	296.596	114.02	140.372	157.068	152.128	110.55	103.798	6.41538	22.6703	7.70912	9.58602	9.76346	11.1638	25.5874
GAL-1	1.98571	2.67696e-08	6.24145e-07	NW_004080166_OAR3	213499589	213502623	48.4693	61.5575	49.3459	54.7275	42.6523	53.1745	47.3824	49.4165	58.3625	39.188	6.0333	7.64926	6.65293	6.47572	8.94517	14.0125	19.735
GALK1	4.01748	6.16517e-11	1.86093e-09	NW_004080174_OAR11	54834036	54847564	12.9916	18.1977	15.9252	14.1521	11.5918	14.4848	16.2422	15.7757	12.318	11.5684	0.777049	0.977032	0.692407	0.59338	0.489667	0.575295	2.87951
GALM	1.53691	1.16954e-12	4.11355e-11	NW_004080166_OAR3	85355954	85409858	130.096	136.932	123.261	115.877	116.667	135.998	130.793	106.216	93.0411	90.9079	25.6634	27.458	31.5667	29.6117	27.6141	23.9205	59.1498
GALNT12	6.48462	2.69179e-21	1.448e-19	NW_004080165_OAR2	48671996	48703878	18.667	28.3115	22.1535	21.0336	21.4398	21.7804	25.5403	19.2952	20.7524	17.166	0.787425	0.663519	0.567513	0.226963	0.882954	0.419134	2.64719
GATA3	1.69303	6.95597e-06	0.000117396	NW_004080176_OAR13	12074931	12094277	48.0561	56.0316	33.6895	70.3147	41.834	41.4884	58.2624	62.483	44.9448	38.5171	7.13259	9.58966	11.57	9.10656	12.1138	9.11309	22.7503
GATM	3.208	1.58396e-10	4.61743e-09	NW_004080170_OAR7	62078021	62093901	21.762	11.5267	28.1331	15.5942	16.0374	19.0613	19.7894	13.2581	16.9904	14.086	1.12088	1.79524	1.12363	1.45034	1.60888	0.922059	4.39089
GBAS	1.45015	1.67331e-05	0.000266038	NW_004080187_OAR24	27639498	27668609	64.7402	60.1839	57.1185	61.1045	50.2561	56.0939	58.6575	55.0091	53.8069	43.4641	14.0256	16.2695	12.4057	11.2244	13.1314	12.549	29.9721
GBP5	3.58369	1.44316e-08	3.48659e-07	NW_004080164_OAR1	65759078	65775284	12.3556	12.6461	12.7931	9.68127	13.2896	12.7677	12.9643	10.55	11.6745	9.74253	0.530621	0.823767	0.557254	0.397964	0.722494	0.685929	2.71858
GCA	4.66895	3.73888e-12	1.25944e-10	NW_004080165_OAR2	146302330	146318062	24.1133	15.0822	14.8213	13.9685	11.2255	15.6227	27.269	28.1578	19.9581	14.7364	0.805705	1.40827	0.455617	0.911063	0.572818	0.672987	3.15626
GCK	1.26641	1.72264e-07	3.68897e-06	NW_004080167_OAR4	77182021	77218131	210.323	188.075	181.132	218.099	186.958	199.053	216.458	207.828	187.98	149.823	50.1627	57.5885	59.6243	63.0622	56.2868	53.8863	118.305
GCNT7	3.99983	6.85426e-05	0.000978257	NW_004080176_OAR13	58749912	58753260	6.93829	2.90464	6.85052	1.73446	3.87885	7.06638	4.5537	3.75412	4.20039	4.30528	0.0611125	0.0301874	0	0	0.0706032	0	1.07637
GDF10	3.50777	1.80842e-05	0.000284406	NW_004080188_OAR25	41848675	41861586	7.8128	8.40473	4.84547	7.83676	3.13566	8.22836	9.76536	4.40271	5.11534	5.70462	0.160757	0.254106	0.315141	0.3826	0.0185722	0.174559	1.62628
GDI2	1.35959	4.15177e-06	7.27547e-05	NW_004080176_OAR13	42047150	42067988	100.737	98.7473	105.064	92.2315	87.6823	90.6889	91.5784	89.0178	91.8521	70.7972	24.1357	23.3351	27.7141	22.7954	22.5593	24.1447	52.0724
GFM2	1.75724	0.00273648	0.0270916	NW_004080179_OAR16	6790791	6840983	13.9765	12.5437	12.7402	11.7934	11.045	13.3957	13.2545	11.391	11.4369	9.9545	1.92143	1.80053	2.18108	1.68124	1.71383	2.04549	5.66486
GGA2	1.6471	2.25831e-11	7.12133e-10	NW_004080187_OAR24	21179084	21201541	78.5692	94.1507	75.2654	70.9209	73.4732	92.1052	90.6626	84.15	76.4411	61.5242	17.1754	17.3498	19.0446	17.3127	16.2545	15.1273	37.353
GGH	2.45215	1.89508e-08	4.49916e-07	NW_004080172_OAR9	40839942	40871061	19.8447	23.9459	19.4268	20.9189	18.185	23.7952	20.5164	18.4579	21.9292	16.1355	1.95783	2.93352	2.31882	2.23844	2.18648	2.12593	6.58015
GGT6	2.72093	5.16629e-06	8.88307e-05	NW_004080174_OAR11	24650451	24653307	11.3798	10.7565	9.58591	9.23733	8.95187	13.918	12.8424	12.9376	9.74303	8.9513	0.582423	0.71924	1.47817	0.582421	0.865122	0.941116	3.28979
GGTA2P	2.04292	0.000125134	0.00169763	NW_004080166_OAR3	14301711	14322531	14.848	14.9745	15.4162	15.9675	11.8667	9.70383	14.8223	12.5103	12.6211	10.8789	1.26586	1.98009	2.24028	1.47683	1.90931	1.59091	5.32517
GIPC1	1.38297	0.00215569	0.0220855	NW_004080168_OAR5	9385330	9388697	32.9425	42.0455	37.6496	35.1797	36.8418	38.6111	40.4183	39.5469	32.5621	28.4283	8.81931	9.01213	8.49602	11.97	6.80558	7.61492	20.556
GLTP	1.76487	3.5202e-08	8.10039e-07	NW_004080180_OAR17	63030323	63042334	46.7462	46.9479	40.7654	44.0897	38.266	42.1128	49.513	45.2415	40.4114	33.2643	5.92856	8.83388	9.18482	8.26565	7.07567	8.51251	18.848
GLTSCR2	3.05041	3.5533e-37	2.43707e-35	NW_004080177_OAR14	53702700	53710658	69.1364	65.4262	84.5022	81.7979	69.1475	78.0461	81.0425	92.7201	88.6985	59.5369	9.20972	9.21984	7.74832	9.62718	8.2637	5.66693	19.5176
GM2A	2.79618	1.41287e-12	4.92034e-11	NW_004080168_OAR5	60026374	60042431	31.9724	25.8988	33.1739	27.7754	21.9746	26.4145	31.5201	23.8801	20.6902	20.7541	2.97635	2.90272	2.33763	3.20529	2.68914	1.7955	7.4223
GMDS	1.40528	5.52135e-05	0.000800986	NW_004080183_OAR20	50047733	50397696	60.6	62.1035	62.1805	50.4195	55.2527	69.582	53.1621	56.5053	66.0393	44.9055	16.5291	15.859	12.4257	13.1784	13.7232	13.9428	31.9549
GNA14	3.58673	5.78127e-05	0.000835745	NW_004080165_OAR2	58679887	58875515	5.34565	6.05715	5.96774	6.26736	4.74097	4.26462	7.08082	4.77278	4.71535	4.89984	0.0987909	0.121998	0.181561	0.10373	0.256799	0	1.3661
GNAO1	2.62829	0.000481736	0.0057545	NW_004080177_OAR14	23742648	23924660	7.61529	6.96445	7.72402	5.9096	5.2249	6.21881	6.83497	5.74168	4.9595	5.54068	0.49392	0.52862	0.302581	0.268911	0.206059	0.52143	2.10809
GNG11	1.91442	1.2742e-15	5.58815e-14	NW_004080167_OAR4	11124322	11129291	73.2956	81.5925	63.8158	82.4521	56.9324	81.3332	63.2549	82.2177	80.8455	55.5464	11.6206	14.2851	14.076	11.4621	13.8829	11.5907	29.0147
GNG5	1.9325	1.52531e-12	5.29697e-11	NW_004080164_OAR1	60896248	60904715	61.0044	51.8011	64.3225	51.6208	48.1208	54.6008	58.9023	60.2686	53.4509	42.3912	9.64881	9.20735	9.53817	9.13344	10.1339	8.83026	21.9359
GNL2	1.49193	0.000894013	0.0100979	NW_004080164_OAR1	12156574	12180857	34.6255	31.8742	30.3354	28.4405	26.9463	30.7365	27.5299	27.3492	27.9517	22.6163	5.97083	7.28178	7.56359	5.52552	5.24176	5.70815	15.1591
GNLY	3.29266	2.30444e-08	5.43968e-07	NW_004081026	10315	12737	14.6883	16.8572	19.2445	18.7602	6.7952	7.1734	18.1916	21.1222	10.9505	11.7206	0.702318	1.30095	0.860496	0.73743	0.811386	1.42991	3.55961
GNPDA1	1.83713	0.000181319	0.00238009	NW_004080168_OAR5	50448879	50460087	17.7844	16.5137	18.6006	19.3917	17.1162	16.3152	18.0717	16.9237	15.8186	13.6235	2.40434	3.37896	2.77989	2.37046	2.85597	2.145	7.41564
GNS	1.66629	1.90019e-05	0.000298078	NW_004080166_OAR3	154929436	154978215	35.2353	33.4555	32.4143	31.4859	28.4917	30.965	33.2222	31.0729	27.8559	24.1467	5.32745	6.71187	6.82298	5.3924	6.16552	4.90471	14.4913
GOLIM4	1.88234	0.000176586	0.00232291	NW_004080164_OAR1	217358346	217441967	16.8127	16.6188	18.5832	17.9837	12.9942	15.7536	16.8453	13.9387	16.4473	12.7802	2.84502	2.28501	2.0755	2.35636	2.0825	2.59406	6.78952
GOLM1	1.68969	0.00338543	0.0325758	NW_004080165_OAR2	33520996	33565487	12.2158	18.2469	18.4793	13.5743	11.7435	11.1785	12.6405	11.398	12.6428	10.8106	1.92792	3.04329	2.20808	2.11232	1.52523	2.50304	6.39795
GPA33	2.42306	7.15383e-05	0.00101807	NW_004080164_OAR1	117230002	117268475	15.662	6.87187	11.8473	10.6715	8.71727	5.7486	12.5283	9.64123	8.42645	8.22473	0.913149	0.451062	0.839109	1.49147	0.923089	0.757435	3.39436
GPC4	2.86697	8.52428e-05	0.00119248	NW_004080190_OARX	96364847	96418196	9.26926	8.67855	7.09663	6.39716	6.34452	7.14045	6.64441	6.09787	7.16733	6.16145	0.0999601	0.526684	0.36742	0.559774	0.346451	0.512562	2.14912
GPR1	1.88717	0.000272777	0.00344156	NW_004080165_OAR2	207213309	207257329	17.8914	17.0908	12.3935	15.5428	12.5612	14.057	17.8504	17.4348	11.4693	11.9553	1.70824	2.55252	1.56973	2.42142	2.86161	1.89355	6.33505
GPR125	2.44046	2.53842e-05	0.000390019	NW_004080169_OAR6	41851808	41979576	13.2432	12.4538	10.6338	10.7298	10.1996	10.876	12.6167	11.7415	8.95484	9.13305	0.76059	1.32436	1.32795	0.98496	1.26314	0.653833	3.74235
GPR39	3.40075	0.000197615	0.00256806	NW_004080165_OAR2	177339755	177603188	5.98004	2.73121	6.9964	3.55715	2.7237	4.90248	6.04816	5.1231	5.62938	4.45106	0.129132	0.0478399	0.237324	0.0903921	0.11189	0.0292124	1.30885
GPSM2	2.22112	7.12905e-07	1.40787e-05	NW_004080164_OAR1	85404486	85438161	21.2845	21.0607	21.9802	18.7837	14.9719	20.8807	21.0548	15.0894	19.9606	15.1378	2.62013	2.49333	3.02141	2.15775	1.8919	2.19658	6.81538
GPX8	2.50862	3.41737e-17	1.67417e-15	NW_004080179_OAR16	24011355	24016186	52.3415	42.201	49.6836	44.5185	40.0432	48.3927	50.7892	44.3088	41.2468	34.8985	6.10337	7.50121	5.43045	4.47578	4.65883	5.65433	13.9114
GRB7	3.81519	3.26228e-10	9.27983e-09	NW_004080174_OAR11	39672891	39680761	14.9277	11.2725	16.8969	12.1953	15.861	14.9916	13.5319	15.9351	11.5316	11.2329	0.569207	0.866933	0.581172	0.962904	0.712404	0.557988	2.94425
GRHL1	2.97812	1.00612e-30	6.4026e-29	NW_004080166_OAR3	19034108	19090930	67.9045	64.1713	67.2996	60.7423	63.8781	74.7676	73.8081	70.0812	55.0901	50.284	6.27544	6.80369	7.60401	7.00908	8.10294	6.26309	16.8845
GRN	1.64991	2.68854e-06	4.84193e-05	NW_004080174_OAR11	43569030	43576198	39.0259	42.7972	42.8622	36.6744	36.5023	38.4333	39.9839	42.3142	38.7915	30.113	7.68484	8.72161	7.80809	8.16088	7.34081	6.37722	18.2514
GSS	1.74417	1.27158e-23	7.13557e-22	NW_004080176_OAR13	63792908	63817519	383.453	422.216	420.552	400.906	332.992	441.258	356.745	467.284	393.616	300.567	75.7689	115.729	87.3963	80.0089	66.2577	77.0319	172.327
GSTK1	2.04806	7.41158e-14	2.8372e-12	NW_004080167_OAR4	106086046	106091271	58.5283	46.1709	60.4962	62.3655	51.5741	46.4046	55.4773	58.5195	47.7572	41.1288	7.99897	10.2242	8.18394	8.83181	8.24085	8.05895	20.0818
GTF2H5	1.8577	6.09723e-05	0.00088039	NW_004080171_OAR8	81362706	81368415	15.9932	21.8574	17.7289	23.7638	17.7978	17.1622	18.1305	19.3844	22.7629	15.1416	2.55484	2.88457	2.2359	2.81032	2.9516	4.29341	8.15073
GTF2I	1.96211	2.96881e-18	1.50829e-16	NW_004080187_OAR24	32698803	32762145	84.2771	94.387	82.1036	82.0034	69.4858	81.4397	88.0864	72.3088	88.3188	61.8934	13.8211	14.7626	15.5709	12.4069	13.9307	13.9739	31.5443
GTF3C1	1.6789	0.000425523	0.00516548	NW_004080187_OAR24	25010620	25089541	18.0452	19.6888	23.984	21.7898	19.4739	17.9481	25.5618	21.8152	16.6459	15.9752	2.42671	4.5486	3.6322	3.93912	4.47055	2.64693	9.51532
GTPBP6	1.58215	0.000128379	0.00173688	NW_004081513	14899	25293	31.0546	31.6347	26.2221	33.5389	23.8743	29.2905	26.4607	39.1817	33.7058	23.4462	6.64569	6.84111	5.34543	6.32099	5.01105	6.15129	14.8192
GYPC	2.81513	9.32148e-12	3.03637e-10	NW_004080165_OAR2	191527637	191576029	23.5342	13.9866	28.8429	29.5889	22.9071	24.811	21.8324	27.2291	28.8365	19.0354	1.75561	3.09717	2.66316	1.93116	2.55946	2.19381	6.76182
GZMM	2.67984	0.002611	0.0260057	NW_004080168_OAR5	40577624	40583247	3.73868	5.16166	6.38741	2.51814	3.42464	3.3331	4.06746	4.43977	4.86354	3.99642	0.301665	0.298023	0	0.211165	0.116171	0.0909906	1.49129
H3F3A	1.36919	1.21322e-21	6.55483e-20	NW_004080175_OAR12	27248319	27256432	409.172	391.6	411.676	384.336	356.808	386.884	381.68	351.813	374.933	292.397	113.139	115.348	100.157	107.174	109.666	101.95	213.554
H3F3B	1.5066	8.79073e-17	4.20643e-15	NW_004080174_OAR11	54829154	54832597	213.503	184.604	186.743	185.951	162.407	170.821	182.434	184.162	166.538	135.737	46.8288	43.4106	45.0362	39.0533	44.3065	34.9346	90.0954
H6PD	2.02996	0.000828289	0.00943761	NW_004080175_OAR12	42355579	42385456	11.9706	9.06052	12.5473	10.3929	8.97718	9.31874	12.9782	8.38012	8.6797	8.38857	0.929904	1.77356	1.13934	1.01256	1.10416	1.40242	4.13239
HACL1	3.38097	2.82511e-16	1.29415e-14	NW_004080164_OAR1	270622446	270666505	32.2887	20.8407	27.4623	34.449	27.0488	24.8856	28.9913	31.4123	26.4756	21.6449	2.4961	2.32212	2.24274	2.2132	2.47521	1.46814	6.40198
HADHA	4.48209	2.81142e-29	1.74854e-27	NW_004080166_OAR3	33296317	33338520	41.5262	43.2524	44.1949	38.7815	34.365	41.6331	42.7988	43.4969	37.513	31.0014	2.09066	3.06944	2.24133	2.33746	2.28115	2.60122	6.91673
HADHB	4.28795	9.2494e-26	5.33591e-24	NW_004080166_OAR3	33338818	33367776	40.9156	36.8622	35.5202	38.5814	31.741	36.412	38.3593	41.8251	32.6687	28.0876	2.55682	2.63929	2.00812	1.95038	2.06393	2.40261	6.55036
HBP1	1.89704	1.21724e-10	3.5834e-09	NW_004080167_OAR4	48287005	48317517	53.2099	42.3584	49.7619	52.5565	49.5162	51.8569	46.7267	50.5221	40.3716	36.8708	6.59932	8.92781	6.6652	9.4471	9.49588	8.15045	19.4359
HCAR3	5.33054	2.25909e-24	1.27934e-22	NW_004080180_OAR17	52390305	52391531	44.663	37.9889	31.0497	29.2835	37.9453	48.4384	50.0181	24.9147	39.8263	29.1463	1.86326	1.80903	2.91268	1.4392	1.67014	1.22092	5.46779
HDAC2	1.86921	4.54501e-06	7.89177e-05	NW_004080171_OAR8	23538134	23572259	28.4151	26.1318	28.7581	24.7044	23.5987	23.1824	26.1622	23.2844	23.0967	19.4678	3.66749	4.47388	4.37628	3.70575	3.81334	4.0401	10.415
HES1	3.19396	1.12515e-11	3.6315e-10	NW_004080164_OAR1	191625480	191627430	20.1401	24.4368	26.5756	16.0227	19.0359	19.0239	22.6214	19.3011	17.7781	15.9529	1.88519	2.15872	1.57485	1.85947	1.03948	1.08556	4.99471
HFE	2.18971	0.00253487	0.0253703	NW_004080183_OAR20	30790118	30795665	6.71146	8.75622	7.67348	6.391	5.50947	7.05459	7.38582	5.81775	4.87248	5.78121	0.777585	0.738651	0.87943	0.460568	0.449171	0.270624	2.64016
HIBCH	1.74911	0.00011069	0.0015192	NW_004080165_OAR2	117846988	117956018	22.1735	22.7194	19.525	21.8473	21.4892	25.4642	23.3133	19.248	19.6637	16.8166	3.8168	5.29697	3.22897	3.21246	3.64837	2.7959	9.6144
HMG20B	1.44083	0.00329554	0.0318599	NW_004080168_OAR5	17909699	17915476	25.7062	23.8959	31.0518	29.0746	25.3552	26.9294	28.3957	27.8929	26.6525	20.9225	5.28678	6.45188	5.58842	6.49441	5.47906	6.05025	14.5212
HMGB2	5.35014	3.19585e-23	1.78124e-21	NW_004080165_OAR2	106258311	106260300	35.4089	23.5524	35.4754	18.5595	23.8459	30.1334	22.9969	25.9902	32.4611	21.2027	1.08989	0.75371	1.33536	1.32239	1.1752	1.18346	3.96302
HMGB3	2.27202	0.000923351	0.0103771	NW_004080190_OARX	79762786	79875569	10.5804	7.7247	9.98996	7.04764	4.57452	7.56585	7.03999	5.19993	8.99994	6.45906	0.316607	1.04262	0.646524	1.32974	0.609626	0.190995	2.84288
HMGN2	1.96807	3.82632e-26	2.22296e-24	NW_004080165_OAR2	239531965	239535863	206.022	196.463	218.255	170.528	177.965	187.091	182.315	162.245	196.823	140.609	33.4452	29.0548	34.7284	33.5807	41.9959	26.2327	71.4453
HMGN3	2.58562	4.23111e-18	2.12338e-16	NW_004080171_OAR8	5956944	5999649	44.4204	46.0311	53.7087	42.4395	40.6202	49.4703	49.8584	40.766	48.2359	35.1113	4.67865	6.81769	4.29929	5.67673	5.67549	5.50371	13.5795
HNMT	3.08227	5.97664e-11	1.81066e-09	NW_004080165_OAR2	171464472	171506070	21.2719	18.6786	18.5766	20.4207	21.0733	22.6902	21.6726	16.8153	17.9793	15.501	0.946969	1.91005	1.93375	1.60195	1.1852	2.14224	5.02908
HNRNPA0	1.64669	0.00184955	0.019326	NW_004080168_OAR5	46579072	46581430	19.3173	16.0654	19.4743	18.7538	14.8048	17.2015	16.0511	15.2504	16.23	13.3442	2.22641	3.64922	3.03783	2.97528	3.18598	2.74724	8.10366
HNRNPA3	1.20603	0.00235108	0.0237329	NW_004080165_OAR2	131766985	131772129	114.64	118.329	117.114	111.693	96.0486	112.595	104.348	83.7846	93.7859	79.0403	28.4302	32.2098	33.1556	26.9303	27.4214	34.2817	65.5379
HNRNPD	1.53027	1.55369e-08	3.739e-07	NW_004080169_OAR6	96761447	96777711	88.0656	76.4671	73.7492	74.3025	75.1925	74.3965	75.1929	82.2903	79.0221	58.6039	17.1402	16.5003	20.2846	16.0202	18.8176	16.303	38.2963
HNRNPF	1.42718	1.16609e-10	3.45642e-09	NW_004080188_OAR25	13726798	13744445	144.758	156.122	138.187	148.611	128.633	131.594	140.967	151.278	128.618	105.603	33.0234	36.3342	37.4198	32.332	35.6471	31.6736	73.9944
HNRNPH1	1.18251	4.61218e-06	8.00277e-05	NW_004080168_OAR5	1388206	1397095	282.961	297.555	293.67	288.258	285.147	289.757	299.053	308.423	272.727	222.054	90.3146	96.1289	92.4201	87.276	96.4959	83.8541	187.781
HNRNPH3	1.28125	0.000972031	0.0108697	NW_004080188_OAR25	24571366	24582135	76.4669	70.0276	73.4368	73.4388	69.1228	72.9506	75.2208	73.5707	65.4335	54.4576	19.1126	21.058	21.3879	17.8538	21.1623	16.845	42.5036
HNRNPL	1.17352	0.00283272	0.0279436	NW_004080177_OAR14	47738830	47760549	143.871	142.53	138.652	137.882	126.213	135.409	142.699	142.728	131.046	103.172	43.7106	42.8707	40.9862	39.6256	39.9567	38.813	87.9166
HNRNPM	1.40828	1.40108e-08	3.3949e-07	NW_004080168_OAR5	14743539	14783320	118.928	127.279	122.596	120.329	108.215	120.787	118.519	113.639	106.661	87.8601	27.9548	31.1985	29.5294	29.9925	27.4102	28.1919	62.3883
HNRNPU	1.1995	0.00226698	0.022959	NW_004080175_OAR12	30571075	30580475	122.951	118.043	118.765	113.847	105.723	117.09	110.996	105.443	102.461	84.2414	31.3474	33.3359	34.6997	30.9816	34.1324	32.0855	70.2306
HNRPDL	1.74609	3.39593e-18	1.7147e-16	NW_004080169_OAR6	96825253	96830660	130.006	111.168	110.28	108.523	106.143	111.589	118.147	118.271	114.472	85.5742	21.6975	22.3152	27.3116	20.611	22.7695	21.6749	49.009
HNRPLL	1.36054	0.00157624	0.0167379	NW_004080166_OAR3	85478057	85513255	51.955	38.8824	42.6269	43.9398	48.0246	37.8608	42.008	51.3283	36.8144	33.2226	9.9578	10.7154	11.6374	9.30821	10.6193	10.9791	24.4186
HPRT1	2.07505	2.8606e-07	5.96545e-06	NW_004080190_OARX	95377881	95407924	28.7226	27.5223	24.3206	22.4822	21.1076	25.4329	24.3691	22.225	23.0681	18.7865	2.80552	3.63086	3.98737	3.29928	3.30604	3.40182	9.05351
HS3ST1	3.70553	0.000107047	0.00147248	NW_004080169_OAR6	106081494	106083109	8.32411	5.05471	4.19255	4.5609	2.41667	4.70072	4.88138	5.93115	3.16675	4.39435	0.0975683	0.0722928	0	0	0.0845403	0.132432	1.18589
HSD17B10	1.23308	0.00297659	0.0291416	NW_004080190_OARX	49517434	49519760	71.8946	95.5265	77.0404	77.1062	74.9903	89.7967	78.184	82.9919	78.8332	60.8031	20.8368	24.1917	20.9062	25.4962	23.1249	22.7149	49.31
HSD17B4	1.75065	7.99724e-05	0.00112834	NW_004080168_OAR5	31819466	31921804	26.0926	23.88	25.2438	21.8539	18.3746	20.5895	24.6536	20.7431	21.6785	17.4594	3.41227	4.22837	3.71226	3.62405	4.01015	3.91287	9.9731
HSP90AB1	1.83298	5.3602e-50	4.16191e-48	NW_004080183_OAR20	17828162	17833851	412.073	403.18	411.365	375.353	367.303	381.045	372.47	352.924	358.609	289.61	82.7164	78.7269	81.0312	69.9205	61.7709	75.0172	158
HSPA12B	2.07273	7.24714e-05	0.00103076	NW_004080176_OAR13	50773135	50790216	12.2585	14.5485	15.8321	13.1615	14.4303	15.5193	14.3053	13.5892	13.8911	11.258	1.61779	2.00417	2.23386	1.81551	1.88386	1.18507	5.43149
HSPB1	1.3973	0.000140188	0.00187923	NW_004080187_OAR24	34256180	34257845	49.3249	57.3136	52.1543	62.7322	53.6071	55.2807	52.5469	53.8248	53.6098	41.3189	14.6128	15.9528	9.92989	14.8706	11.2784	12.2228	29.5706
HSPD1	1.59266	2.29282e-15	9.77755e-14	NW_004080165_OAR2	198711052	198719652	141.687	156.701	124.281	121.688	120.957	144.011	123.943	118.495	123.569	97.833	28.0553	28.7632	32.2388	28.8241	25.839	28.4481	61.4273
HTRA1	1.9287	1.93196e-09	5.20198e-08	NW_004080185_OAR22	41235832	41282785	43.57	48.0519	44.1319	32.4698	33.3268	42.8068	44.4183	34.5361	40.7435	30.7035	4.8514	8.36605	7.37698	5.06362	7.40635	6.31055	15.9193
HTRA2	1.52383	0.000726406	0.00836943	NW_004080166_OAR3	96316306	96319870	25.7384	28.1843	29.3427	26.2846	26.8931	28.4956	27.0757	31.8658	26.2314	21.3079	5.55447	6.37675	5.25664	5.63106	5.3328	5.68474	13.9831
IAH1	1.95368	2.94202e-09	7.73604e-08	NW_004080166_OAR3	18714675	18725935	40.8024	34.2326	35.7855	42.216	32.4798	38.5627	43.8897	38.1226	37.2673	29.0327	6.34126	6.49673	6.33067	5.53488	6.87382	4.81717	14.8605
ID2	2.18081	3.43882e-09	8.99447e-08	NW_004080166_OAR3	18078002	18080418	35.147	30.5584	39.441	17.7559	27.2082	33.4425	26.6509	27.2608	25.0092	22.3358	3.96579	5.28325	3.38656	2.98635	4.09574	3.91481	10.242
ID3	1.70795	0.000704092	0.00813892	NW_004080165_OAR2	242185871	242187578	15.989	18.9329	15.5634	17.321	16.9405	17.0462	14.7791	20.159	23.1337	13.9422	2.42337	3.85302	2.96917	3.07463	3.19342	2.46697	8.16312
IDH2	1.83003	0.000151187	0.0020113	NW_004080181_OAR18	20589098	20606109	18.6519	20.5137	20.0982	18.2573	15.6502	18.8083	19.4188	14.151	17.0125	14.1105	2.08996	3.04907	2.73932	3.19811	2.63913	2.99068	7.71054
IDH3B	1.34098	0.000376727	0.00463005	NW_004080176_OAR13	51851424	51856356	61.2199	66.5144	56.8745	58.9281	53.1977	68.3223	65.2881	62.9166	55.6799	46.0311	15.653	17.6915	14.0981	15.5648	16.1976	14.0703	34.3264
IFI35	2.63369	3.89858e-34	2.57379e-32	NW_004080174_OAR11	42501483	42514906	94.8012	109.825	84.9858	76.813	70.3844	92.5185	93.7087	94.4124	88.9243	67.2509	10.0583	12.8575	10.7416	12.7971	10.9529	9.34756	25.5348
IFI6	3.28739	5.9206e-15	2.42833e-13	NW_004080165_OAR2	238537980	238540111	36.9418	33.3202	29.2138	21.3194	29.2497	26.2169	19.6965	24.0974	18.9075	20.3627	2.0849	1.86663	3.35274	1.36821	2.8603	1.29703	6.19419
IFITM1	2.17919	7.57226e-06	0.000127102	NW_004080184_OAR21	49740016	49748886	12.848	18.3045	15.1976	13.8458	16.6018	16.1664	18.0622	16.5307	19.0493	12.8409	1.90653	1.97769	2.33593	2.20204	1.54183	1.98397	5.89252
IFNGR1	1.56416	0.000546558	0.00643235	NW_004080171_OAR8	62120696	62144708	27.7698	26.7478	26.6975	27.0065	21.5313	26.7652	24.4121	28.2796	24.7791	19.9936	5.45905	5.01642	6.73774	4.1023	5.49529	3.85014	12.7823
IFT52	2.38345	2.73936e-06	4.92267e-05	NW_004080176_OAR13	71755963	71782454	19.2732	13.1674	18.0029	13.8753	12.4932	14.3455	13.9757	12.9102	16.1744	11.8166	1.44541	1.72545	1.47579	1.3912	1.80904	1.63491	4.95776
IFT57	1.81536	0.00291845	0.0286519	NW_004080164_OAR1	171357022	171468494	11.5033	10.5335	11.6379	13.1693	9.84911	9.30204	12.0288	11.5073	9.26331	8.90991	1.50252	2.18018	1.26563	1.4133	1.65449	1.3596	4.90807
IGFBP2	3.44099	7.84612e-19	4.02762e-17	NW_004080165_OAR2	217583379	217637005	30.7634	27.4152	32.9126	35.0728	29.4056	37.5798	40.4137	26.4643	33.2612	24.8998	2.41556	4.26659	0.986535	3.22806	1.56448	3.04687	7.23624
IGFBP4	1.58	0.00079076	0.00903501	NW_004080174_OAR11	40250168	40260382	23.9814	31.1525	26.6644	22.5286	15.157	25.9665	22.7526	19.0228	24.6659	18.1029	5.27597	6.01416	4.22662	3.69316	3.92679	3.94784	11.4575
IGFBP7	1.50677	7.13314e-07	1.40787e-05	NW_004080169_OAR6	72423581	72437466	128.766	132.739	127.7	127.414	98.3475	156.776	106.683	107.869	152.382	94.7604	27.6762	34.2811	27.7441	21.1344	33.6698	30.9252	62.8896
IGSF9	3.31991	1.24721e-06	2.34896e-05	NW_004080164_OAR1	109267401	109284858	8.448	9.36994	9.61837	7.86124	7.25706	11.8573	11.6584	8.85183	9.50951	7.76426	0.523196	0.568567	0.307695	0.659224	0.45938	0.302996	2.3387
IK	1.29071	0.00219865	0.0224605	NW_004080168_OAR5	49166225	49178677	62.5293	59.5955	59.8676	61.3492	53.4935	58.8968	58.5193	61.03	52.6063	44.3973	13.1923	15.8681	15.4799	15.8188	16.2311	16.5899	34.3975
IKBKE	1.70911	3.20615e-08	7.40535e-07	NW_004080175_OAR12	3528897	3548201	49.8532	54.6461	49.9706	46.0316	42.554	52.362	56.2067	51.3881	37.8201	37.058	8.16459	10.8759	9.79846	10.0016	8.98797	8.17525	21.6826
IL2RB	2.62666	1.46862e-05	0.000235618	NW_004080166_OAR3	180360396	180373738	13.8716	10.5503	13.7097	7.25886	9.37011	10.5313	9.80873	8.78596	10.3401	8.54689	0.686518	1.02865	0.588797	0.784916	0.964978	0.973243	3.25389
IL2RG	2.14629	0.000231495	0.00296772	NW_004080190_OARX	60410019	60413676	13.7335	12.1388	11.6988	9.33812	10.211	10.3319	10.5225	10.5687	10.8805	8.97118	1.10812	1.45966	1.48701	0.701809	1.4631	1.24147	4.17985
IL34	2.52614	4.71531e-11	1.44628e-09	NW_004080177_OAR14	897927	958812	27.1389	23.3664	30.8468	34.9324	22.8246	23.0166	32.8183	30.629	20.8581	21.0045	3.74965	3.59004	3.74339	2.39791	2.94145	2.09444	8.31484
ILVBL	1.44695	0.000276547	0.00348379	NW_004080168_OAR5	7795207	7807523	43.3251	40.165	41.6161	40.8292	45.1973	38.22	45.3177	41.1607	34.6813	31.3597	9.16012	11.75	9.01418	9.54684	9.40681	6.99946	21.6729
IMPDH2	1.69094	4.03731e-15	1.67538e-13	NW_004080182_OAR19	50910435	50915324	100.982	104.684	107.584	93.1391	99.0909	102.513	100.655	111.743	110.419	77.4541	21.4068	24.3415	22.0385	20.4277	18.5078	20.0065	45.8053
ING4	1.7258	3.23962e-07	6.69367e-06	NW_004080166_OAR3	207723699	207730931	40.0002	36.8981	41.8775	43.1718	37.4504	36.5805	38.1376	47.0526	41.3339	30.6479	7.10719	7.80454	7.56918	7.80694	8.17934	6.2333	17.7587
INO80B	1.66149	2.93971e-05	0.000446123	NW_004080166_OAR3	96252480	96255730	29.4448	28.1256	33.1913	30.4229	26.6429	32.9281	30.916	32.0146	30.5101	23.2833	5.61709	6.35585	4.96158	5.98936	5.81028	5.14191	14.0135
IPO5	2.13602	1.35261e-19	7.06073e-18	NW_004080173_OAR10	74382841	74418184	78.2697	69.9127	77.0447	73.9098	63.4983	71.3106	76.9806	69.7918	71.803	54.8371	11.62	12.6311	11.4664	10.0335	10.0383	11.286	25.6726
IPO7	1.70264	4.0337e-09	1.04728e-07	NW_004080178_OAR15	42747842	42792078	62.9539	55.9156	58.4388	61.1887	50.7242	54.237	60.6331	50.5548	50.3128	42.469	10.8305	11.3459	12.0678	9.99856	9.69414	10.8419	24.943
IRF1	4.86206	4.9794e-28	3.03571e-26	NW_004080168_OAR5	19485131	19491548	45.0784	34.8701	47.3182	33.5488	32.3052	34.3727	40.2504	28.9893	32.1611	27.7603	1.42688	3.08362	2.03962	1.78954	1.78584	1.39876	5.70956
IRX3	2.06256	6.54729e-13	2.34289e-11	NW_004080177_OAR14	22106617	22109338	45.5321	62.5395	46.4464	56.4176	38.7051	46.4526	59.9368	51.9582	36.8163	37.3669	7.79844	9.29184	9.03366	7.87403	6.44317	5.47427	18.1167
ISM1	2.88197	1.23317e-08	3.01766e-07	NW_004080176_OAR13	6350120	6389079	14.0019	18.8074	17.6958	15.4732	12.3073	16.0858	14.7494	17.0107	20.8032	12.8495	1.22096	1.50777	1.39395	1.47625	1.26631	1.3057	4.45859
IST1	1.31594	0.00181344	0.0189969	NW_004080177_OAR14	38473238	38508636	56.583	55.3752	57.5856	54.0973	47.7665	51.3532	55.3613	50.4882	48.6624	40.13	13.3038	13.6475	15.7757	12.2632	13.2204	12.9622	30.4953
ITGA6	1.34852	0.000364035	0.00448746	NW_004080165_OAR2	136227269	136275280	69.1917	60.4788	58.5597	62.0003	50.9817	56.5194	65.6873	50.3685	57.1044	44.6516	14.2276	15.7099	15.0743	15.0397	13.505	15.8632	33.1115
ITGB1	1.2302	0.00152155	0.0162634	NW_004080176_OAR13	18999482	19023380	111.671	106.391	104.581	112.177	76.0406	99.4848	101.668	79.8466	85.5235	72.713	27.4295	29.0479	27.8852	26.9361	25.8188	28.7489	59.1068
ITGB6	1.82366	2.63822e-07	5.52037e-06	NW_004080165_OAR2	148402142	148486111	57.9653	48.7868	63.633	50.7752	39.3383	34.807	48.6565	35.8713	32.7684	34.7232	5.90263	9.04357	9.56101	7.35325	9.05387	7.39318	19.0403
ITGB7	2.4356	0.000247227	0.00314168	NW_004080166_OAR3	133134236	133148633	9.02785	9.82343	10.7637	6.40669	7.1803	7.59345	8.04122	8.44956	7.38435	6.94192	0.604333	0.805999	0.740442	0.401879	0.593456	0.902303	2.85018
ITPA	1.34462	0.00460133	0.0423765	NW_004080176_OAR13	51306611	51319599	38.172	38.6971	36.7033	35.8834	32.8619	39.5772	34.1709	45.0515	39.2477	28.7336	9.72149	10.0168	8.93325	9.99486	9.5202	6.94123	21.3693
ITPR1	3.0457	7.24784e-06	0.000121905	NW_004080182_OAR19	21423262	21742987	13.9273	6.6441	12.5723	9.82791	5.50855	5.55138	7.08498	10.3345	8.66958	7.39827	0.458048	0.423188	0.727496	0.445323	0.519382	0.429831	2.42909
JUP	2.57048	5.36475e-09	1.3755e-07	NW_004080174_OAR11	41447904	41474234	23.3514	20.0427	24.3996	20.4171	19.2476	17.9642	21.2307	19.8683	19.4862	16.0507	2.60444	2.03602	2.38633	2.33039	1.81842	1.63945	6.24424
KANK1	2.35125	1.25964e-08	3.07633e-07	NW_004080165_OAR2	68377030	68555727	25.0423	23.5218	26.8818	23.815	19.7735	23.7889	24.544	21.058	19.7813	17.8495	2.77578	3.13088	2.74622	2.62882	2.52947	2.52519	7.59153
KARS	2.09898	3.80244e-56	3.05818e-54	NW_004080177_OAR14	2305946	2320030	240.208	217.983	255.015	224.55	213.633	224.625	230.237	238.474	235.419	173.186	40.8948	42.7245	37.1979	37.5515	35.4118	36.407	82.5094
KAT2B	2.17152	4.72974e-17	2.30339e-15	NW_004080164_OAR1	275376151	275449886	59.4828	61.139	54.8386	67.3774	59.1268	56.5618	67.1942	62.1432	51.3451	45.4681	9.62384	9.48961	8.63656	9.13987	9.04029	7.68393	20.9384
KATNA1	1.46086	0.00361115	0.0344392	NW_004080171_OAR8	73673162	73705923	27.4345	23.2179	28.1306	24.5662	22.7794	22.9169	23.556	25.8389	25.317	19.1649	5.51803	5.83175	5.39818	4.61117	5.55957	4.52869	13.1189
KDM5B	1.45934	0.00380417	0.035988	NW_004080175_OAR12	78055122	78117069	25.3723	24.7555	24.9015	25.4953	23.618	23.5895	25.4755	25.8037	22.8367	19.0464	5.14944	5.57559	5.11607	4.92662	5.24172	5.1937	13.0513
KHDRBS1	1.39508	0.000793233	0.00905907	NW_004080165_OAR2	234545220	234570184	46.2477	43.9666	44.0532	40.8252	40.2662	40.5055	44.9657	39.8954	42.7238	32.364	9.40777	10.7515	10.2816	10.0273	10.3197	9.3138	23.1987
KHNYN	1.77809	0.00336689	0.0324354	NW_004080170_OAR7	20353423	20360030	11.1498	11.5871	12.409	12.4747	11.5674	10.88	11.5694	9.94914	10.4233	9.19646	1.47179	1.86413	1.38713	1.98125	1.67856	1.63914	5.17209
KIAA0101	6.08297	4.08113e-12	1.37098e-10	NW_004080170_OAR7	42727986	42736670	15.0132	12.1642	15.7464	10.2958	10.1834	13.0733	11.2329	7.33342	11.2509	9.5386	0.154176	0.3554	0.0629666	0.43169	0.0890594	0.0930073	1.56808
KIAA1033	2.03067	1.16218e-05	0.000190162	NW_004080166_OAR3	173723583	173781395	20.8083	19.3655	20.7467	18.4483	15.2526	19.68	20.8021	15.6049	15.6758	14.4165	2.16378	2.95777	2.68446	2.22909	2.64131	2.4136	7.09937
KIF11	3.84225	1.45036e-05	0.000232992	NW_004080185_OAR22	13731280	13772571	8.7701	6.62799	8.07347	4.73813	4.42062	6.02307	5.83076	3.22855	6.7787	5.30809	0.0350379	0.199035	0.128788	0.159422	0.0809583	0.190231	1.3815
KIF1C	1.69628	3.57351e-08	8.21542e-07	NW_004080174_OAR11	26006266	26026179	47.0968	49.8907	50.6736	52.2558	44.7772	52.9113	53.4306	51.0668	45.4591	37.7341	10.2949	10.6107	10.3334	8.86941	9.20616	8.20496	22.2452
KIF20A	3.96327	2.79911e-06	5.02274e-05	NW_004080168_OAR5	46993779	47002152	9.50879	6.84414	10.4892	5.94501	5.0901	6.83247	6.6773	3.97514	7.84082	6.01374	0.20794	0.282465	0.222926	0.181946	0.0750726	0.117601	1.51737
KIF22	2.70341	0.000264376	0.00334411	NW_004080187_OAR24	26451946	26467795	8.14317	7.04785	8.25215	5.3989	5.98304	7.56976	5.82124	4.61812	7.42907	5.79056	0.276061	0.506495	0.434876	0.69015	0.273371	0.214117	2.14195
KIF23	3.57378	7.36477e-05	0.00104688	NW_004080170_OAR7	16078205	16134543	7.23035	5.6761	6.51984	4.91853	3.58347	5.25181	5.32014	3.77041	5.62481	4.77946	0.184133	0.233884	0	0.184132	0.0303897	0.071408	1.33737
KIF2C	2.80468	0.00456542	0.0421244	NW_004080164_OAR1	19195968	19214069	4.36314	3.64596	4.56418	2.2432	2.21241	3.40859	3.17261	2.20418	3.85574	3.31323	0.0488597	0.0965397	0.029932	0.0684033	0.0423356	0.0884247	1.18132
KIF4A	3.08635	0.00125017	0.0136584	NW_004080190_OARX	59749526	59881375	5.22279	3.84722	5.15922	3.61631	2.89735	4.18908	3.66767	2.33445	4.32907	3.76305	0.095005	0.131401	0.0698414	0.0931045	0.0219518	0.0515811	1.21926
KIFC1	2.46754	0.000242816	0.00309518	NW_004080183_OAR20	7676111	7686190	8.80143	9.08145	11.1151	7.23293	6.70685	7.90678	6.12273	5.75781	10.0861	6.80183	0.814642	0.713352	0.725905	0.933132	0.299458	0.368578	2.75652
KIFC3	3.12824	5.11511e-09	1.31423e-07	NW_004080177_OAR14	25149926	25179772	15.1116	16.7697	17.8529	14.9453	14.2443	16.0275	16.2266	13.5564	13.2988	12.1271	1.15509	1.41347	0.900613	1.06583	1.16767	0.950205	3.87665
KL	13.2714	2.16264e-27	1.2898e-25	NW_004080173_OAR10	28314117	28351363	26.1317	30.2888	28.2637	28.4135	12.1723	27.825	31.7483	16.3451	19.7168	18.857	0.0293942	0.435589	0.108043	0.0411517	0.101877	0.186188	1.42088
KLF10	2.18092	1.50744e-05	0.000241377	NW_004080172_OAR9	74252010	74405341	17.254	16.0852	17.1483	16.7809	12.2696	14.0207	15.9644	14.0348	12.7937	11.9784	1.5767	2.18352	2.51826	1.49786	1.8053	1.3503	5.49236
KLF11	4.33301	1.81258e-09	4.89654e-08	NW_004080166_OAR3	19123223	19133843	12.6169	10.2725	13.3634	15.2658	8.52915	9.41815	10.9339	12.3703	8.90731	9.14234	0.251314	0.467911	0.473716	0.24358	0.435513	0.437326	2.10993
KLHDC2	1.29991	0.0016026	0.0169755	NW_004080170_OAR7	39837869	39851778	61.6272	57.6677	59.9269	66.8551	56.7647	50.4504	61.1625	62.6464	53.7088	44.7649	13.9859	14.3485	16.9894	16.4423	15.8472	15.6302	34.437
KLRG2	3.77665	1.31366e-05	0.000212693	NW_004080167_OAR4	102742335	102754750	5.36201	7.38176	7.35077	9.43809	4.56815	4.07055	7.62693	6.00264	4.42804	5.45401	0.0621239	0.276182	0.380578	0.086973	0.0358858	0.11243	1.44414
KRT5	2.19268	7.18658e-15	2.92329e-13	NW_004080166_OAR3	133704001	133710199	138.529	81.7647	121.844	86.6044	81.8891	98.1024	84.5551	107.186	104.912	75.4399	12.5289	19.4531	14.2951	18.8471	13.8318	14.1309	34.4053
KRT7	2.61626	6.64076e-35	4.41959e-33	NW_004080166_OAR3	133961975	133975095	277.863	241.042	318.023	265.619	199.554	314.082	228.236	289.29	253.169	199.765	36.7751	40.1926	32.5117	35.2224	31.1968	36.3657	76.3552
LAMP1	1.35574	1.07734e-07	2.34573e-06	NW_004080173_OAR10	85929743	85937038	123.784	124.925	128.599	127.812	124.114	126.932	132.392	138.938	125.365	95.9516	34.4429	34.7377	38.4307	32.7806	29.89	26.9727	70.7744
LAMP2	1.49048	4.54803e-05	0.000668425	NW_004080190_OARX	99138931	99174775	48.2466	48.2376	45.8629	48.5951	42.5555	43.9502	45.8629	45.9524	36.8415	34.2296	7.63315	10.7183	11.7216	10.0309	10.5705	8.8411	22.9655
LAPTM4A	1.78581	4.40189e-45	3.2836e-43	NW_004080166_OAR3	27772461	27789361	290.124	278.692	287.479	284.883	252.115	274.469	288.411	281.422	250.067	209.557	52.3312	58.6354	63.4956	51.158	55.1811	56.8958	117.345
LAPTM5	2.70476	3.73892e-23	2.07923e-21	NW_004080165_OAR2	235651536	235678559	63.7409	55.7666	65.5956	51.0527	52.4035	51.5201	57.9976	53.3604	56.2213	42.7068	5.49424	7.74906	7.88315	5.66772	7.45412	4.80811	15.7895
LAS1L	1.3875	0.000928875	0.0104344	NW_004080190_OARX	45506457	45526144	45.9146	45.7718	42.5455	38.3293	40.8727	44.0057	42.427	46.4159	39.292	32.504	9.74193	11.5093	9.99739	10.4679	9.80317	9.09605	23.4264
LASP1	1.31988	0.000455496	0.00547816	NW_004080174_OAR11	39031320	39073267	71.819	70.6585	72.2992	63.6317	58.713	67.3929	72.6951	54.6488	59.7119	49.6655	17.1181	20.372	16.4774	15.9963	16.4644	16.8106	37.6287
LBH	2.69802	1.34848e-05	0.000217902	NW_004080166_OAR3	36951047	36974263	12.0155	14.8465	11.4247	10.3471	8.63503	9.55517	9.32425	6.18678	8.8352	8.26709	0.743728	0.244916	0.911233	1.21475	0.572818	0.897316	3.06413
LDHA	1.57716	0.00206018	0.0212038	NW_004080184_OAR21	25633756	25644039	23.2174	19.5931	23.094	19.9995	17.829	18.0276	17.6588	19.0229	19.3398	15.3704	3.08294	3.35029	3.61541	3.36039	3.91788	4.8222	9.74562
LDHB	1.29959	5.17297e-11	1.58077e-09	NW_004080166_OAR3	193310962	193326757	284.152	296.16	260.677	236.645	223.423	279.355	257.173	243.836	249.195	194.134	74.1364	68.1802	68.2052	70.625	74.7172	69.3878	149.381
LECT1	3.16965	0.00157814	0.0167379	NW_004080173_OAR10	11418220	11450307	2.3304	5.66681	1.45725	2.13932	4.35555	5.58319	2.92577	3.9216	2.83654	3.48838	0.0557139	0.0825619	0	0.0779991	0	0	1.10056
LEPROT	1.37148	0.000415539	0.0050617	NW_004080164_OAR1	40662191	40673236	59.153	53.8582	54.4277	51.1906	48.3629	49.9487	57.2045	49.2861	46.784	39.5104	11.8407	13.2981	14.4603	12.0682	11.6076	12.9132	28.8085
LGALS9	6.09161	3.09084e-15	1.29789e-13	NW_004080174_OAR11	18969832	18988191	40.9665	21.2739	42.363	20.4757	17.1269	26.9497	27.0082	23.5846	22.048	20.5626	0.821858	1.06176	0.774585	1.1506	0.839934	0.686479	3.37557
LIG1	2.06635	0.00431559	0.0401796	NW_004080177_OAR14	53929950	53953550	7.25989	7.0413	6.9561	6.42861	5.688	7.18284	7.92665	4.89037	7.78198	5.86584	0.499701	0.871179	0.468188	0.720154	0.747098	0.691556	2.83875
LIMA1	1.67193	2.90708e-07	6.05728e-06	NW_004080166_OAR3	135885673	135975626	66.2336	47.5322	59.2787	56.5242	43.8368	45.4988	70.9403	45.0693	43.8802	40.3506	9.45281	11.0681	10.9762	10.2786	10.6829	10.175	24.1342
LIPG	1.8138	0.000358721	0.00442757	NW_004080186_OAR23	49374881	49398129	19.6063	26.4757	11.89	19.7028	10.4746	18.114	14.889	12.2843	13.8864	12.8427	1.04904	4.32686	2.76341	1.50536	2.96928	2.61045	7.08056
LMO4	1.40781	4.24876e-05	0.000628557	NW_004080164_OAR1	63827074	63843467	65.9553	67.9124	62.1673	59.9968	59.0161	60.3133	65.8633	55.5217	48.9694	45.8272	15.6483	12.714	17.5199	11.3693	16.4888	13.6716	32.5521
LMO7	2.05987	0.00143126	0.0154252	NW_004080173_OAR10	51254401	51359128	10.5355	7.95417	9.63008	9.45792	7.31579	8.53355	10.6455	8.35064	7.61537	7.37282	0.664788	1.29925	0.743687	1.12291	0.909946	1.13772	3.57927
LOC100037661	1.52939	4.10178e-24	2.31755e-22	NW_004080164_OAR1	198668310	198673051	382.615	353.765	365.249	393.807	312.425	331.898	404.992	345.569	303.4	270.608	90.5017	85.8627	89.4014	79.8772	84.3389	77.3959	176.939
LOC100037664	1.60582	1.39207e-49	1.07748e-47	NW_004080164_OAR1	188445313	188449379	3343.52	2972.96	3608.91	2897.38	2803.88	3152	3167.69	3511.59	3234.43	2180.27	395.606	442.648	454.132	346.794	384.878	333.096	1357.73
LOC100037665	1.69911	6.77673e-145	6.8018e-143	NW_004080165_OAR2	87298681	87303633	2203.07	2095.46	2345.17	2045.87	2082.77	2220.56	2254.6	2509.24	2355.88	1513.92	303.189	351.54	309.134	290.462	273.995	258.588	891.004
LOC100037666	1.48745	7.68919e-47	5.82374e-45	NW_004080177_OAR14	54981276	54983997	3918.84	3600.23	4226.68	3924.92	3853.75	4051.93	4064.66	4586.94	4250.51	3123.61	666.652	755.143	620.8	618.429	649.436	572.049	2099.97
LOC100037667	1.57205	8.05206e-124	7.98447e-122	NW_004080171_OAR8	58022374	58025715	3534.58	3356.62	3762.13	3462.85	3393.69	3563.64	3661.92	4179.24	3857.11	2588.72	498.263	521.682	514.836	474.133	450.41	456.304	1646.71
LOC100037674	3.82488	9.51084e-10	2.6356e-08	NW_004080186_OAR23	35875743	35889077	15.2173	15.8931	14.8941	9.70473	12.8555	14.8086	12.1791	8.28959	15.6433	10.6125	0.332171	0.875094	0.678306	0.658802	0.415736	0.951823	2.77459
LOC100037680	3.77713	2.72887e-10	7.82562e-09	NW_004080168_OAR5	24626282	24679390	18.4397	16.9739	16.7237	10.7896	11.5142	16.406	16.0522	8.681	14.3954	11.446	0.417854	1.0045	0.887406	0.682492	0.691936	0.83184	3.03034
LOC100037687	1.69498	1.39574e-06	2.61276e-05	NW_004080177_OAR14	55109705	55117042	40.6347	43.1647	40.7856	38.5297	32.2494	36.8404	36.7172	40.2087	35.0073	29.0094	6.87595	7.39825	8.84164	7.05293	6.4494	6.28354	17.1149
LOC100101228	1.92432	1.11613e-42	8.17759e-41	NW_004080171_OAR8	79527	85919	1810.68	1691.88	1757.88	1644.69	1500.15	1713.8	1771.35	1646.57	1612.63	1142.21	244.077	249.204	261.514	195.222	224.664	195.801	593.567
LOC100101231	3.18292	5.3475e-27	3.1512e-25	NW_004080165_OAR2	119229084	119269619	264.909	254.451	268.939	181.165	156.468	229.221	220.258	168.328	244.582	164.87	25.9483	33.9579	25.4094	18.9875	20.071	20.0776	51.7984
LOC100101238	2.01904	7.11627e-09	1.79844e-07	NW_004080174_OAR11	14021572	14026907	39.3387	37.5487	39.483	22.7208	40.4665	23.7966	32.2717	33.8785	34.2221	25.7522	5.80891	4.34507	8.13395	5.57653	3.45138	3.45419	12.7547
LOC100125628	1.56815	1.04702e-53	8.2594e-52	NW_004080182_OAR19	12610248	12622050	1874.98	2130.89	2260.33	1993.81	1904.27	2103.12	2123.35	2426.19	2173.69	1430.16	312.121	345.447	312.679	298.316	288.414	248.973	912.005
LOC100137070	2.84375	3.09335e-172	3.18241e-170	NW_004080168_OAR5	37887012	37892419	1792.99	1676.96	1973.29	1611.62	1574.25	1782.27	1824.16	1963.6	1822.77	1200.23	194.329	219.383	207.214	171.142	175.951	165.708	422.058
LOC101101911	1.53721	0.000737385	0.00848406	NW_004080176_OAR13	56688832	56702034	25.4403	24.5888	32.0841	25.2657	25.1727	24.0353	29.5913	30.0478	23.3609	20.4781	4.02494	4.18842	7.89032	5.82272	5.425	4.66189	13.3216
LOC101102096	2.51241	7.81333e-51	6.10503e-49	NW_004080183_OAR20	29179938	29180879	272.82	328.795	322.716	275.385	278.999	308.306	297.544	371.33	323.078	234.306	47.8702	49.7726	47.27	43.7023	41.3815	34.078	93.2595
LOC101102142	2.4616	0.00351184	0.0335611	NW_004080167_OAR4	112741150	112750136	5.8909	5.24292	5.60024	4.30375	3.15545	4.29787	4.59476	5.33232	3.739	4.32162	0.0599507	0.325748	0.073453	0.167861	0.554087	0.379739	1.75561
LOC101102165	1.82194	0.00106368	0.0118038	NW_004080176_OAR13	65556066	65559131	23.8661	14.8364	19.888	30.0061	23.5446	13.9143	23.2832	37.3985	22.2547	18.0457	6.68531	3.3404	1.79572	4.93168	3.89146	2.14056	9.90466
LOC101102278	3.58042	0.000593675	0.00695702	NW_004080164_OAR1	259573236	259574544	3.839	6.30082	3.51309	1.88357	1.47367	2.93527	4.85395	4.7829	3.50032	3.58042	0	0	0	0	0	0	1
LOC101102527	1.30874	8.97835e-06	0.000148982	NW_004080187_OAR24	19686366	19711954	123.945	131.79	117.222	102.584	99.2587	118.724	114.519	106.8	103.266	84.477	28.3094	34.4734	31.5269	28.3796	27.697	29.7731	64.5482
LOC101102537	3.24791	2.07974e-07	4.43061e-06	NW_004080190_OARX	60351099	60351431	8.95935	7.42645	12.0896	9.88098	6.7801	11.6797	15.9604	13.7856	19.2851	9.49147	0.473485	0.701652	0.870187	0.497157	0.820523	0.856896	2.92233
LOC101102690	2.14764	5.572e-90	5.25108e-88	NW_004080186_OAR23	35544240	35544742	842.042	731.518	950.674	766.4	808.921	883.051	842.519	860.391	857.999	600.43	165.35	161.418	142.87	129.349	131.457	131.895	279.578
LOC101103182	1.8286	1.24049e-41	8.92975e-40	NW_004080179_OAR16	15774	16999	261.963	247.618	251.884	241.437	222.831	256.17	246.735	233.426	214.026	179.944	45.5907	45.612	51.7619	48.4326	45.539	43.1744	98.4053
LOC101103639	1.08745	0.00357414	0.0341257	NW_004080166_OAR3	163139374	163141166	3653.89	3473.79	3798.68	3395.31	3166.22	3511.37	3569.17	3921.35	3904.7	2559.17	842.486	799.291	741.375	748.354	681.291	733.71	2353.36
LOC101103780	1.98085	2.68436e-10	7.70693e-09	NW_004080164_OAR1	237771275	237771953	41.8578	53.0868	47.7216	42.4501	34.3299	44.3028	39.7139	37.5931	36.5017	31.7658	6.85018	6.30867	6.97046	5.85166	6.63971	7.03911	16.0365
LOC101103787	1.87873	5.08455e-11	1.55567e-09	NW_004080190_OARX	93221288	93225344	51.9544	47.8786	53.7544	51.1925	52.252	48.8174	53.7805	56.4767	50.0847	39.4068	9.54106	9.77142	8.76149	9.11351	9.12577	7.47302	20.9752
LOC101103957	2.97867	1.47142e-06	2.74195e-05	NW_004082820	482	932	20.7741	28.4139	20.0301	25.6809	27.6015	16.9781	7.19476	25.7264	21.5814	16.8103	1.39841	1.89959	0.64251	0.36708	4.9477	2.05627	5.64356
LOC101104079	1.69982	1.79242e-40	1.27541e-38	NW_004080176_OAR13	41295879	41299780	417.42	373.947	440.628	375.877	317.568	393.945	383.556	366.587	349.187	287.456	83.6759	90.9616	74.5613	76.0687	79.4936	78.5775	169.11
LOC101104162	2.95369	8.06737e-15	3.2708e-13	NW_004080174_OAR11	54196632	54201248	31.1305	25.1584	35.1547	26.8246	25.4419	27.6279	32.6318	35.9252	31.3177	23.0981	3.02227	3.22195	3.11718	2.85663	2.63351	2.14767	7.82009
LOC101104348	2.31818	1.51323e-20	8.05242e-19	NW_004080181_OAR18	66456635	66461462	510.47	308.901	358.189	431.809	435.601	351.648	495.108	423.525	372.149	311.689	60.596	57.5253	76.4443	61.4023	75.8166	52.35	134.455
LOC101104441	2.46561	2.44532e-08	5.74476e-07	NW_004080184_OAR21	49772239	49792831	16.3142	23.3578	23.1359	18.5579	16.6421	21.1965	26.0525	18.0632	18.8026	15.7314	2.04767	2.52868	1.25442	2.55957	1.94322	2.77935	6.38034
LOC101104504	1.21711	4.22012e-08	9.63914e-07	NW_004080172_OAR9	77046080	77055512	333.948	328.767	308.826	289.916	290.763	322.338	291.716	309.767	288.312	234.148	95.7284	105.789	81.6792	97.272	93.5964	85.8012	192.38
LOC101104530	2.27996	9.86215e-30	6.18036e-28	NW_004080181_OAR18	66560544	66561800	105.682	104.51	104.049	101.355	84.0311	108.343	108.197	92.3841	92.0406	74.9602	16.181	18.2781	15.1379	11.5022	13.7668	13.9041	32.8779
LOC101104700	2.95705	3.244e-27	1.92542e-25	NW_004080184_OAR21	49751488	49752927	48.9755	69.5179	64.2503	45.917	56.2138	61.064	66.8288	56.2854	60.9799	44.6403	6.59072	6.82419	5.90104	5.58941	6.07675	6.07852	15.0962
LOC101104787	3.29021	1.04998e-08	2.6003e-07	NW_004080181_OAR18	45199650	45223610	51.9951	38.9884	65.7854	104.508	36.6933	83.7422	81.4426	63.9233	88.3081	51.5492	2.99952	8.5034	9.66706	2.92126	8.09834	6.78553	15.6675
LOC101104866	2.38881	0.000186617	0.0024434	NW_004080183_OAR20	26924140	26927680	10.6377	8.28918	9.00671	9.82376	9.21898	6.94056	9.96152	6.03356	10.9186	7.4712	0.708949	0.980546	0.608035	0.744394	0.778095	0.898123	3.12758
LOC101104961	1.83136	6.49821e-24	3.65484e-22	NW_004080188_OAR25	33585547	33590942	4443.43	4038.27	4618.27	3970.34	3855.21	4121.94	4297.98	4843.2	4389.95	3675.27	631.524	670.451	618.033	621.435	606.747	535.515	2006.86
LOC101105065	1.36513	0.000755904	0.00868095	NW_004084404	55	2470	50.0751	45.8908	49.4666	43.962	51.2072	48.199	51.8313	51.3128	45.7921	36.9847	13.0037	12.9806	13.0115	10.6576	12.9575	8.62903	27.0924
LOC101105144	1.72522	1.75467e-17	8.68227e-16	NW_004080166_OAR3	37984632	37992108	127.372	123.582	118.46	105.05	111.685	115.966	104.064	115.818	103.565	85.102	23.1443	23.4007	25.6984	22.656	19.9494	22.579	49.3282
LOC101105179	1.68662	4.70507e-33	3.04118e-31	NW_004080177_OAR14	11248585	11255746	241.837	250.988	261.972	262.707	248.281	268.244	261.523	264.775	261.607	194.375	50.0541	66.7057	55.4502	58.6151	53.3698	49.3506	115.245
LOC101105235	1.45792	0.00226698	0.022959	NW_004080166_OAR3	814166	831765	25.3817	27.5845	30.7155	27.3646	25.3359	26.1101	30.1515	32.6378	24.2032	21.2958	5.89283	7.50949	6.12793	5.96213	5.06307	5.15308	14.607
LOC101105316	3.33134	1.20942e-13	4.57301e-12	NW_004082282	7999	11051	22.3672	26.2532	22.684	25.8376	20.1197	19.9054	25.849	27.904	19.9162	18.0941	1.36807	2.87206	1.25715	2.57367	1.33357	1.31532	5.43147
LOC101105437	50.7684	0.00483162	0.0441352	NW_004080178_OAR15	47565679	47567312	72.0556	135.088	76.0656	19.4824	173.327	49.5763	424.376	25.14	85.3242	88.1496	0.259326	0.192147	0.317733	0.181528	0.449398	0.11733	1.73631
LOC101105609	2.74947	6.96433e-10	1.95183e-08	NW_004080183_OAR20	26967605	26991453	47.3849	82.7174	52.0709	44.9683	37.9994	31.7206	50.7324	34.8154	44.0899	35.8873	3.46397	3.83517	7.97605	6.35456	5.17489	4.48556	13.0524
LOC101105810	2.98077	8.17821e-06	0.00013653	NW_004084430	10462	14053	14.1522	9.8218	10.7412	5.97631	6.61217	11.3514	7.852	9.26666	6.21316	7.52537	0.976287	0.361688	0.299042	0.626448	0.610947	0.368094	2.52464
LOC101105990	1.25896	0.0039125	0.0368294	NW_004080166_OAR3	31606235	31614493	70.661	64.4673	67.6006	65.1324	53.3541	63.8094	59.0297	64.351	61.8779	47.9012	15.8681	20.3196	17.956	17.6873	16.8728	15.7306	38.0481
LOC101105992	1.6333	0.00383787	0.0362571	NW_004080166_OAR3	92251355	92255887	21.4519	19.5606	12.2528	11.5266	12.9936	16.4537	13.8663	12.2433	14.7039	11.8509	2.12092	3.49963	3.92555	1.38988	2.55457	2.24586	7.25579
LOC101106058	2.12655	0.000154389	0.00205058	NW_004080165_OAR2	231265526	231302652	15.1648	11.9453	13.6535	10.1389	11.3527	12.1895	13.4172	10.1674	9.86897	9.66723	1.48962	1.69804	1.21674	1.6042	1.25762	1.14056	4.54597
LOC101106083	2.01317	1.14823e-09	3.16065e-08	NW_004080171_OAR8	23610212	23646178	41.9208	36.9156	45.0181	39.679	31.7947	37.1954	40.0338	30.0725	33.5617	28.3669	4.84312	6.77825	6.26356	4.45744	5.85428	6.00559	14.0907
LOC101106144	2.32873	3.35346e-05	0.000503039	NW_004080165_OAR2	114221376	114223078	11.4334	9.901	16.8937	10.4333	10.2836	11.6689	11.695	12.767	12.4913	9.65471	0.879547	1.28053	1.2478	1.45819	1.55095	0.921553	4.14591
LOC101106243	3.09576	1.0253e-05	0.000168659	NW_004083407	1	1647	11.3454	10.6472	8.64461	7.03223	8.70668	8.9293	8.32219	5.05379	6.76262	7.0052	0.382927	0.449236	0.703757	0.402072	0.331796	0.389818	2.26283
LOC101106245	1.9198	0.000247502	0.00314355	NW_004085839	5	8662	9.77602	11.9542	17.5059	13.1144	12.2423	14.9891	19.0735	22.428	10.6261	11.5806	2.25445	2.71443	1.72638	2.04661	1.81098	1.72126	6.03216
LOC101106288	3.06064	3.71376e-38	2.583e-36	NW_004080182_OAR19	58969006	58969897	86.3165	87.7936	95.5489	84.6937	83.117	99.1955	89.5002	85.2266	81.669	66.1987	8.9264	11.9619	6.17228	10.146	11.6911	6.7178	21.629
LOC101106313	1.31158	0.00416339	0.0389387	NW_004081243	370	2640	50.2784	49.4492	49.8838	46.8817	44.0954	49.5039	45.7365	35.57	38.8187	34.6545	10.7032	11.9952	11.4217	13.1315	9.63965	12.2886	26.422
LOC101106384	1.72612	1.38093e-42	1.00877e-40	NW_004080186_OAR23	16654968	16655389	1270.83	1230.47	1338.61	1202.62	1057.02	1351.79	1139.46	1157.03	1151.32	847.407	209.604	202.46	219.504	199.945	198.235	187.47	490.933
LOC101106419	1.52778	8.66025e-06	0.000143993	NW_004080166_OAR3	217502387	217562890	44.4789	52.3531	54.1302	43.1534	41.6599	56.6746	53.3866	40.2937	46.9586	36.5079	8.84381	12.6181	10.7426	10.6808	9.09904	9.99468	23.8961
LOC101106722	3.36033	3.8152e-07	7.81752e-06	NW_004080184_OAR21	12005514	12006143	14.0408	15.5827	12.9362	5.01389	11.4293	8.87448	7.19299	6.48592	10.8306	8.39912	0.500541	0.494498	0.919912	0.525565	0.433705	0.339698	2.49949
LOC101106730	5.03373	2.37586e-11	7.47292e-10	NW_004080164_OAR1	111004333	111011120	102.047	75.8381	85.9464	96.7384	112.896	92.3222	45.8163	65.5073	30.56	59.3288	2.17411	5.7432	6.36989	5.35963	3.11238	5.13213	11.7863
LOC101106919	3.57763	7.84445e-09	1.97237e-07	NW_004080165_OAR2	137046143	137095857	17.0498	8.90371	18.666	19.1558	9.72709	8.48386	17.6145	8.7906	9.04077	10.4574	0.312219	1.42658	0.765075	0.491742	0.541058	0.776933	2.92299
LOC101107098	2.53922	9.01327e-148	9.08354e-146	NW_004080169_OAR6	2581988	2582586	841.396	743.516	993.383	803.091	748.55	771.253	809.482	800.146	749.973	578.787	114.502	141.204	127.068	107.052	114.798	97.1798	227.939
LOC101107389	2.71449	3.48306e-95	3.34631e-93	NW_004080180_OAR17	22063630	22117002	496.601	554.684	592.59	540.313	540.838	603.018	544.83	651.462	610.329	420.69	76.8989	84.3737	64.7327	74.6441	72.7027	65.079	154.979
LOC101107504	3.84233	7.6495e-16	3.39701e-14	NW_004080819	631	8995	27.4578	26.536	28.2231	22.1515	17.2726	22.7144	22.9285	22.7696	24.2358	18.3385	1.89549	2.46844	1.47789	0.964973	1.24424	1.01353	4.77275
LOC101107641	2.22318	4.83761e-06	8.35283e-05	NW_004080183_OAR20	27016488	27019600	9.06266	14.6605	22.9312	18.18	13.3881	17.9794	18.2771	13.9849	18.2119	12.8475	1.31687	1.16337	2.57534	2.85406	2.34059	1.3062	5.77887
LOC101107700	2.21346	2.36247e-05	0.000365717	NW_004080168_OAR5	60776571	60778457	14.1463	18.4271	9.88673	8.85801	11.8679	19.0332	14.735	14.7836	14.1447	11.0849	2.21424	1.58904	1.638	1.52071	1.23078	1.43656	5.00795
LOC101107729	2.3893	0.000842184	0.00957383	NW_004080178_OAR15	43289050	43290466	6.94439	6.92808	6.30583	8.17367	5.98581	5.87552	7.14618	5.26889	9.41818	5.9624	0.222541	1.2092	0.204497	0.506279	0.739166	0.402747	2.49546
LOC101107772	3.63417	7.24982e-13	2.58678e-11	NW_004082910	20101	60926	21.9398	32.3489	24.5477	26.5423	16.4756	17.2691	16.4573	12.4013	21.7409	16.3575	1.44531	0.876188	1.93181	0.827766	1.36617	1.84286	4.50102
LOC101107908	3.20815	3.90805e-50	3.04396e-48	NW_004080183_OAR20	27566850	27573838	300.308	326.097	340.191	313.352	256.203	333.19	357.51	238.203	254.669	229.755	29.0015	36.7558	40.3712	33.1678	34.9211	25.5654	71.6162
LOC101108033	2.37356	5.61481e-18	2.80638e-16	NW_004080165_OAR2	235639963	235640515	53.3826	49.7339	56.2866	51.4083	50.3174	52.9685	54.428	44.6078	65.6854	40.4201	6.9854	8.30944	5.41467	6.5862	9.14075	6.06297	17.0293
LOC101108110	1.67685	1.532e-37	1.05366e-35	NW_004080165_OAR2	232491702	232496755	832.242	836.483	751.98	737.939	745.185	846.297	759.101	735.22	715.243	551.549	154.197	176.678	152.714	175.874	167.62	153.406	328.92
LOC101108171	2.2845	1.16692e-08	2.8669e-07	NW_004080183_OAR20	27596720	27602996	28.1011	26.8383	20.6331	17.2145	19.083	36.0443	24.3319	24.7609	24.9538	18.9459	2.22301	3.39352	4.33943	3.34078	3.06882	2.05702	8.29325
LOC101108285	1.18974	0.000240896	0.00307706	NW_004080165_OAR2	133813752	133817055	193.491	212.466	183.325	163	159.794	199.475	165.439	164.864	168.157	133.136	48.7739	60.595	60.2896	49.2414	51.1438	52.8361	111.903
LOC101108292	1.72103	0.000730897	0.00841333	NW_004080830	1196	6277	14.5686	20.1978	13.7269	20.886	16.5233	16.6852	13.8807	20.585	18.0718	13.517	1.98577	2.84461	3.52787	2.01555	3.90007	2.87503	7.85402
LOC101108339	1.41787	0.00435638	0.0404983	NW_004080179_OAR16	6783376	6790450	31.579	30.4483	28.4599	28.8123	23.1901	26.4476	26.65	27.1666	28.2049	21.3998	6.28196	5.59233	7.27391	5.75039	6.65939	5.43458	15.093
LOC101108538	2.82245	6.83232e-63	5.69921e-61	NW_004080187_OAR24	23022730	23024338	216.685	170.885	187.106	166.543	165.2	180.689	186.821	163.91	174.555	133.709	20.4315	25.2431	28.8151	16.5313	20.1232	20.1729	47.3735
LOC101108558	1.87064	0.00508615	0.0461529	NW_004082921	14591	17408	10.3643	7.3929	8.64135	8.68713	5.34853	9.2515	8.95366	7.9482	11.7506	7.25387	0.279756	1.06406	2.12513	1.23372	1.03424	1.0379	3.87775
LOC101108599	1.28438	0.0030175	0.0294603	NW_004080178_OAR15	69000603	69002249	56.3139	60.5614	53.6562	57.3766	56.1674	62.5051	54.7566	58.8078	53.3089	43.2207	15.7	15.7706	16.1278	14.4076	14.1843	14.9863	33.651
LOC101108633	1.76207	0.00182333	0.0190842	NW_004080190_OARX	126224798	126226543	14.4494	13.8634	14.3406	10.9302	11.1487	16.2891	15.3161	11.9036	12.2986	10.6885	1.85123	2.18573	1.77028	2.11761	2.34737	2.08372	6.06587
LOC101108696	2.27656	3.60728e-08	8.28533e-07	NW_004080183_OAR20	25353167	25356694	27.1541	31.7017	21.4234	14.677	24.9261	27.5495	20.0726	25.1313	15.2034	17.7909	2.29339	4.01217	2.80991	2.87628	2.42875	2.59406	7.81482
LOC101108870	1.76832	0.000414871	0.00505606	NW_004080183_OAR20	33535848	33536462	16.511	14.9879	13.0921	21.1867	18.5543	20.751	12.8265	15.585	21.2106	13.5584	3.71743	3.35595	1.8847	2.60219	2.14737	2.89986	7.66737
LOC101108962	3.0012	2.44835e-20	1.30005e-18	NW_004080183_OAR20	25670323	25676841	136.573	96.2292	146.857	124.827	88.1175	77.9291	117.075	136.61	104.991	85.8491	10.7503	13.7181	16.8021	10.9018	11.7032	11.9102	28.6049
LOC101108963	2.54451	5.01716e-09	1.2904e-07	NW_004080183_OAR20	27766021	27796420	25.3116	22.2452	25.8268	16.8675	19.2798	21.6636	21.8371	17.145	19.9893	16.385	1.86715	2.52096	3.04706	2.36712	2.03128	1.58395	6.43938
LOC101108990	1.32975	0.00371436	0.0352872	NW_004080165_OAR2	177947535	178000715	47.9098	47.5756	42.6864	43.3988	37.349	43.4265	42.7859	37.2288	40.5325	32.368	9.78158	10.5507	12.0144	9.2427	10.6276	10.784	24.3414
LOC101109078	1.84768	4.23662e-09	1.09535e-07	NW_004080165_OAR2	237259981	237275154	43.787	42.1576	43.6452	42.2095	43.0641	43.0215	43.4255	48.2015	41.6842	33.0081	7.67514	8.42307	7.02091	7.82792	7.62327	6.41087	17.8646
LOC101109080	2.82219	3.18679e-12	1.08233e-10	NW_004082921	20577	21487	69.1811	42.3753	49.7792	40.5109	36.2896	61.448	54.8546	29.298	39.8296	35.5987	4.83112	5.74905	6.45732	4.0735	4.69344	4.3716	12.6139
LOC101109105	2.95784	7.52392e-07	1.47908e-05	NW_004080173_OAR10	71693077	71816381	12.7971	17.4419	13.2651	14.5916	10.5734	8.36604	8.33842	6.88911	11.935	9.35491	0.636701	0.557535	1.06377	0.465947	0.568402	1.5451	3.16275
LOC101109132	1.90508	1.34908e-33	8.81219e-32	NW_004080164_OAR1	9976326	9977281	571.267	446.502	540.871	533.48	488.869	590.101	620.14	557.545	578.125	395.318	103.987	139.31	86.0829	99.1702	98.0328	92.3794	207.507
LOC101109212	2.33566	0.00260882	0.0259945	NW_004080180_OAR17	56669681	56670598	8.78059	1.4694	5.56201	4.87462	4.12123	6.35513	3.53468	8.29777	7.87001	5.05672	0.858771	0.678722	0.420875	0.120227	0.297641	0.155417	2.165
LOC101109220	2.42941	0.000226614	0.00290968	NW_004080183_OAR20	25501956	25508972	12.204	1.22958	12.2103	14.3208	7.4827	10.9681	9.22762	18.7757	9.87829	8.72039	1.36157	0.63894	1.08435	1.23903	0.707861	0.862446	3.58951
LOC101109246	3.00261	7.03919e-150	7.12314e-148	NW_004080190_OARX	61479263	61483718	2059.69	1981.81	2229.57	1942.9	1886.11	2049.1	2136.55	2261.38	2141.29	1403.44	201.468	243.926	217.866	183.59	179.036	169.424	467.408
LOC101109380	1.52966	3.10966e-12	1.05758e-10	NW_004080177_OAR14	46881845	46899597	3497.78	3076.18	3889.01	3251.24	2995.42	3517.12	3091.58	4015.77	3700.29	2417.5	604.123	500.662	421.554	382.421	443.381	436.611	1580.42
LOC101109421	1.61422	0.000960591	0.0107507	NW_004080165_OAR2	246181981	246229080	19.8032	22.0625	21.86	19.3739	20.9342	22.2531	23.4127	20.0066	17.4562	16.1406	3.35673	4.69006	4.23025	3.62525	3.37942	3.8185	9.99901
LOC101109492	2.56573	4.23473e-08	9.66356e-07	NW_004080183_OAR20	25563387	25568736	79.5345	37.6649	82.5928	61.3516	32.8146	39.1687	57.4752	65.2908	44.6838	42.1599	9.2385	6.18605	8.92961	7.04176	5.21801	4.45854	16.4319
LOC101109545	2.81437	7.60778e-07	1.49082e-05	NW_004080172_OAR9	29612506	29613177	226.501	95.2357	262.573	336.675	368.304	240.642	327.681	241.871	222.337	196.607	52.6741	49.7202	22.7103	35.2293	13.4855	23.7789	69.8582
LOC101109634	1.34279	1.54467e-06	2.86691e-05	NW_004080176_OAR13	53465239	53466208	112.345	104.915	130.482	119.132	118.519	113.523	126.714	145.669	110.273	89.933	34.7037	31.1935	32.9603	31.5177	28.0746	28.7553	66.9747
LOC101109655	1.96337	4.5471e-29	2.80681e-27	NW_004080164_OAR1	10191165	10191592	147.119	132.545	164.034	133.152	124.893	144.26	154.504	162.653	135.744	108.741	30.3921	26.4767	27.0815	29.7841	19.3647	22.3344	55.3851
LOC101109701	1.84618	3.52405e-17	1.72302e-15	NW_004080168_OAR5	11629971	11631386	93.6678	90.8223	102.221	83.3887	82.5148	90.6121	101.746	86.2477	86.04	68.0847	16.1789	17.6981	20.904	15.4022	14.5113	16.5032	36.8787
LOC101109746	2.57365	6.19283e-14	2.38258e-12	NW_004080183_OAR20	7351162	7357538	38.8717	31.0573	47.4652	32.1052	31.5625	30.6959	29.759	39.719	31.333	26.4876	3.27221	4.84906	5.11943	3.73534	3.98394	2.86986	10.2919
LOC101109747	3.32646	5.37275e-75	4.73781e-73	NW_004080183_OAR20	25772818	25777704	373.246	306.811	374.896	292.339	304.291	293.416	311.057	322.222	268.21	241.716	27.886	40.2245	41.8939	28.4362	34.8954	29.9894	72.6644
LOC101109830	1.43407	1.22064e-36	8.32563e-35	NW_004080181_OAR18	21944666	21947903	3599.58	3489.05	4011.07	3729.71	3485.61	3797.91	3910.88	4374.46	4038.48	2895.89	646.054	676.29	632.591	567.836	587.282	537.768	2019.35
LOC101110095	1.32603	0.000179544	0.0023593	NW_004080182_OAR19	51217851	51226288	74.0663	82.0278	66.9677	65.3569	64.932	83.4985	74.8493	73.9582	71.0578	54.9706	17.9059	21.8093	18.1521	19.3334	17.8246	18.955	41.4551
LOC101110151	1.40371	9.85494e-05	0.00136318	NW_004080173_OAR10	15063916	15067284	80.6795	71.3138	69.8615	106.495	68.3926	72.0087	68.6158	88.9731	62.7551	57.9693	18.9541	22.586	18.8651	16.3145	21.4651	15.4573	41.2972
LOC101110176	2.07453	1.87891e-08	4.46507e-07	NW_004080179_OAR16	5411678	5412204	101.803	90.0128	125.58	139.606	129.684	107.589	119.216	84.2363	112.528	84.5456	15.5576	29.3356	26.3929	8.90071	16.4182	15.9729	40.7542
LOC101110408	1.98078	6.49955e-06	0.000110524	NW_004080166_OAR3	62438087	62438983	22.239	26.5631	15.9041	24.4074	19.0511	20.3996	15.7593	22.9731	20.728	16.1945	2.40577	5.39333	2.9476	1.94311	2.56558	2.84677	8.17581
LOC101110438	2.47678	1.51343e-07	3.25223e-06	NW_004080176_OAR13	49771680	49776695	38.117	33.0943	62.125	39.68	62.7051	58.4484	42.9984	28.0613	54.3256	35.5809	5.85824	10.6656	4.30659	6.20971	4.64092	3.78644	14.3658
LOC101110529	1.60245	8.8287e-07	1.70838e-05	NW_004080176_OAR13	17448112	17485498	49.8617	52.8762	58.3164	36.0771	47.8048	44.5242	45.9113	53.9457	48.049	36.7814	12.0054	10.872	9.9696	9.52421	8.93829	8.20794	22.9532
LOC101110543	1.4215	6.58703e-15	2.69272e-13	NW_004080182_OAR19	21952292	21952813	1837.87	1814.2	1853.02	1729.65	1836	1887.16	1917.58	2026.25	1990.7	1283.99	315.794	351.669	302.91	281.313	294.87	248.995	903.263
LOC101110546	1.61642	0.00013597	0.00182805	NW_004080183_OAR20	25939915	25940361	146.369	208.892	242.072	138.387	96.1044	133.506	141.428	131.476	135.586	113.331	35.273	40.5969	37.5991	21.3577	33.7213	27.609	70.1124
LOC101110593	2.20305	8.22543e-06	0.000137226	NW_004080169_OAR6	72188714	72213220	17.9093	15.1794	16.4926	15.9955	15.4501	15.7561	17.7129	13.5193	13.946	12.4534	1.69512	2.02657	2.0468	1.53911	2.00803	1.9896	5.65283
LOC101110657	1.82391	0.000416573	0.0050718	NW_004080490	1589	4406	19.6356	15.2639	14.5761	18.3261	13.9737	18.462	18.1549	16.5444	15.9347	13.1662	2.72158	4.70527	1.88958	3.61969	1.20529	1.47763	7.21864
LOC101110710	2.88702	3.33853e-07	6.86931e-06	NW_004080183_OAR20	27673673	27678484	15.152	8.58099	13.6716	12.4175	9.02886	16.2409	15.4862	9.87534	15.0139	10.2924	0.524257	1.1006	1.4051	0.940382	1.05993	0.859834	3.56505
LOC101110758	1.1363	2.36411e-06	4.28892e-05	NW_004080168_OAR5	47127249	47127729	2557.01	2260.03	2868.15	2447.59	2330.72	2423.13	2418.8	2553.66	2435.76	1688.16	429.086	492.479	464.88	388.126	428.881	369.141	1485.66
LOC101110918	3.41682	2.02849e-43	1.49957e-41	NW_004080166_OAR3	2688791	2692470	150.769	167.162	214.351	170.202	144.319	187.817	185.388	227.078	189.63	135.727	21.4938	19.1254	17.4062	18.3433	17.901	14.7203	39.7233
LOC101111150	7.94776	3.58069e-19	1.85737e-17	NW_004080164_OAR1	3412546	3456307	15.9396	16.311	21.4176	17.2126	18.0127	15.7249	17.7688	20.7816	15.7005	13.8422	0.478682	0.400148	0.180459	0.025775	0.29778	0.166596	1.74165
LOC101111367	1.79925	7.35038e-07	1.44612e-05	NW_004080169_OAR6	7044154	7045060	33.644	33.2973	36.375	27.716	27.4493	36.0471	30.5325	36.9307	36.2871	25.3178	7.38808	6.44019	4.36628	5.29332	5.07105	5.66288	14.0713
LOC101111388	2.10375	6.84471e-20	3.5958e-18	NW_004080178_OAR15	32665842	32667006	83.4318	72.0449	77.2884	86.3121	65.6825	77.8285	87.2077	70.8409	65.5457	57.6357	10.0151	12.936	13.1828	12.5053	11.2968	12.0629	27.3967
LOC101111412	3.30152	6.24652e-15	2.55776e-13	NW_004080164_OAR1	184627984	184668684	33.8181	30.7721	29.665	25.3629	26.0733	18.8797	30.0509	25.1662	22.8606	20.7177	1.77477	0.981871	2.08751	2.26104	4.16228	1.60596	6.2752
LOC101111694	2.52675	0.000915839	0.0103114	NW_004080511	51	2915	21.9231	53.3601	43.5261	16.7217	16.8047	15.1238	47.3535	13.0297	22.7653	21.2693	1.59597	3.19417	4.0794	4.50721	3.51278	1.84255	8.41768
LOC101111804	1.41832	8.54883e-08	1.88128e-06	NW_004080168_OAR5	60720831	60741756	100.806	115.648	112.911	92.8498	83.0831	110.717	110.312	83.5429	96.4492	75.3618	27.3907	30.2193	23.1681	22.8718	21.0427	23.9047	53.1345
LOC101112018	2.43481	1.99641e-41	1.42879e-39	NW_004080187_OAR24	30242925	30243399	544.682	390.317	437.621	482.957	549.059	498.065	549.208	489.167	569.523	366.676	74.0221	72.7185	76.6625	83.1832	64.9051	55.7176	150.597
LOC101112038	2.8581	7.84629e-18	3.9059e-16	NW_004081388	10371	11655	61.8322	45.9552	71.7519	54.0798	43.4032	36.699	50.5469	62.7729	45.9936	39.816	4.90803	4.96999	9.24565	4.89573	4.67794	5.16288	13.9309
LOC101112071	2.23698	1.44304e-29	9.02029e-28	NW_004080173_OAR10	30585192	30589808	118.263	111.753	111.427	95.7156	89.5656	106.966	103.194	97.6774	97.9184	77.3921	14.961	16.7029	15.8955	15.1487	16.0248	15.2614	34.5966
LOC101112245	1.35442	0.00344863	0.0331065	NW_004080176_OAR13	63067444	63083174	103.799	71.001	96.4859	65.4059	92.1469	123.452	120.344	106.929	78.3529	71.5512	17.1284	31.9245	26.8786	27.4757	21.7972	22.6965	52.8278
LOC101112246	133.374	9.03015e-38	6.26302e-36	NW_004080176_OAR13	73265075	73267867	311.814	593.791	390.557	376.507	271.234	464.59	464.159	372.394	356.498	303.092	0	0.875094	0.217058	0.992079	0.40934	0.320614	2.2725
LOC101112251	1.83831	1.57995e-06	2.92432e-05	NW_004080177_OAR14	62565219	62565489	34.9587	25.4407	32.9718	31.0824	26.1196	22.6489	31.1726	32.0174	29.6214	22.6546	7.56352	5.31676	3.92066	4.07265	2.85669	5.79116	12.3236
LOC101112253	2.20011	2.20953e-14	8.72888e-13	NW_004080177_OAR14	51701164	51711349	52.3664	51.6393	48.791	51.3404	36.5485	53.7578	45.1139	57.9516	38.424	36.635	6.31584	8.31945	5.89586	7.21055	7.55726	6.15733	16.6514
LOC101112287	1.64845	0.00246943	0.024826	NW_004080165_OAR2	98597621	98598793	17.938	16.994	19.6716	17.8403	14.826	14.9725	16.4069	14.321	10.7785	12.5664	3.2932	2.45668	1.89394	2.30523	2.79523	3.70975	7.62315
LOC101112300	4.67869	1.47463e-11	4.72858e-10	NW_004084917	696	1242	18.1808	16.9881	19.2073	12.7524	10.8209	14.665	11.3527	8.11563	10.2727	10.8154	0.576491	0.640723	0.529748	0	0.416262	0.652071	2.31164
LOC101112330	1.63832	0.000405058	0.00494624	NW_004080173_OAR10	30583676	30584520	31.9004	21.462	29.3991	21.0272	15.4538	26.0344	21.5175	15.1637	22.681	17.5381	5.03799	4.83891	4.0008	3.06943	3.93414	4.05226	10.7049
LOC101112406	1.60122	0.001282	0.013957	NW_004080174_OAR11	50023003	50039379	19.628	19.7497	19.945	20.0164	17.7342	23.2322	20.7464	22.1752	19.8595	15.826	3.61328	4.25925	3.52154	3.73644	3.65261	3.86407	9.88373
LOC101112491	1.22158	6.45473e-05	0.000924978	NW_004080173_OAR10	76831077	76831662	173.906	160.366	175.101	162.16	154.427	154.312	153.516	159.086	155.822	120.097	47.3549	45.5206	51.592	45.0139	47.715	43.2159	98.313
LOC101113111	1.99419	1.92577e-05	0.000301899	NW_004080164_OAR1	61681466	61682768	22.5755	18.1166	19.4422	18.6867	13.3469	17.5363	21.2103	19.0092	15.4788	14.304	1.69408	3.04839	2.74279	2.07524	2.8309	2.90164	7.17283
LOC101113217	3.15449	1.79904e-08	4.28765e-07	NW_004083617	15272	20083	14.4124	7.25724	14.0797	13.7304	9.3966	15.7484	15.1374	18.7967	17.4953	11.1411	0.786386	0.882096	1.28466	0.997722	1.05993	0.741237	3.53181
LOC101113219	2.05721	9.63701e-08	2.11134e-06	NW_004080166_OAR3	43017587	43018075	219.641	217.616	238.148	223.395	200.533	205.179	224.812	407.488	250.138	180.552	61.5849	35.8359	38.9128	35.3225	35.7607	36.6165	87.7658
LOC101113250	1.66566	0.00113102	0.0124614	NW_004080173_OAR10	76740854	76743451	20.3061	18.2626	19.5281	16.4057	15.8107	17.278	16.3762	17.3806	19.8156	14.015	3.20199	3.10879	5.14068	2.31867	2.10475	2.89743	8.41412
LOC101113344	2.09503	7.10961e-27	4.16968e-25	NW_004080174_OAR11	13772136	13772896	120.339	117.874	124.346	92.8353	98.0692	138.272	112.307	136.324	117.066	87.5158	21.7031	19.297	16.3859	22.0902	18.568	16.7726	41.773
LOC101113599	1.17983	0.00506745	0.0460226	NW_004080172_OAR9	13690617	13699142	103.48	123.607	98.0296	107.626	101	124.685	113.682	129.014	122.257	85.3233	31.7153	38.2383	37.193	34.7961	30.0602	29.9871	72.3182
LOC101113604	2.19142	2.23886e-14	8.83064e-13	NW_004080173_OAR10	32507342	32519850	54.315	41.7696	56.017	50.2725	41.9143	45.2295	51.8184	46.8486	50.9938	36.9213	8.59433	7.08611	7.04637	5.97077	7.5774	5.78879	16.8481
LOC101113705	3.60276	1.69049e-05	0.000268423	NW_004080183_OAR20	28111204	28113466	6.427	5.0794	12.8285	5.68865	3.17692	4.05935	9.50743	5.25273	5.9141	5.58117	0.0774412	0.267772	0.284648	0.325252	0.134201	0.0700753	1.54914
LOC101113715	4.21399	0.000124903	0.00169636	NW_004080164_OAR1	108536278	108539722	6.86445	0.945014	7.30549	8.4645	7.84884	8.19986	3.73911	17.3667	4.17567	6.18035	0.198828	0.343748	0.243608	0.0695894	0.0574263	0.0899579	1.46663
LOC101113965	11.5833	9.79777e-46	7.35309e-44	NW_004080183_OAR20	28146612	28148999	158.49	101.034	142.347	105.476	92.6257	95.1705	131.812	115.324	104.381	87.1156	1.37944	3.44104	3.04223	3.76586	2.78892	1.87235	7.52079
LOC101114032	15.1789	7.76412e-14	2.96581e-12	NW_004080174_OAR11	13904620	13906550	18.0894	32.1826	35.5415	39.0268	35.0652	38.277	40.8436	70.4594	27.0863	28.458	0.161217	0.159271	0.987635	0	0.465634	0.145883	1.87484
LOC101114092	2.20884	0.000770412	0.00882703	NW_004080166_OAR3	159917193	159917713	7.03244	8.3426	7.16171	18.1886	6.55886	9.68135	6.44286	6.58413	8.66683	7.30245	1.66447	0.0747441	0.37079	1.69472	0.262221	1.2323	3.30601
LOC101114093	8.44946	3.19179e-08	7.38599e-07	NW_004080166_OAR3	203370287	203374083	8.66257	18.2545	33.0736	20.5552	14.9352	10.1285	5.93361	25.5758	18.1272	13.5377	0.0918825	0.226933	0.33773	0.0643175	0.371531	0.166286	1.6022
LOC101114335	1.52381	0.0026172	0.026057	NW_004080190_OARX	99302108	99312000	23.4109	19.9476	22.8517	23.0685	19.6598	22.3637	23.8023	22.8933	18.3901	16.8988	3.78409	5.57928	4.14462	4.13381	4.13991	4.20238	11.0898
LOC101114342	1.54364	0.000510258	0.00605129	NW_004080166_OAR3	104215637	104226093	27.0055	27.8484	24.8218	31.0669	24.7684	27.1385	28.6866	28.5619	30.0068	21.3333	6.16096	5.52761	5.3148	5.85289	5.26568	5.23363	13.8202
LOC101114533	1.69054	3.05463e-40	2.16109e-38	NW_004080173_OAR10	32568877	32569422	323.923	348.071	293.853	282.272	274.035	311.757	289.564	276.714	272.91	226.604	67.7174	64.1896	74.4775	59.2272	59.4676	59.0552	134.042
LOC101114582	1.50075	6.28269e-16	2.84635e-14	NW_004080164_OAR1	122086206	122093885	221.764	201.118	231.333	224.301	208.534	226.432	202.364	184.99	214.176	158.354	47.7452	51.1079	43.1628	55.3257	58.6585	44.4826	105.517
LOC101114599	1.40055	9.52146e-06	0.000157464	NW_004080166_OAR3	161537412	161559804	76.2693	69.0662	82.08	74.1355	73.58	70.3102	71.4969	75.501	65.5212	55.1521	17.9059	17.9059	16.4702	19.1994	19.5846	17.0106	39.3789
LOC101114839	2.70562	1.62681e-06	3.00655e-05	NW_004080187_OAR24	33092691	33103640	11.8827	13.3637	12.4591	11.8255	11.5513	11.9208	13.1614	13.2516	12.5944	9.99223	1.08142	1.68267	0.993732	0.719138	0.999485	0.733916	3.69314
LOC101114909	1.90404	0.00300404	0.0293521	NW_004080182_OAR19	52432442	52436076	8.09795	10.2053	10.2859	7.63598	8.35902	11.116	9.78257	10.6095	8.40905	7.75858	1.07993	1.44345	1.86799	0.933821	0.990777	0.919731	4.07481
LOC101115136	1.34159	0.0015656	0.0166479	NW_004080174_OAR11	26456281	26456910	49.3505	53.4093	56.8883	64.5539	42.5209	53.5363	64.4705	36.3532	45.5524	39.394	10.3862	12.3624	14.5653	12.1756	16.4808	11.663	29.3635
LOC101115302	1.2978	0.00195289	0.02026	NW_004080177_OAR14	56951938	56974721	56.5018	57.8347	63.1754	53.1548	49.7474	58.3884	61.9246	59.0614	59.6559	43.6398	17.1049	16.6056	14.5768	15.2928	14.1117	13.6773	33.626
LOC101115388	1.65752	1.01646e-07	2.22101e-06	NW_004080176_OAR13	56702037	56709580	52.7738	52.3786	53.7143	47.2339	44.9465	50.4239	52.8902	51.4878	46.3261	38.1207	10.4197	11.3662	10.6387	9.92762	9.04929	8.18456	22.9986
LOC101115438	1.59043	5.24318e-05	0.000761974	NW_004080190_OARX	90843292	90844818	38.7642	35.1221	32.7303	30.1823	27.1459	35.4878	37.0166	31.7342	35.2079	25.6259	6.61899	7.95426	7.26246	5.80888	6.84798	5.45305	16.1126
LOC101115527	3.30792	8.4747e-05	0.00118756	NW_004080166_OAR3	104518422	104542578	4.69797	2.4858	9.19641	6.80544	3.86962	3.97234	6.71346	5.95509	8.02741	5.1255	0.230737	0.189959	0.282705	0.161515	0.133285	0.139193	1.54946
LOC101115640	1.16799	7.7792e-05	0.00110009	NW_004080176_OAR13	56776876	56797891	461.224	480.75	432.591	422.205	392.699	465.366	438.106	369.486	438.654	331.677	147.263	152.766	135.019	149.466	145.921	144.293	283.972
LOC101115685	1.3661	0.00305265	0.0297682	NW_004080190_OARX	101527017	101528350	39.3542	42.0201	38.5697	37.5901	33.7124	42.6398	36.4442	33.429	34.4505	28.4845	6.91433	9.31214	10.499	9.34908	8.94395	8.39569	20.851
LOC101115694	1.76893	2.368e-15	1.00807e-13	NW_004080166_OAR3	81644645	81658715	98.8422	87.8048	96.4208	89.3624	80.7151	93.269	91.1935	93.4442	86.9062	68.1654	17.4588	18.819	20.5618	17.3369	15.7139	16.1043	38.5349
LOC101115926	2.67786	1.30644e-73	1.14795e-71	NW_004080186_OAR23	49324571	49329121	1042.56	888.806	905.175	867.965	946.541	880.211	951.77	1030.41	951.52	666.558	116.345	159.537	150.698	126.016	109.848	104.982	248.914
LOC101116099	2.23856	2.71318e-06	4.88273e-05	NW_004080183_OAR20	7367138	7372146	18.306	17.4082	20.6896	16.3666	14.2804	17.2657	15.7498	16.4668	16.6371	13.3413	1.83813	2.45487	1.91847	1.4773	1.96628	2.46413	5.95975
LOC101116121	2.05794	0.00227472	0.0230279	NW_004080189_OAR26	14981310	14994627	9.18619	8.61048	10.9721	6.97957	7.2809	8.01838	9.53616	6.3376	5.70128	6.76982	0.995394	1.27839	0.853706	0.661934	0.718735	0.6305	3.28961
LOC101116132	1.52218	0.000179056	0.00235414	NW_004080166_OAR3	192371646	192372544	4038.73	2540.78	3814.37	2963.45	3183.4	2242.24	3790.79	2442.06	3645.26	2271.81	548.075	393.879	383.14	447.552	407.724	431.273	1492.47
LOC101116450	1.39828	2.58572e-05	0.00039704	NW_004080188_OAR25	7924792	7937982	73.372	66.1504	68.0503	66.9152	61.6715	69.5012	63.7314	65.2798	63.8544	50.2429	16.5014	17.7882	16.9657	14.7096	17.4541	14.5315	35.9319
LOC101116481	1.17719	0.00286764	0.0282091	NW_004080169_OAR6	8661573	8663301	130.108	130.712	124.171	121.525	126.678	129.252	132.349	158.662	129.411	99.1367	43.2684	40.976	34.9273	38.8986	42.5113	34.6036	84.2145
LOC101116631	1.80347	5.86413e-35	3.92388e-33	NW_004080190_OARX	25080742	25082598	282.762	259.282	257.348	295.761	247.402	252.508	282.74	278.472	243.859	201.345	64.3163	55.2146	54.303	49.9245	51.6452	47.7114	111.643
LOC101116687	3.50659	1.47165e-24	8.39181e-23	NW_004080183_OAR20	26641176	26644134	48.4853	40.3949	48.5479	40.3873	35.8412	39.7198	46.7378	43.388	41.5749	32.4836	3.51681	3.63228	4.30888	3.31964	3.63204	2.62781	9.26359
LOC101117013	2.13669	3.37312e-06	5.97887e-05	NW_004080178_OAR15	2812861	2826302	21.3477	18.5651	24.1769	15.9051	15.7161	20.0122	17.071	17.2599	16.6732	14.4279	2.2031	2.79415	3.50178	1.62552	1.85733	2.31682	6.75243
LOC101117107	2.49615	0.00137511	0.0148655	NW_004080179_OAR16	24089016	24100695	5.9933	4.48112	6.99578	4.68856	5.08507	6.06936	5.23154	7.25242	5.42565	5.06957	0.300898	0.520213	0.307222	0.456359	0.231751	0.317657	2.03096
LOC101117272	1.65697	1.60647e-05	0.000255741	NW_004080178_OAR15	2828090	2847872	38.5309	34.6949	35.2986	29.7569	29.2086	32.0396	36.4098	33.3998	27.4601	25.0561	6.65015	6.77994	6.86888	6.0083	4.95815	5.91265	15.1216
LOC101117285	1.49286	3.40215e-08	7.8507e-07	NW_004080164_OAR1	27154631	27249135	103.801	87.5686	81.7912	76.7587	79.6411	74.2308	88.9774	81.7338	72.2298	62.2534	17.9354	20.2853	19.01	20.443	19.7066	17.217	41.7007
LOC101117300	1.90841	0.000837681	0.00953581	NW_004080164_OAR1	180092410	180093378	11.9915	12.9153	11.3492	11.5451	11.4611	13.6092	12.0089	12.182	12.2192	9.77045	1.30172	1.56731	2.49202	1.65154	0.939918	1.98771	5.11968
LOC101117395	3.81852	1.67845e-13	6.27918e-12	NW_004080165_OAR2	155832980	155833500	135.827	117.084	186.393	124.036	188.919	117.343	104.804	136.717	181.426	107.996	4.38814	10.6137	13.163	24.1498	12.4118	9.99534	28.2821
LOC101117414	2.07184	3.38069e-07	6.95026e-06	NW_004080167_OAR4	20527820	20549503	23.5059	22.2151	23.9409	23.3075	22.2792	24.1581	23.9247	27.4424	26.3212	18.6221	3.38114	3.91141	3.57694	3.24479	3.29089	2.88518	8.98817
LOC101117481	2.02417	4.85023e-26	2.80462e-24	NW_004080190_OARX	93780242	93784055	392.993	355.082	420.586	312.564	333.405	437.674	400.433	442.861	404.048	293.736	89.5536	77.2401	62.3483	73.5558	62.4353	50.3979	145.114
LOC101117590	1.91142	1.28085e-10	3.75154e-09	NW_004080170_OAR7	19849683	19861396	46.8892	55.5108	46.5952	50.8788	40.5393	43.7494	45.0672	47.1764	52.0295	36.0529	9.30693	7.75228	8.49641	7.02579	6.74652	8.42168	18.8618
LOC101117657	4.66891	2.46075e-15	1.04575e-13	NW_004080166_OAR3	135235869	135246093	20.9121	27.3144	29.0213	16.1443	11.4058	17.6065	14.3785	19.4477	16.9973	14.9261	0.368389	1.18281	0.677038	0.644677	1.64919	0.416686	3.1969
LOC101117682	1.49805	9.02965e-05	0.00125465	NW_004080174_OAR11	41210825	41215190	586.897	298.251	598.384	615.369	457.359	618.79	444.732	622.211	747.132	405.601	121.399	164.055	130.376	153.771	144.98	120.221	270.752
LOC101117765	2.13601	0.00505915	0.0459755	NW_004080169_OAR6	97491018	97524562	7.04206	6.98014	6.47831	6.2998	5.44688	5.89627	4.34247	6.65653	4.41352	5.25464	0.815888	0.352641	0.499823	0.14278	0.942593	0.369142	2.46003
LOC101117885	1.72917	2.24864e-18	1.14476e-16	NW_004080183_OAR20	32015545	32017235	133.036	130.513	139.592	142.278	148.384	154.856	147.589	176.248	149.297	110.717	30.1634	36.0861	27.6463	28.6528	32.1008	25.0585	64.029
LOC101118057	1.41759	3.62646e-28	2.21636e-26	NW_004080183_OAR20	9536682	9539180	2326.17	2208.48	2480.17	2163.31	2038.47	2259.43	2377.88	2531.63	2465.02	1566.16	349.66	401.116	326.313	314.835	325.867	280.485	1104.81
LOC101118100	1.82523	7.13777e-12	2.35299e-10	NW_004080167_OAR4	76760088	76769863	66.4098	59.7554	67.4681	57.7798	57.4462	63.6608	58.8758	59.9373	62.4462	46.5295	12.8766	11.0035	9.31957	12.1322	11.5809	9.58693	25.4925
LOC101118130	1.58189	0.000527595	0.00623593	NW_004080178_OAR15	75518079	75519100	25.3001	22.7312	22.0977	24.0821	24.7785	26.5204	24.1956	28.0859	26.8038	19.2221	3.77977	5.71551	3.96948	5.50764	5.12426	4.60687	12.1513
LOC101118138	1.87518	6.36381e-12	2.10628e-10	NW_004080181_OAR18	63675400	63750940	55.7953	55.3604	60.9478	61.2178	51.56	53.1419	61.408	62.1374	53.3474	43.347	7.69743	11.0516	10.1565	12.0494	10.0899	8.87881	23.1162
LOC101118150	6.03008	3.0588e-12	1.04172e-10	NW_004080185_OAR22	46439185	46457874	13.2989	13.3634	13.733	8.28344	8.39215	12.2533	12.0628	10.3479	16.4899	9.70096	0.0918825	0.499253	0.225153	0.385905	0.106152	0	1.60876
LOC101118190	2.24424	0.00165735	0.0175178	NW_004080169_OAR6	71990921	72027652	7.76868	7.73959	8.3192	5.6976	5.43414	6.12595	6.67748	7.64334	6.95014	5.96748	0.682556	1.01147	0.418142	0.409532	0.788555	0.308817	2.65902
LOC101118252	10.2669	4.90457e-32	3.14542e-30	NW_004080165_OAR2	37854844	37855305	27.9834	33.9012	31.03	26.209	20.3403	35.1208	31.2423	28.3895	21.2848	21.6935	0.170639	0.927183	0.418142	0.35834	0.394277	0.154408	2.11296
LOC101118459	2.50718	2.49244e-16	1.14815e-14	NW_004080174_OAR11	41280618	41284829	77.8086	68.6987	51.188	83.5429	55.619	50.9679	61.8519	74.5609	50.8622	48.3138	8.11615	9.01404	7.72726	10.675	6.24109	7.25061	19.2702
LOC101118476	1.33486	0.00460342	0.04238	NW_004080180_OAR17	45878605	45919762	45.9344	40.2326	44.3397	43.5756	33.4659	42.73	35.9938	32.5286	38.2027	30.1051	9.00431	11.4479	9.9151	7.7923	8.97613	10.7607	22.5529
LOC101118481	3.42939	0.000882905	0.00999075	NW_004080182_OAR19	49530174	49531207	18.1727	53.1245	117.848	39.2044	24.1369	36.4978	68.985	22.93	41.5345	35.3512	3.43093	2.10903	6.35219	3.57578	4.71245	3.65652	10.3083
LOC101118825	2.58112	5.96831e-29	3.6749e-27	NW_004080183_OAR20	24667600	24676287	202.193	144.883	202.685	173.536	150.217	145.85	146.909	166.41	174.423	125.379	24.4292	30.8168	19.7951	16.2147	18.4405	25.0999	48.5752
LOC101118944	4.96543	2.21285e-06	4.02931e-05	NW_004080167_OAR4	27500812	27712397	6.04974	4.74788	4.37151	4.50735	5.38112	5.82735	7.08898	8.50845	4.72504	5.0815	0	0	0	0.0472469	0	0	1.02338
LOC101119027	1.32614	0.000208694	0.00269925	NW_004082644	292	2075	65.5713	71.4455	67.4685	67.18	63.0424	84.259	72.4889	79.0424	72.5175	53.8316	17.3147	18.0135	21.807	21.5321	15.6453	17.4184	40.5926
LOC101119050	1.47019	3.49807e-06	6.18259e-05	NW_004080170_OAR7	20707279	20719146	58.445	61.8315	61.5107	58.4458	57.9595	66.6214	64.6313	62.7583	70.75	47.2309	15.9274	18.6656	12.1148	14.9278	13.2449	11.5589	32.1257
LOC101119111	1.41383	0.000872007	0.00988555	NW_004080165_OAR2	126080991	126081870	48.6538	39.0878	38.4953	36.3436	34.4629	39.5011	40.179	38.1211	35.576	29.6182	9.04813	9.33716	9.76883	8.08953	8.43507	9.07921	20.949
LOC101119342	3.18158	3.22348e-33	2.089e-31	NW_004080183_OAR20	25398365	25403829	246.9	216.585	262.208	172.831	205.865	180.234	217.157	189.803	160.746	153.643	19.242	28.5402	28.4053	20.5126	19.7136	17.8811	48.2915
LOC101119447	2.04623	3.77851e-29	2.3441e-27	NW_004080165_OAR2	222879570	222880678	134.087	132.175	111.472	125.325	105.7	133.762	122.384	123.272	121.063	92.5006	19.3356	22.5785	23.5162	16.2717	24.679	18.5256	45.2053
LOC101119517	9.20349	1.63853e-31	1.04811e-29	NW_004080164_OAR1	65624157	65638716	35.2176	29.9203	31.2636	26.5624	26.3985	29.8121	33.5711	24.2542	23.4291	22.1828	0.292179	0.931557	0.618337	0.409049	0.4603	0.336493	2.41026
LOC101119545	3.85049	6.51417e-35	4.34707e-33	NW_004083101	609	3527	335.858	260.337	327.431	272.483	248.771	322.371	241.192	191.077	265.228	208.558	18.0664	27.6344	36.3473	18.3948	24.0147	26.2868	54.1641
LOC101119803	1.92479	6.28716e-19	3.23409e-17	NW_004083118	12044	16011	87.8747	77.2617	99.8504	81.1933	84.226	96.8911	89.6704	104.871	89.0364	67.6324	16.6553	15.467	18.774	16.0112	14.8804	13.8654	35.1376
LOC101120072	2.07588	1.83268e-08	4.36361e-07	NW_004080166_OAR3	167736613	167772087	36.57	27.4251	34.872	27.1216	26.5175	27.371	31.5597	27.2462	26.5021	22.5619	4.20177	4.45929	4.68936	3.97502	4.31359	3.68918	10.8686
LOC101120118	2.35483	2.98472e-15	1.25546e-13	NW_004080183_OAR20	25532497	25542972	64.1007	53.0708	91.8366	71.3515	53.4212	68.7846	73.3644	86.6637	57.9512	52.0349	10.2996	10.0326	11.6758	9.70275	7.78445	7.66498	22.0971
LOC101120148	3.46377	4.74616e-13	1.72146e-11	NW_004080225	7	3915	83.9304	96.0895	54.9447	49.6126	97.1924	65.4593	44.3084	78.3293	67.5157	53.2414	4.69624	8.21426	4.905	4.63463	8.31621	6.96647	15.3709
LOC101120322	2.10901	0.00347374	0.0332829	NW_004080167_OAR4	105438302	105553900	8.08362	6.88634	8.26471	6.60614	5.5602	6.71061	6.91218	6.54435	5.73386	5.87249	0.547889	0.601416	0.671287	0.596588	0.808801	0.605948	2.78448
LOC101120392	3.80613	1.06241e-28	6.50916e-27	NW_004080226	394	1830	115.685	150.834	143.846	111.775	164.666	160.249	131.371	177.686	116.534	106.608	14.8967	17.1972	7.38273	14.8799	10.9255	9.54184	28.0095
LOC101120470	1.33673	0.000764644	0.00876789	NW_004080165_OAR2	44552464	44555266	59.4623	57.5324	59.1894	52.3925	53.6268	55.4807	57.0712	54.0209	51.6637	42.0804	14.4497	13.4746	14.4928	14.0254	13.5262	14.1675	31.4801
LOC101120478	2.19521	0.000194305	0.00252903	NW_004080165_OAR2	231256504	231260264	10.54	11.4976	9.81908	11.5388	10.1144	11.072	11.9555	10.2274	9.8968	8.76071	0.863947	1.76038	0.926212	1.43631	0.935734	1.07494	3.99083
LOC101120615	1.59942	0.000350779	0.00433488	NW_004080164_OAR1	50554652	50583102	28.9233	27.9339	26.7015	22.4498	22.0141	24.8382	28.9636	23.6148	23.4588	19.5878	4.8547	4.32921	5.47435	4.24033	4.96338	5.13157	12.2469
LOC101120701	3.46296	4.74019e-15	1.96047e-13	NW_004080183_OAR20	19847083	19933252	27.8706	24.9157	28.106	27.7236	20.1537	22.4351	31.3295	21.9186	21.21	19.3174	1.64903	2.65804	1.48874	1.80235	1.98868	1.51836	5.57829
LOC101120815	3.10606	2.2439e-07	4.74351e-06	NW_004082136	1136	2564	13.0762	12.4287	16.4224	8.56554	11.9992	10.5041	11.5101	12.3203	10.2519	9.60858	0.551681	1.17179	0.878712	0.926819	0.764826	0.399365	3.09349
LOC101120819	2.07289	3.1151e-21	1.67206e-19	NW_004080166_OAR3	132118327	132122087	108.047	84.0265	111.747	78.7381	85.5808	96.461	100.081	80.6252	86.4163	69.2727	10.711	18.3757	18.2034	11.8914	14.1041	16.9874	33.4185
LOC101120860	2.19918	1.3399e-06	2.51585e-05	NW_004080178_OAR15	5787594	5871357	24.167	17.2565	18.751	20.2306	15.1791	15.1348	18.4789	22.4928	18.22	14.6865	2.03505	2.25037	2.35172	2.29867	2.79192	2.21815	6.67817
LOC101120874	2.24455	0.000448574	0.00540807	NW_004080184_OAR21	44693031	44695038	7.78807	8.13687	9.74011	7.23351	6.54379	9.9384	8.99927	10.6167	11.2986	7.42688	0.634063	1.51382	1.1653	0.665763	0.671487	0.573753	3.30886
LOC101121365	1.85919	7.73446e-05	0.00109439	NW_004080176_OAR13	76960534	76963862	20.0467	20.1475	21.3253	14.6678	16.8087	20.0075	19.9649	18.8358	17.844	14.6849	3.05489	3.61459	2.37922	3.18276	2.8043	2.20717	7.89853
LOC101121371	2.07367	1.12193e-59	9.23382e-58	NW_004080178_OAR15	39762680	39763043	1101.9	1139.33	1202.3	1110.41	960.073	1165.17	1161.79	1229.41	1224.79	806.35	198.821	200.379	174.341	183.291	174.024	153.648	388.852
LOC101121379	1.84672	2.5014e-26	1.45665e-24	NW_004080183_OAR20	25887247	25888044	135.419	154.021	177.557	126.159	134.478	144.213	133.535	154.3	148.001	109.018	29.5462	28.3151	21.687	30.7851	25.3257	29.0768	59.0334
LOC101121413	1.97791	7.20303e-16	3.2045e-14	NW_004080166_OAR3	132115707	132116939	69.5764	70.6851	68.0885	64.9	67.603	63.4324	67.7426	82.0311	65.1861	52.0102	10.7415	12.0331	12.7691	11.189	11.5971	10.4141	26.2955
LOC101121454	2.19796	1.22123e-14	4.90298e-13	NW_004080178_OAR15	78055159	78071391	43.068	52.9301	51.5807	48.837	51.8415	50.2071	49.2395	53.4574	42.8397	37.4436	5.98605	9.93069	6.7346	8.01148	6.43723	5.62108	17.0356
LOC101121538	1.1227	0.00285953	0.0281691	NW_004080177_OAR14	45497542	45505892	267.61	282.714	258.766	236.758	239.954	267.415	243.342	275.272	254.44	193.257	87.43	86.3744	79.8871	83.8139	78.7517	73.4821	172.136
LOC101121630	1.99293	1.79442e-05	0.000282744	NW_004080180_OAR17	72005389	72015300	15.6099	18.1325	17.9964	17.7743	14.8137	17.3422	21.137	23.3576	20.0847	14.4317	2.72501	3.03645	2.25171	3.37139	2.0866	2.00706	7.24147
LOC101122014	1.40542	8.88555e-08	1.9519e-06	NW_004080166_OAR3	205182978	205201249	147.544	123.057	141.429	131.329	124.821	111.655	117.655	119.495	101.975	93.2199	32.8337	28.1293	31.3239	25.8565	35.8089	30.8713	66.3286
LOC101122112	1.64702	1.55069e-36	1.05477e-34	NW_004080170_OAR7	39748699	39749932	727.609	699.586	778.03	689.795	668.032	725.612	705.516	785.236	754.823	522.287	159.205	159.847	148.646	164.066	171.385	146.411	317.111
LOC101122242	3.6741	2.11651e-12	7.27837e-11	NW_004080164_OAR1	257539695	257552225	19.3084	17.0872	17.4313	19.6136	16.6466	13.7576	18.6789	29.2899	16.4242	14.5838	1.41236	1.14161	1.25851	0.898768	1.07543	1.10374	3.96935
LOC101122261	1.61729	0.00313918	0.0304744	NW_004085541	360	1897	14.9081	16.9822	17.2497	14.9127	12.2422	17.1826	16.2254	18.6157	18.5665	12.8261	3.19602	3.68367	2.51015	3.44185	2.22488	2.29879	7.93066
LOC101122400	2.3616	8.20033e-05	0.0011537	NW_004080186_OAR23	448894	462265	9.01517	7.72358	10.9405	12.3427	10.3118	8.52034	9.79176	11.9909	12.4846	8.4778	0.878386	1.10281	0.852007	1.0504	1.09936	0.92731	3.58985
LOC101122468	1.25681	0.00320107	0.0310317	NW_004080182_OAR19	16628176	16635796	66.5963	70.5165	67.5579	64.8086	62.1013	70.6603	66.1817	72.6066	63.3698	50.7177	20.872	19.0112	20.8493	16.8438	18.0851	15.4583	40.3543
LOC101122577	1.37918	0.00528304	0.0477816	NW_004080190_OARX	72169225	72172908	33.6506	31.7972	33.2302	29.1286	27.3413	31.355	31.8468	29.5724	32.9026	23.8738	7.06466	8.16903	7.44267	6.25648	7.48163	6.97384	17.3101
LOC101123213	1.93661	6.57216e-17	3.16322e-15	NW_004080170_OAR7	21441125	21441635	79.7926	67.9003	103.763	95.5558	85.1426	79.5611	82.2212	78.0877	86.4007	63.32	14.3477	16.3845	14.3657	13.8231	15.5064	13.8206	32.6963
LOC101123219	1.6744	0.00291017	0.0285933	NW_004080174_OAR11	27451528	27455311	14.7998	15.9504	16.0685	12.3367	12.4823	16.2391	15.5002	13.3495	13.8744	11.5085	2.73535	2.98466	2.55108	1.91473	2.28756	2.03186	6.87325
LOC101123279	1.49556	2.1484e-54	1.70019e-52	NW_004083269	1799	4620	3551.11	3370.62	3644.65	3219.46	3083.35	3288.13	3410.4	3726.68	3355.55	2360.88	481.302	522.12	483.132	412.865	429.596	388.666	1578.6
LOC101123290	4.33258	1.54774e-19	8.04533e-18	NW_004080167_OAR4	112436647	112445410	34.4369	27.9346	28.503	22.048	29.2619	21.604	26.2915	27.1583	24.3799	20.6662	1.76421	1.64332	1.11166	1.97591	1.1938	1.27713	4.76995
LOC101123329	2.31978	0.000657755	0.00765346	NW_004080181_OAR18	64427419	64445892	8.50298	8.9583	8.91618	7.61449	6.00857	7.96308	7.9524	6.72614	7.22774	6.55964	0.513486	1.08917	0.629135	0.592016	0.523437	0.655969	2.82769
LOC101123453	1.96123	1.26605e-05	0.000205522	NW_004081656	494	6132	15.7587	20.6823	20.8817	19.0267	18.9551	21.2008	19.8516	25.2531	18.4621	15.5598	3.01401	2.51237	2.30802	3.09876	3.42767	2.89778	7.93371
LOC101123533	1.67576	6.82843e-60	5.63882e-58	NW_004080165_OAR2	237678997	237679353	1349.44	1268.52	1432.71	1235.41	1206.23	1309.21	1364.79	1512.25	1370.51	921.27	230.322	244.995	229.707	210.226	201.545	183.237	549.762
LOC443070	1.58754	1.57729e-71	1.36171e-69	NW_004080182_OAR19	56201918	56206080	2598.49	2577.15	2833.78	2481.48	2259.18	2622.48	2588.2	3102.38	2891.06	1807.53	367.847	377.607	329.261	330.365	323.056	289.043	1138.57
LOC443239	1.40824	0.000672472	0.00781365	NW_004080188_OAR25	41210759	41249952	47.7772	39.4197	46.8167	41.9279	38.9212	39.1891	45.0672	36.114	39.0574	31.5729	9.17526	10.5022	9.17	9.46905	9.54334	9.93295	22.4201
LOC443340	1.50867	2.8011e-42	2.03418e-40	NW_004080174_OAR11	50420606	50423452	586.938	515.709	545.784	489.307	490.668	520.475	544.179	510.017	512.405	390.437	143.293	146.271	140.482	131.968	127.565	118.115	258.796
LOC443512	3.11081	5.54605e-18	2.77763e-16	NW_004080167_OAR4	11656633	11693551	125.605	140.067	153.298	88.2189	76.3754	117.048	117.893	82.9261	134.535	86.1083	11.5664	18.438	13.7905	9.59823	9.91424	10.199	27.6803
LOC554317	2.31991	0.000112736	0.00154385	NW_004080164_OAR1	182614204	182638845	12.8519	9.09331	6.72828	15.1249	5.61862	12.3624	13.3774	9.43388	8.16492	8.42717	0.787789	0.889461	0.551553	1.14229	0.780112	1.83306	3.63254
LOC780446	1.32064	4.72773e-05	0.000691952	NW_004080170_OAR7	21202605	21218642	85.9463	84.3588	85.5035	87.7431	86.2085	85.4887	90.2047	100.207	89.6475	66.6394	26.9126	25.0409	23.5042	23.8883	22.3688	19.0805	50.4599
LOC780462	1.71791	6.96334e-80	6.29786e-78	NW_004080170_OAR7	13133078	13137946	3407.67	3309.51	3758.55	3388.68	2996.89	3422.43	3701.79	3730.86	3508.51	2400.02	429.422	466.969	433.189	387.398	377.47	344.88	1397.06
LOC780467	2.10767	1.63465e-103	1.58902e-101	NW_004080169_OAR6	16785355	16790047	1535.92	1405.79	1618.37	1417.18	1365.04	1503.37	1507.16	1657.77	1578.37	1038.5	221.58	233.784	210.638	192.053	198.616	181.964	492.726
LOC780524	1.09945	0.000187432	0.00245251	NW_004080187_OAR24	1506213	1508084	3294.95	3365.52	3788.56	3188.79	3141.65	3370.01	3607.45	3820.68	3742.45	2408.46	714.058	763.977	646.213	692.804	626.409	630.011	2190.61
LOC780525	2.3655	4.78059e-07	9.69109e-06	NW_004080177_OAR14	54962717	54971093	16.299	18.6689	16.6151	15.6205	17.9979	17.0673	18.3417	19.9176	18.0404	13.8128	1.29694	2.83712	2.04305	2.39932	2.24752	1.00592	5.83928
LRP2	15.4239	1.26544e-38	8.85125e-37	NW_004080165_OAR2	139002204	139150556	33.8875	25.9832	39.8936	31.1497	32.1578	27.9716	29.433	32.6048	23.6449	23.5501	0.14098	0.267843	0.159445	0.167007	0.178535	0.181543	1.52686
LRPAP1	1.39396	0.00156504	0.0166479	NW_004080169_OAR6	114765426	114779711	32.1308	40.2158	40.3132	35.4706	37.2184	42.6689	37.6497	38.083	38.1919	28.8799	7.95185	10.3415	10.0473	8.65381	7.8231	8.48844	20.7178
LRPPRC	1.4554	0.00280157	0.0276584	NW_004080166_OAR3	80222978	80322375	30.6258	27.9716	27.5619	28.037	24.2664	28.2655	26.5286	23.8152	23.8255	20.584	5.73847	6.27595	5.84037	5.18476	5.39055	5.88942	14.1432
LRRC31	3.59956	1.43487e-06	2.68193e-05	NW_004080164_OAR1	215513598	215567438	10.8639	4.94525	9.96861	10.1699	7.22751	4.21592	11.8644	8.4219	7.6403	7.01211	0.177857	0.812658	0.163436	0.248999	0.43664	0.201175	1.94804
LSM14A	1.37417	0.00304835	0.029738	NW_004080177_OAR14	43901720	43955057	40.8017	35.7475	37.471	37.9861	33.7555	35.5498	37.6458	34.5923	32.3928	27.5153	8.38493	8.80403	8.98278	8.81888	8.72568	7.53019	20.0232
LSM2	1.56222	0.000342606	0.00424876	NW_004080183_OAR20	26667693	26672570	27.2802	25.3225	31.2203	26.9137	24.5757	27.8849	27.7635	31.3243	30.6533	21.5608	5.89789	6.11802	5.05837	4.12851	6.07566	6.13744	13.8014
LSM3	1.3153	0.00415534	0.0388782	NW_004080182_OAR19	57870129	57878679	45.1605	44.8952	47.2992	40.9289	38.4171	44.4665	43.9206	47.2163	51.242	33.9958	12.0176	13.1784	11.4849	10.4312	10.1352	10.4395	25.8464
LSM6	1.38872	0.000532055	0.00627963	NW_004080180_OAR17	11878971	11893632	49.8621	51.4717	45.607	48.1433	40.9482	45.2583	48.2162	45.335	45.0221	35.3968	11.3066	10.709	11.9467	9.80249	11.3248	11.0759	25.4888
LSM7	1.59322	5.95811e-06	0.000101878	NW_004080168_OAR5	18802301	18806840	42.8139	42.8226	42.5343	38.2107	36.5563	45.6482	39.4454	39.6362	49.9401	31.9	8.17415	9.06247	8.45725	9.28216	8.91894	7.23228	20.0224
LSP1	2.06513	6.45045e-05	0.000924901	NW_004080184_OAR21	48762653	48794473	14.4288	15.8724	16.9869	13.4062	12.5297	13.9031	13.5228	15.5375	14.6823	11.5122	1.59327	2.4555	1.87403	1.87368	1.69345	1.61473	5.57456
LTA4H	4.36678	4.08519e-73	3.56422e-71	NW_004080166_OAR3	165337727	165370152	133.405	117.218	113.509	107.5	104.054	106.576	114.098	102.448	89.6485	82.1408	8.25892	7.61173	8.36681	8.40905	7.37299	7.66747	18.8104
LTBP1	2.21752	9.88277e-07	1.89159e-05	NW_004080166_OAR3	90487561	90763786	23.8923	14.8034	23.7048	19.9956	12.8476	18.6866	18.5127	15.4855	22.7624	14.7993	2.2286	3.55243	2.26149	1.87585	2.26668	1.85579	6.67382
LUC7L	1.69307	5.79163e-11	1.75677e-09	NW_004080187_OAR24	165864	193112	76.9972	70.1853	85.8099	81.6199	78.1512	77.0118	82.432	111.453	85.144	62.6698	15.6295	16.6761	16.5453	19.4305	17.2622	15.5006	37.0155
LUC7L3	1.77357	1.17342e-12	4.12133e-11	NW_004080174_OAR11	35528416	35552523	79.478	70.1241	75.816	75.9459	70.1858	68.283	73.617	71.5487	64.7631	54.4699	12.7967	15.0441	12.6129	13.5291	14.8663	12.9787	30.712
LUM	1.41071	6.30596e-05	0.000907345	NW_004080166_OAR3	127384127	127391629	98.1776	83.7539	88.1847	65.4313	62.5028	74.7771	66.1755	60.6794	83.4277	57.2212	22.5243	23.569	20.974	15.3202	14.746	14.9127	40.562
LXN	2.26272	0.00192245	0.0200043	NW_004080164_OAR1	226952578	226960123	7.48434	6.58348	5.41426	8.24129	5.1326	6.41786	7.16311	6.08181	6.56447	5.70883	0.442066	0.6187	0.812445	0.361019	0.383039	0.666697	2.523
LYPD1	2.92602	0.00279537	0.0276082	NW_004080165_OAR2	177291019	177340401	3.82783	2.85938	4.68319	2.72018	1.16415	3.57476	4.18035	3.12781	5.2644	3.4665	0	0.185731	0.153562	0	0.0723991	0	1.18471
LZTS2	1.61035	0.00216543	0.0221713	NW_004080185_OAR22	20984288	20988117	17.9398	17.4278	20.5516	17.6361	15.5424	19.1465	20.1664	17.2623	16.2237	14.0482	3.79771	3.62248	2.94158	3.23895	2.49633	3.35748	8.72367
M6PR	1.30935	0.000753454	0.00866086	NW_004080166_OAR3	205744623	205757851	68.5972	66.3081	67.13	60.9618	63.0792	65.3206	65.1508	62.0459	58.0344	48.4819	16.247	18.774	17.1646	16.1853	16.4473	16.4036	37.0274
MAD2L1	3.43394	3.05899e-08	7.09864e-07	NW_004080169_OAR6	5610832	5619886	15.3415	13.8897	16.3651	9.92783	8.63585	11.6128	11.374	8.26271	13.3358	9.74609	0.906151	1.06306	0.27756	0.872167	0.392578	0.563723	2.83816
MAF1	1.52678	1.38928e-06	2.60263e-05	NW_004080172_OAR9	13682236	13685229	57.3605	54.0816	59.6115	60.2346	49.9642	56.3815	51.8001	66.1515	57.5439	43.1025	12.9101	13.8696	11.307	13.4697	12.7316	10.2163	28.2309
MAL2	2.15863	3.99675e-26	2.31652e-24	NW_004080172_OAR9	57834612	57849911	110.153	94.0407	98.6608	98.5404	87.2352	95.1197	115.037	94.0506	85.9336	73.0619	15.3142	16.869	17.4919	13.7796	14.4773	13.7722	33.8464
MALL	2.55843	9.86593e-08	2.15957e-06	NW_004080166_OAR3	104585900	104619346	20.6632	18.255	17.0638	16.1296	12.6884	14.5289	24.5868	17.2292	13.9603	13.4905	2.05898	1.87765	1.4069	2.38365	1.14362	1.43318	5.27295
MANBAL	1.48141	2.95662e-05	0.000448139	NW_004080176_OAR13	65805342	65830192	47.5218	49.4077	48.4625	48.2345	47.9851	52.2093	46.8273	53.0008	45.2743	36.94	9.87255	11.9048	10.7619	11.0775	11.7412	9.52469	24.9358
MANSC1	1.87652	1.2169e-10	3.5834e-09	NW_004080166_OAR3	202327415	202351190	50.2	66.8165	45.9128	44.6175	42.1504	61.2553	57.0454	43.1552	40.6276	37.9697	6.95358	8.27666	10.8806	8.97259	7.28334	9.28665	20.2342
MAP1LC3B	1.40034	0.00369433	0.0351104	NW_004080177_OAR14	12463614	12478067	32.9905	29.6846	32.7792	31.2806	29.4007	29.038	31.722	33.9574	27.9979	23.7302	6.63834	7.64476	5.96774	7.23144	8.75838	6.04246	16.9459
MAP3K1	1.83227	0.000199754	0.00259041	NW_004080179_OAR16	22389823	22419950	17.8133	17.2436	19.0061	20.7899	16.0996	16.9879	16.9263	15.882	14.8985	13.5483	2.0959	2.73657	3.42392	2.27361	2.66919	2.73945	7.39426
MAP4K4	1.57593	0.000866646	0.00983833	NW_004080166_OAR3	99762528	99814274	24.2181	22.8964	24.2622	25.0535	20.8077	23.636	25.5841	20.8796	22.4027	18.012	4.42819	5.0928	5.0145	3.9451	3.86274	4.47245	11.4294
MAP4K5	2.0891	0.000574852	0.00674604	NW_004080170_OAR7	40390162	40504624	10.8034	10.5646	10.0756	11.0273	8.93268	8.86749	11.1259	11.3144	8.83223	8.32703	0.983352	1.31975	1.29576	1.32474	0.835972	1.19202	3.98594
MAPK3	1.56243	0.0025442	0.0254327	NW_004080187_OAR24	26187568	26195170	20.89	17.6918	23.2684	19.0533	16.4987	18.7591	21.5808	19.8638	19.3981	15.3084	3.68717	4.44057	3.74316	3.58883	3.50924	3.46356	9.79781
MARC2	1.44217	0.000243028	0.00309629	NW_004080175_OAR12	22339415	22392343	35.6199	50.2286	39.1514	37.8618	33.7645	46.589	54.5222	47.6078	39.7639	32.4686	8.40806	12.5551	9.73468	9.77336	10.2485	7.67811	22.5138
MARCH7	1.48344	0.000188307	0.00246004	NW_004080165_OAR2	148804409	148852691	42.6343	36.3065	41.5279	38.6385	37.4235	36.6909	40.5422	39.3045	33.5295	29.3386	8.60918	8.51584	9.49598	7.18359	8.86721	7.77087	19.7774
MAST	1.30016	0.00327359	0.0316725	NW_004080177_OAR14	25868258	25890621	55.6154	52.2396	58.4819	45.8736	45.3696	61.2968	53.5466	37.4872	51.3555	38.8283	10.4204	15.304	14.8572	12.5261	12.1461	14.0877	29.8642
MAT2A	1.40326	2.63368e-08	6.15214e-07	NW_004080166_OAR3	57229670	57236206	196.643	192.614	180.737	192.985	177.411	175.865	183.203	194.337	173.944	139.007	55.6994	48.7393	58.2355	37.7361	41.0142	39.4908	99.0606
MAT2B	1.64864	2.10337e-06	3.83845e-05	NW_004080168_OAR5	72505327	72523460	44.2907	35.391	48.8075	45.2963	39.4145	37.5535	39.4924	37.5217	36.7516	30.8411	7.32524	8.43122	8.3651	7.06918	8.79148	7.40073	18.707
MATN2	1.737	0.00094628	0.0106106	NW_004080172_OAR9	78781678	78931764	17.7273	18.4824	15.7128	16.1546	11.8472	16.8353	16.782	15.3349	15.1938	12.5711	1.98953	3.6965	2.77002	2.38969	2.55969	2.0867	7.23727
MATN3	15.3777	2.16027e-15	9.22826e-14	NW_004080166_OAR3	27744124	27763729	10.8246	13.0434	21.1895	15.8918	30.53	28.4144	20.8763	30.3259	22.7495	16.7528	0	0.0750322	0	0	0.0292479	0.0916334	1.08942
MATR3	1.47303	4.86037e-08	1.09796e-06	NW_004080168_OAR5	47987782	48014647	98.3864	87.6752	92.0597	88.6897	74.4555	85.7894	89.8738	82.908	77.2736	64.7395	19.2835	21.4599	22.6491	17.8187	20.5652	19.8331	43.95
MAZ	1.77191	4.70941e-06	8.16e-05	NW_004080187_OAR24	26444152	26449248	27.14	34.496	30.2192	27.5068	27.4971	31.0285	30.6861	28.2035	29.8196	22.6509	4.79685	5.25404	5.36615	5.40164	4.69847	4.96966	12.7833
MBD3	1.44503	0.000315993	0.00393652	NW_004080168_OAR5	41353980	41363301	36.8622	45.5273	42.7249	38.7421	35.3927	41.8235	41.4781	44.8255	39.4285	30.9729	10.1571	10.2488	9.21177	9.43777	8.16404	8.11164	21.4341
MBNL1	1.58906	0.00500735	0.0455551	NW_004080164_OAR1	233455375	233646877	19.3995	15.16	17.7677	16.1539	12.8278	14.3476	17.3337	13.9412	14.3602	12.3808	2.46041	3.14229	3.17075	2.57004	2.66577	2.86085	7.79126
MCM2	2.98441	4.6976e-06	8.14525e-05	NW_004080182_OAR19	59825593	59846725	9.74825	10.9171	9.9403	7.24229	8.82489	11.361	10.4984	8.73686	9.09631	7.91371	0.500541	0.728011	0.340708	0.739685	0.465831	0.80521	2.65168
MCM3	2.61715	2.5291e-06	4.5681e-05	NW_004080183_OAR20	24477294	24493237	14.3866	14.3267	14.7836	9.5393	11.6658	17.0439	11.5965	8.69028	11.6996	10.1377	0.966117	1.73165	0.946968	1.12069	0.924812	0.999112	3.87358
MCM4	2.86174	5.56942e-07	1.1171e-05	NW_004080172_OAR9	32400921	32411674	14.1324	16.2981	12.979	10.0207	10.9696	15.4658	11.8122	8.99742	11.8841	10.0257	0.972588	1.12556	0.851169	0.914228	1.04337	0.779498	3.50335
MCM5	1.93568	0.00295801	0.0290057	NW_004080166_OAR3	178691028	178721743	9.94735	11.22	8.93027	8.13064	7.80104	11.0279	9.07224	6.21107	8.52331	7.45523	0.710227	1.52025	0.911624	1.4678	0.957277	1.04052	3.85147
MCM6	3.17483	5.16465e-09	1.32558e-07	NW_004080165_OAR2	173834017	173868908	17.4527	17.5199	16.5567	12.7826	13.5323	19.3213	13.7342	11.4585	12.9515	11.8981	0.922778	1.18266	1.03894	1.20459	0.720326	1.24123	3.74764
MCM7	3.03894	2.41666e-23	1.35e-21	NW_004080187_OAR24	36266644	36273988	50.1998	47.9564	52.872	42.2201	41.8957	51.5459	49.0324	50.8382	46.3941	36.528	4.19336	5.27402	4.22881	5.59972	4.86321	4.2907	12.02
MCU	2.05686	4.17717e-06	7.31479e-05	NW_004080188_OAR25	28600007	28790310	22.654	18.0915	20.5942	22.6014	14.7109	19.0884	25.2398	19.2095	16.3278	15.4153	2.47099	2.79175	2.73765	2.92575	2.55104	2.56897	7.49458
MDP1	1.79253	0.00240062	0.0242033	NW_004080170_OAR7	20566139	20567628	12.7517	10.5085	12.2391	12.4903	10.804	12.3091	13.392	10.3607	12.223	9.62073	1.78663	2.04085	1.9154	2.03229	1.99959	0.808347	5.36713
MED17	1.55593	0.000885269	0.0100129	NW_004080184_OAR21	496538	525233	26.58	24.1057	26.3207	24.8431	22.9226	23.4848	23.5779	24.4342	24.1704	18.8943	3.7862	5.05981	5.71777	4.6843	4.59459	4.93991	12.1434
MED4	1.49094	0.00203596	0.0210246	NW_004080173_OAR10	18229933	18250207	28.6128	23.5666	26.9105	26.5937	23.8524	25.764	23.7183	25.0933	24.4037	19.5636	5.6766	6.20893	5.46472	4.37907	5.25322	4.56009	13.1216
METAP2	1.44968	0.000118867	0.00161973	NW_004080166_OAR3	131467749	131498454	50.1599	47.3681	45.0176	46.3315	42.6689	46.7216	44.5719	47.7838	41.7618	34.7978	10.7083	10.871	11.9326	8.67065	9.74959	10.3743	24.0038
METTL10	1.65864	0.000645605	0.00751562	NW_004080185_OAR22	43241383	43263845	21.4336	20.903	20.1772	19.7227	18.9672	21.369	18.6347	16.9526	22.257	15.6186	2.86567	3.58217	3.36778	4.66693	3.61475	3.22814	9.41649
METTL12	3.34443	4.51193e-13	1.64313e-11	NW_004080184_OAR21	40383819	40392328	28.4633	24.2126	28.1503	20.5133	23.1865	36.504	41.1794	38.681	40.5252	23.9785	3.22874	3.72139	2.63729	2.07177	2.12412	1.62313	7.16969
MFF	1.45273	0.00163559	0.0173027	NW_004080165_OAR2	228595275	228620177	30.6891	29.7104	30.6212	34.9591	26.9836	28.846	30.7659	31.0914	27.936	23.0648	6.59222	6.95319	7.17422	5.7003	7.19037	5.64938	15.8768
MFN1	1.78634	1.1664e-07	2.53073e-06	NW_004080164_OAR1	205913093	205947887	46.2087	40.833	42.9437	39.0483	32.4219	38.9703	38.3698	40.4176	31.7953	29.6165	5.62769	8.04639	7.56433	6.76507	6.44679	6.78987	16.5794
MGLL	1.90026	0.000454786	0.00547495	NW_004080182_OAR19	59522437	59621963	11.834	9.11151	14.5542	19.7782	14.9634	11.7889	12.8017	17.6423	10.2125	10.8888	2.10012	3.32494	1.64943	1.62085	1.46198	1.46182	5.73016
MGST1	1.28192	7.18135e-06	0.000120869	NW_004080166_OAR3	198317252	198340522	140.25	143.791	129.339	134.288	129.775	153.408	147.113	111.424	116.319	100.416	33.5578	39.6693	39.1149	30.4612	36.975	36.9722	78.3323
MIA	1.9453	1.71199e-06	3.15218e-05	NW_004080177_OAR14	49179493	49180935	23.8867	25.3432	23.9229	24.6478	23.1879	23.3139	29.4985	25.3147	23.5349	19.0783	4.15676	4.24818	3.68801	4.11374	3.97432	2.33465	9.80738
MIER1	1.70041	0.000558255	0.00656375	NW_004080164_OAR1	42211673	42279155	20.0479	19.2174	21.5797	19.1304	17.9254	19.0854	19.1572	17.0649	16.0303	14.68	2.82169	3.646	3.668	2.93867	2.96173	3.23833	8.63324
MITD1	1.81482	5.62929e-05	0.000815685	NW_004080166_OAR3	102055495	102072789	23.0708	19.8018	22.5906	22.3355	20.294	18.8957	21.792	21.1437	19.3142	16.3329	3.86095	4.1248	2.75031	2.57695	4.20121	2.68122	8.99973
MLEC	1.88606	3.16606e-17	1.55597e-15	NW_004080180_OAR17	62571248	62575334	98.0472	90.1228	93.3045	84.5203	88.4947	89.7883	85.4428	72.561	70.858	64.3825	13.4506	17.6253	13.5044	16.5422	14.1365	17.158	34.136
MLF1	1.7727	6.61158e-07	1.31122e-05	NW_004080164_OAR1	226997180	227026898	41.8498	32.3324	41.925	38.2487	30.5559	35.5931	36.5605	30.7488	29.1607	26.6935	5.46324	5.83255	5.97394	6.25039	5.7348	7.54829	15.0581
MLPH	3.34434	0.00064414	0.00750211	NW_004080282	271	6306	5.85691	3.71514	5.98046	3.35561	2.76582	2.49625	4.4376	5.43045	1.9898	3.8138	0.111665	0.0551582	0	0	0.129006	0	1.14038
MMD	1.72392	0.00155086	0.0165195	NW_004080174_OAR11	5322635	5345149	15.1637	15.8544	17.9663	14.8004	13.375	14.5943	16.7765	14.3903	11.3475	11.8037	1.90326	2.6225	1.90236	2.90998	2.66175	2.35674	6.84698
MME	2.4801	2.79242e-10	7.98931e-09	NW_004080164_OAR1	230582150	230690506	29.0004	23.2196	26.1719	32.1426	23.1085	24.7137	27.1451	25.0873	21.9955	19.9331	2.22638	3.30973	3.50719	2.83492	3.13555	2.64778	8.03723
MMP23B	2.08632	0.00168564	0.0177864	NW_004080175_OAR12	49066593	49068841	5.46678	9.40908	7.09156	9.94422	5.42408	9.72334	6.89994	7.4548	12.7101	6.94882	1.22632	1.03845	0.858584	1.10369	0.556588	0.475577	3.33065
MNS1	3.8157	7.5484e-07	1.48272e-05	NW_004080170_OAR7	50877081	50966538	11.251	6.39088	10.6106	8.76406	5.09695	7.66736	10.9146	7.6612	6.56447	6.9558	0.414437	0.386687	0.11284	0.193403	0.212799	0.375017	1.82294
MORF4L1	1.33997	1.15444e-09	3.17419e-08	NW_004080181_OAR18	24171311	24197470	197.123	189.158	193.465	181.459	170.262	174.227	171.714	176.655	172.06	135.501	50.2965	46.7734	50.5667	47.1253	49.7942	44.1881	101.122
MPEG1	2.12198	8.55003e-05	0.00119541	NW_004080178_OAR15	79431749	79435879	13.2913	14.1135	16.5434	12.9353	10.7093	10.6801	14.8836	14.5196	10.5905	10.4691	1.24045	1.89477	2.03423	1.45609	1.98427	0.86343	4.93366
MPST	1.6945	4.79685e-05	0.000701654	NW_004080166_OAR3	180255320	180264750	26.0303	26.3652	30.0369	23.3877	24.6703	27.6857	30.725	27.1332	25.4297	20.608	4.79498	5.82848	3.28305	5.72575	4.91507	4.21128	12.1617
MRCL3	1.23995	4.98367e-08	1.12274e-06	NW_004080186_OAR23	37747764	37751843	276.793	281.745	267.762	267.376	228.917	264.712	253.876	235.513	256.769	194.836	75.0636	74.2482	75.0635	71.7332	75.1899	75.2489	157.132
MRPL10	1.66652	1.95671e-05	0.000306433	NW_004080174_OAR11	38184194	38190195	33.8296	30.4381	33.5034	29.7947	28.5885	32.3792	32.4146	28.6986	33.3159	24.0614	5.74193	6.28586	6.14783	5.64879	5.55791	5.80429	14.4381
MRPL12	1.62435	3.04924e-06	5.44388e-05	NW_004080174_OAR11	50278434	50282137	38.2454	44.4002	44.7048	37.9863	36.5257	45.2694	40.8789	43.7301	42.3193	31.5131	8.17194	8.8252	9.129	8.69266	7.451	7.24966	19.4005
MRPL19	1.47193	0.000424209	0.00515455	NW_004080166_OAR3	62592776	62603541	42.7548	42.0961	28.9033	35.5134	34.4271	38.5595	33.6679	35.1844	30.2751	27.1094	8.70217	10.1573	6.71317	6.90369	7.22369	6.88285	18.4176
MRPL3	1.47363	0.000904196	0.0101989	NW_004080164_OAR1	256492402	256549084	33.3463	34.0953	31.3765	29.7648	27.2335	31.9057	30.3427	32.5089	30.9931	23.9054	7.94137	6.7544	5.86375	6.14796	5.68099	7.80467	16.2222
MRPL45	1.67946	3.8531e-06	6.78096e-05	NW_004080174_OAR11	38535785	38552454	37.9949	35.4383	40.9917	30.9215	32.4587	35.6205	36.432	39.4451	34.8177	27.4201	6.69624	7.2957	7.62252	6.74845	6.44679	5.80147	16.3268
MRPL9	1.617	7.71931e-08	1.71401e-06	NW_004080164_OAR1	100596788	100603672	61.795	51.098	63.6979	48.0879	48.7358	50.3487	63.5934	65.3249	52.7069	42.4758	13.3896	11.3244	10.6434	10.4699	11.5451	11.1113	26.2683
MRPS17	1.99051	1.09592e-11	3.54645e-10	NW_004080187_OAR24	27632569	27636772	55.8465	42.5996	45.2964	51.1182	38.7737	41.8704	48.4528	54.1244	53.1577	36.3111	8.32931	7.35952	7.04307	6.48745	8.2675	8.49245	18.2421
MRPS21	1.43396	0.00219237	0.0224055	NW_004080164_OAR1	99278215	99297376	32.4226	32.6923	30.5557	25.3328	28.5579	33.0425	34.7644	27.9462	28.5293	23.2857	6.58564	7.66659	6.79485	6.71271	5.4282	7.07442	16.2387
MSH2	1.86332	0.0045416	0.0419516	NW_004080166_OAR3	76836421	76920322	10.7654	8.87292	10.2476	10.4023	8.54702	8.41928	10.1409	7.34292	7.04266	7.52403	0.962285	1.24775	1.14954	1.11143	1.01445	1.56736	4.03797
MSRB1	1.30142	0.00360859	0.034428	NW_004080187_OAR24	1489563	1494161	45.4203	51.9003	51.2864	47.2072	44.3284	47.3109	54.0498	52.4472	54.4006	37.7673	16.5489	11.1998	16.604	11.5842	11.5541	9.90459	29.02
MSRB2	1.78649	3.05703e-06	5.45383e-05	NW_004080176_OAR13	23175257	23207168	34.2219	32.7506	32.4374	27.5367	26.7937	28.2733	30.6102	29.0247	28.4523	22.9699	5.69697	5.8962	4.98576	3.98786	4.98328	5.20419	12.8576
MTSS1	1.57491	0.00480181	0.0439442	NW_004080172_OAR9	28261341	28423534	19.0748	15.7408	17.8633	17.358	12.1308	15.9117	18.9559	15.1847	16.0945	12.9465	3.11916	3.47424	2.92245	2.81487	3.17961	2.58727	8.2205
MTSS1L	2.29948	7.55179e-05	0.00107039	NW_004080177_OAR14	878190	897072	8.30498	14.0482	12.1246	12.9678	8.27666	8.78709	13.2437	12.9746	9.43721	9.00668	0.907891	1.74403	1.17417	1.16512	1.07802	0.730253	3.91684
MUC20	1.98534	5.23571e-08	1.17844e-06	NW_004080164_OAR1	188728857	188741063	36.5529	30.2772	28.6016	20.5322	21.7533	35.9219	42.3426	32.0629	29.2284	23.4613	5.33254	6.52588	3.59051	5.41419	3.96836	3.21689	11.8173
MVP	1.36175	0.00011574	0.00157974	NW_004080187_OAR24	26415072	26426809	58.3485	68.1468	64.7428	64.2199	60.7309	70.7217	72.4469	64.4219	61.3938	49.1688	16.5393	17.6205	16.8045	17.9511	13.6484	15.9829	36.1071
MXD3	3.64769	2.92338e-05	0.000443919	NW_004080168_OAR5	36247250	36251267	5.642	5.2555	5.99346	4.95692	4.35863	8.28694	5.44924	5.76526	7.03701	5.1984	0	0.657457	0.250885	0.071668	0	0	1.42512
MYBL2	1.7054	0.00122861	0.0134347	NW_004080176_OAR13	71800557	71828228	17.6656	15.0817	18.721	14.8914	14.2784	16.9702	14.8955	15.4471	17.9718	12.7518	2.73285	2.43737	2.55777	3.13517	2.49949	2.64464	7.4773
MYC	3.43764	2.20917e-22	1.20678e-20	NW_004080172_OAR9	25632486	25637643	43.164	42.8505	44.804	41.2922	37.6856	36.2665	38.8009	33.5694	37.4849	30.0582	2.74816	4.23455	3.51787	2.52665	3.50665	3.0435	8.74384
MYL6	1.24507	7.35809e-10	2.05752e-08	NW_004080166_OAR3	163095578	163099010	522.428	488.637	527.146	490.351	458.072	531.857	490.094	508.58	500.452	374.888	161.385	177.134	146.656	157.521	142.816	143.719	301.097
MYLIP	2.45533	6.36049e-07	1.26243e-05	NW_004080183_OAR20	39929923	39949887	17.1976	17.038	17.4633	16.7957	14.9923	15.7108	15.4891	15.132	14.6448	12.6349	1.76346	1.69933	2.01895	1.3356	1.70333	1.49108	5.1459
NAA10	1.30263	0.00440295	0.0408543	NW_004080432	37999	42717	44.9475	51.2598	48.9129	43.0561	43.1002	48.8728	45.824	53.8216	46.0059	35.9181	14.3603	12.4498	13.0463	11.6933	11.0039	10.0773	27.5736
NAAA	2.37648	2.32211e-06	4.21892e-05	NW_004080169_OAR6	90436015	90462847	16.1734	17.4308	16.9208	15.8653	11.8105	15.8376	15.1974	11.4339	16.525	12.0517	1.94076	2.04956	1.63991	1.26484	1.81692	1.09003	5.07124
NAB1	2.3443	6.59063e-05	0.000941176	NW_004080165_OAR2	117486172	117523004	11.1761	11.5248	10.3832	13.6499	9.52385	10.7052	10.6658	10.3354	9.56494	8.82406	1.06209	1.12846	1.00666	1.05207	1.03024	1.06987	3.76405
NACA	2.80948	9.80509e-184	1.01722e-181	NW_004080166_OAR3	162646802	162658396	780.067	706.625	810.242	653.194	646.643	708.559	738.862	750.538	742.242	517.449	85.7573	97.6392	92.0674	85.8723	86.3687	82.1241	184.18
NANS	1.3738	3.03522e-07	6.2977e-06	NW_004080165_OAR2	49346918	49362778	105.683	139.787	108.132	103.834	95.7567	138.026	121.669	127.633	116.348	87.7524	27.5584	32.284	29.337	29.3579	32.3601	27.1175	63.8757
NAP1L1	2.84741	2.13771e-64	1.78922e-62	NW_004080166_OAR3	111921774	111942519	203.621	158.058	198.368	199.883	180.93	186.672	189.206	173.391	197.425	140.374	23.1044	29.845	20.6684	17.797	25.7152	19.857	49.2986
NASP	1.66044	1.72295e-05	0.000273052	NW_004080164_OAR1	19985283	20012033	34.8247	36.7075	35.1717	28.4019	27.0906	34.3972	34.9018	29.5794	30.8192	24.6945	6.00619	7.05207	6.04896	5.83321	6.08519	5.34953	14.8723
NAT9	2.19986	6.99769e-07	1.38445e-05	NW_004080174_OAR11	55631218	55635469	21.9473	23.8773	17.6066	18.6984	18.0958	21.4584	23.3042	17.1864	17.162	15.4627	2.50098	2.90048	2.53134	2.51184	2.13562	2.26309	7.02893
NBEAL2	2.39133	1.1426e-06	2.16018e-05	NW_004080182_OAR19	52436516	52458635	14.8672	19.7404	16.6158	13.906	16.0593	17.0636	18.4483	16.4097	11.3401	12.6431	1.6735	2.12768	1.93391	1.32453	1.59834	1.72082	5.28707
NCAPG	2.88387	3.33563e-05	0.000500669	NW_004080169_OAR6	37289107	37333949	10.06	9.64149	9.88394	7.41083	6.56469	8.31562	7.32096	5.76027	8.08044	6.81439	0.421578	0.685981	0.425376	0.503412	0.286499	0.538559	2.36293
NCAPG2	2.36841	0.00497592	0.0453137	NW_004080167_OAR4	118730641	118799615	5.95426	4.75393	5.49301	3.80471	4.06697	4.97749	4.59723	3.37567	4.56591	4.28834	0.168812	0.458628	0.232686	0.384045	0.121892	0.324605	1.81064
NCF4	2.03145	0.000440964	0.00532673	NW_004080166_OAR3	180081294	180099424	9.00289	9.65342	14.1108	10.6821	10.1777	13.937	11.6223	10.1042	13.2993	9.25311	1.23272	1.10185	2.0138	1.76689	0.847711	1.48729	4.55493
NCK2	1.99829	0.000161445	0.00213739	NW_004080166_OAR3	60694683	60721588	14.4311	14.3127	16.0606	16.3713	11.0567	14.3743	15.096	12.5745	11.2529	11.0937	2.35502	1.88797	2.08129	1.81065	1.40498	1.50219	5.55161
NCL	1.3017	7.11947e-10	1.99305e-08	NW_004080165_OAR2	232307443	232317300	249.528	251.942	229.064	216.612	203.013	243.33	222.958	207.245	218.64	169.08	66.5861	63.7032	64.299	59.2683	59.1873	59.3334	129.891
NDC80	3.26441	0.000485307	0.00579434	NW_004080186_OAR23	37206860	37241237	5.50372	4.82444	5.98416	3.50219	3.24746	4.51217	3.7217	3.161	4.90947	4.10201	0.0676697	0.0668527	0.0829105	0.213159	0.0390893	0.0612331	1.25658
NDRG1	1.57678	2.79786e-05	0.000425906	NW_004080172_OAR9	21065872	21123516	40.7648	38.6747	45.2063	38.2973	32.8795	32.9354	42.4747	35.9651	30.0634	28.4371	7.29612	5.77253	8.40907	7.79074	9.00066	7.04974	18.0349
NDST1	1.47887	0.000493318	0.00587013	NW_004080168_OAR5	59320666	59398949	35.3126	44.6253	35.7232	32.179	28.3585	36.6286	37.1514	25.666	30.8273	25.9142	7.03297	7.89256	8.80545	6.7692	5.94153	7.61693	17.523
NDUFB10	1.33363	1.00426e-05	0.000165418	NW_004080187_OAR24	1503835	1506024	97.9751	99.6769	92.471	94.8137	89.6947	108.326	98.7465	103.733	100.148	73.5669	21.8902	27.5995	27.0079	25.1812	25.5549	26.5954	55.163
NDUFB9	1.29326	0.000478197	0.00571775	NW_004080172_OAR9	28423899	28431896	75.6315	77.7358	73.0019	74.4016	70.5269	79.9886	71.5497	80.2337	76.0058	56.9296	23.1652	20.379	18.5613	23.1136	18.7764	17.568	44.0202
NDUFS2	1.29417	1.79734e-05	0.000283024	NW_004080164_OAR1	110746896	110755820	114.005	125.732	113.887	108.505	98.6165	123.76	117.876	116.321	109.562	85.3903	29.2717	35.1921	29.968	30.4573	28.9169	29.9892	65.9807
NDUFS5	1.43083	1.28892e-13	4.86616e-12	NW_004080164_OAR1	13505027	13510441	182.229	230.902	235.513	206.407	204.679	233.777	209.537	239.851	197.168	160.847	48.4356	59.7777	60.592	53.0462	55.4534	45.5396	112.415
NDUFV2	1.31007	0.00540619	0.0487169	NW_004080186_OAR23	41732874	41788164	46.0367	45.6089	45.4096	42.2467	36.9953	45.5224	43.6625	42.7706	41.9182	32.9207	11.4425	12.2139	10.5389	10.0536	11.4569	9.7591	25.1289
NEIL2	2.19235	9.1801e-09	2.29187e-07	NW_004080165_OAR2	104379647	104389891	31.2869	18.7455	29.4849	26.9161	27.5711	27.0816	33.977	26.7719	22.3863	20.8818	4.26376	4.10259	4.24455	3.66859	2.74517	2.7329	9.52488
NEK2	3.25291	0.000313483	0.00390723	NW_004080175_OAR12	69915734	69927483	6.23342	4.92237	7.53459	3.79735	3.82083	4.40207	4.53334	3.00385	4.80462	4.39586	0.0967897	0.167337	0.118589	0.27101	0.0279552	0.0437917	1.35136
NEK6	1.7948	7.47508e-08	1.66427e-06	NW_004080166_OAR3	11423113	11485028	45.9742	35.2357	41.4138	39.0262	34.6981	42.4107	41.5282	35.1447	40.6349	30.0978	5.83614	8.77318	8.07822	6.11688	6.30512	6.67978	16.7695
NENF	1.7626	6.56625e-23	3.62701e-21	NW_004080175_OAR12	69270393	69276677	135.251	156.589	143.77	128.895	126.665	149.5	138.4	153.77	144.433	106.681	28.1244	32.2369	29.669	30.1006	27.7876	21.0276	60.5251
NET1	2.0627	1.06803e-27	6.46343e-26	NW_004080176_OAR13	42285142	42296861	225.913	253.067	214.138	189.733	204.724	250.745	213.914	189.305	160.018	157.099	37.5226	35.1727	34.3495	39.7236	38.6089	28.253	76.1617
NFE2L3	5.07422	1.65127e-27	9.92006e-26	NW_004080167_OAR4	69731701	69757161	34.5005	43.8882	38.0717	34.1985	26.7673	41.4635	34.545	30.2151	29.4989	26.3701	1.82489	2.00568	1.17385	1.56483	2.34547	1.15592	5.19687
NGRN	1.34171	0.00188774	0.0196999	NW_004080181_OAR18	20740776	20746756	45.9631	46.2699	54.3893	41.8951	44.1207	42.8179	47.2686	49.3283	43.5757	35.031	12.5181	10.9865	13.4114	11.4118	11.0652	9.11465	26.1093
NHP2L1	1.32338	0.00118802	0.013037	NW_004080166_OAR3	216734709	216745011	57.1867	56.4557	56.3909	52.8222	50.0208	55.5524	57.2743	55.0851	55.3045	41.7183	12.7711	15.7	15.3533	14.0818	14.1165	12.5121	31.5241
NIT2	1.66419	0.00111787	0.0123405	NW_004080164_OAR1	163092993	163112936	20.4238	16.5829	17.7473	20.2313	17.8836	14.1149	18.617	17.0852	19.0685	14.0868	2.59677	3.28899	4.24216	2.51685	3.61543	2.59077	8.46466
NKAIN2	3.07497	3.19572e-05	0.000481719	NW_004080171_OAR8	13449762	14638120	8.43764	6.40872	8.36787	7.21606	7.5276	6.79055	7.61832	6.22308	7.47487	6.27985	0.399344	0.522162	0.259034	0.394644	0.312097	0.276334	2.04225
NKD1	3.50757	8.95916e-05	0.00124555	NW_004080177_OAR14	18444621	18557206	3.5424	9.43262	5.15486	3.4964	3.97543	6.76513	4.63558	5.45621	4.95049	4.76244	0.149592	0.147786	0.0610947	0.174524	0.115216	0.0902424	1.35776
NKG7	3.21627	3.18663e-07	6.59522e-06	NW_004080177_OAR14	56383736	56384799	13.8082	13.0954	10.7379	10.2383	8.53054	9.31775	11.6054	12.1139	10.1813	8.96711	0.533271	1.05366	0.435584	0.559932	0.821448	0.482548	2.78805
NME3	1.92771	6.21747e-08	1.3918e-06	NW_004080187_OAR24	1335003	1336505	31.8561	30.105	36.0597	28.1383	25.9865	38.4533	35.9787	33.6597	34.7739	24.9894	6.11652	4.96842	4.82954	5.32815	5.57461	4.1818	12.9633
NOB1	1.47178	0.00131659	0.0142892	NW_004080177_OAR14	36145848	36162699	29.629	30.7023	29.6895	30.0747	27.2534	28.6847	28.5054	31.3796	28.8926	22.5303	6.59613	6.80862	5.46214	6.30497	6.14895	6.29804	15.3082
NONO	1.83134	1.75811e-18	8.98745e-17	NW_004080190_OARX	60562421	60575154	111.596	102.857	115.77	99.7938	88.5458	96.1828	104.526	87.5888	99.8142	75.4633	18.3338	20.9489	18.267	19.3714	17.4043	18.8436	41.2066
NOP56	1.35365	6.87447e-06	0.000116179	NW_004080176_OAR13	51856348	51861682	89.7744	107.497	89.1542	84.9236	77.3977	95.515	90.4044	101.385	95.2868	69.4107	25.9001	25.207	24.5822	21.79	21.9383	23.9134	51.2766
NPM1	3.07579	5.04164e-59	4.09484e-57	NW_004080179_OAR16	3243574	3256853	277.192	230.133	234.856	255.027	250.902	203.643	228.391	238.462	267.173	183.209	31.2291	26.1936	26.2234	26.2482	24.8899	31.6313	59.5648
NPM3	1.73546	4.73077e-06	8.18552e-05	NW_004080185_OAR22	21696444	21698618	33.6904	39.6739	29.5461	27.6927	26.99	40.6285	26.9602	31.7285	29.7395	24.156	6.33178	6.21129	5.57254	5.05649	5.09996	5.40673	13.9191
NPY3R	5.65505	3.44726e-18	1.73707e-16	NW_004080165_OAR2	173602009	173605771	26.0132	20.7831	22.2087	17.4914	22.1254	19.749	21.3233	15.407	16.2541	15.6877	0.711652	0.820236	0.920373	0.442803	0.502437	0.465083	2.77411
NREP	10.2821	1.19921e-35	8.06801e-34	NW_004080170_OAR7	1933028	1965282	211.852	134.034	137.731	124.921	165.185	140.879	104.695	122.521	160.363	107.721	3.81086	5.13985	5.19698	3.68824	3.36901	3.17851	10.4766
NSMCE1	1.83314	2.51397e-08	5.89482e-07	NW_004080187_OAR24	24795413	24836574	39.753	37.1414	45.6057	38.5745	35.9471	41.1846	41.8365	41.2606	38.5933	30.3688	6.9854	7.73525	8.46462	6.01816	6.29654	5.83474	16.5666
NSMCE4A	2.22191	2.03487e-09	5.44934e-08	NW_004080185_OAR22	40795141	40807761	30.2953	29.6305	30.679	26.4442	25.027	28.6771	30.8345	31.3835	27.0971	22.1177	2.61573	3.91212	4.98533	3.56028	3.94532	3.81339	9.95438
NT5C	2.75753	0.00146369	0.0156993	NW_004080174_OAR11	55320178	55321768	4.88423	6.05362	6.97456	4.9493	4.07939	5.50154	3.11674	2.95088	3.07456	4.27535	0	0.488127	0.269055	0.307434	0.12685	0	1.55043
NT5C2	1.87621	1.6639e-08	3.99254e-07	NW_004080185_OAR22	22815264	22887852	40.2641	36.6703	45.9171	39.889	36.3036	34.4625	37.3914	39.0067	35.129	29.1993	6.13004	7.32357	6.67227	6.08725	5.30328	6.83696	15.5629
NT5C3	1.91915	0.000266902	0.00337089	NW_004080167_OAR4	63747899	63790963	18.419	14.434	17.43	11.7843	12.6108	13.1285	14.9693	13.5503	13.9989	11.4687	1.55947	2.3515	2.76548	1.75234	1.87277	1.85676	5.9759
NTN3	2.41291	2.19461e-07	4.64726e-06	NW_004080187_OAR24	1960162	1977974	16.1834	14.3245	19.6908	18.6255	17.8847	19.3603	19.0612	19.7589	17.3631	14.1113	2.06209	2.66402	1.61956	1.85058	1.89364	1.72241	5.84825
NUB1	1.52281	4.42391e-05	0.000652124	NW_004080167_OAR4	113297574	113329444	45.7302	42.1437	43.0743	40.0776	37.1626	39.5903	45.3604	40.1876	35.9193	31.2111	8.67683	9.40887	7.9986	8.24295	9.6663	8.41234	20.4956
NUDT2	1.52479	0.000611685	0.00714771	NW_004080165_OAR2	36980971	36991796	28.5968	24.2408	32.8271	27.2575	26.2378	30.2057	28.0279	30.0487	28.9945	21.8451	6.06424	5.7222	5.81068	6.69396	5.34432	5.13567	14.3267
NUDT6	2.10312	6.70858e-06	0.000113687	NW_004080180_OAR17	34461357	34517683	21.494	19.2623	18.5685	18.7676	16.4316	16.9593	18.249	17.9062	14.0013	14.0282	1.97812	2.64537	2.30541	2.33031	2.56401	2.09557	6.67019
NUF2	2.98409	0.000446938	0.00539098	NW_004080164_OAR1	113094535	113135501	7.10348	6.34104	6.52807	4.122	4.35863	5.14215	4.54941	3.10437	4.962	4.65484	0.173264	0.171172	0.106144	0.333532	0.0750643	0.274372	1.55989
NUSAP1	3.3478	8.5034e-08	1.87462e-06	NW_004080170_OAR7	33808214	33837346	15.264	12.2833	14.6728	10.1399	8.51894	13.1974	10.356	7.01654	13.1784	9.38501	0.570679	1.06717	0.499435	0.684811	0.659304	0.442626	2.80334
OAF	2.37513	6.89191e-06	0.000116394	NW_004080178_OAR15	30256021	30324811	13.8394	14.3952	16.8644	12.641	10.8941	18.6776	11.8845	11.0582	13.2656	10.9367	1.15803	1.58407	2.18284	1.18475	1.28641	1.2091	4.60468
OBSL1	4.66953	1.83062e-21	9.86896e-20	NW_004080165_OAR2	220467104	220476515	26.3907	20.2043	30.7018	34.1018	21.3658	24.236	35.0247	33.8426	26.491	21.518	1.13174	1.89527	1.31899	1.75833	1.24371	1.22391	4.60817
OCIAD2	1.83045	0.000489305	0.0058308	NW_004080169_OAR6	67494090	67504121	18.582	13.3023	16.3552	14.6416	15.0976	15.4421	15.2362	13.7692	13.3587	11.9392	1.82112	2.55666	2.87717	1.97926	1.9932	2.38511	6.52255
OLFML3	14.5465	2.14105e-73	1.87464e-71	NW_004080164_OAR1	90443146	90446194	128.656	129.881	161.879	121.944	114.389	145.414	99.3728	101.199	131.332	94.272	1.69866	2.75389	2.82835	2.16469	2.54113	1.49767	6.48072
OSR1	3.02471	2.62169e-07	5.49891e-06	NW_004080166_OAR3	27161502	27168291	12.6593	12.3302	11.5317	13.238	9.8272	15.652	13.1407	11.7023	10.0343	9.8336	0.962522	0.88298	0.505417	1.15502	0.873714	0.622122	3.25109
OVOL2	2.17463	2.77897e-05	0.000423553	NW_004080176_OAR13	37399585	37424537	13.0635	10.0712	15.0811	14.1722	14.5166	16.0804	12.4687	16.8855	15.4953	11.302	1.84256	1.65779	1.61253	1.98074	1.74858	1.25047	5.19722
OVUBQ-L40	1.47462	1.38389e-37	9.54457e-36	NW_004080168_OAR5	4381360	4382808	1426.47	1423.08	1662.78	1443.7	1441.4	1459.13	1538.96	1907.5	1620.97	1048.96	278.032	299.274	259.364	269.79	241.844	240.578	711.341
PA2G4	1.49163	7.06151e-08	1.57361e-06	NW_004080166_OAR3	163142525	163149999	87.0983	88.0563	82.9999	73.5863	70.7903	82.2965	78.9873	77.4789	72.7078	59.5855	17.7224	19.6404	19.9511	16.6858	16.1493	19.4689	39.9467
PABPC1	2.5585	6.94018e-151	7.05185e-149	NW_004080172_OAR9	76238571	76252716	985.276	959.786	997.482	902.102	1009.38	952.49	990.743	1006.97	900.658	682.217	144.732	149.376	148.409	126.376	136.463	116.02	266.647
PABPC4	2.11109	6.55341e-23	3.62701e-21	NW_004080164_OAR1	13976843	13990857	84.2853	88.8987	89.3793	90.2057	90.4514	82.7153	85.8084	98.1326	87.0688	66.6266	15.4457	15.844	14.4005	13.2387	12.7809	12.8289	31.5603
PACSIN2	1.4336	1.10968e-07	2.4119e-06	NW_004080166_OAR3	217715464	217827500	89.0732	105.646	92.3646	89.6239	85.9865	106.325	101.95	85.3774	84.289	70.0177	22.066	24.1223	25.2654	22.372	20.7536	21.4741	48.8406
PAICS	2.32916	5.25903e-07	1.06001e-05	NW_004080169_OAR6	71837781	71855613	22.2758	17.3026	21.4198	15.2947	16.4837	18.0578	19.8746	15.7097	16.3146	14.1163	2.12959	2.18328	2.26461	2.25013	1.67116	1.89067	6.06067
PAIP2	1.29915	1.99469e-05	0.000311715	NW_004080168_OAR5	48020598	48037730	118.991	108.909	116.686	119.824	106.53	99.9044	104.866	112.673	97.2693	82.1409	29.3972	30.563	25.8118	28.4373	34.2414	28.9498	63.2266
PAK1	2.03749	0.000125043	0.00169732	NW_004080184_OAR21	17976278	18072391	12.8894	14.7136	14.7368	16.1617	11.6356	13.7518	14.5589	13.6649	11.7873	10.9481	1.57408	2.22894	1.96074	1.81805	1.65183	1.37688	5.37335
PALMD	2.38866	5.24393e-07	1.05783e-05	NW_004080164_OAR1	76219726	76280273	19.1748	16.9856	20.518	18.2853	12.728	18.0986	15.0185	14.8147	19.1165	13.472	1.78092	1.39287	2.21839	1.26741	2.45184	2.09498	5.63997
PAN3	1.6498	0.000105226	0.00144823	NW_004080173_OAR10	32050515	32155594	29.9845	23.3024	27.1871	28.329	26.7973	23.8991	28.4024	28.7596	24.1866	20.567	4.44011	4.81595	5.11676	4.86857	5.27313	5.02925	12.4664
PARP12	2.14353	0.00204177	0.0210582	NW_004080167_OAR4	103243159	103287698	9.19704	7.62615	7.66075	6.33965	6.83069	7.13254	8.33109	6.81056	6.90962	6.31195	0.534838	0.84541	0.95018	0.655174	0.509765	0.798544	2.94465
PARP14	2.08133	0.000998948	0.0111556	NW_004080164_OAR1	185275526	185323936	11.8476	10.2202	10.7898	7.58235	8.35456	10.341	9.09214	7.52564	8.01099	7.67064	0.672846	1.45408	0.927436	1.09898	0.842116	1.17964	3.68545
PARP2	1.5616	0.00143296	0.0154368	NW_004080170_OAR7	23913587	23928388	24.8006	22.8663	21.8606	20.741	22.9111	25.1632	21.9818	20.808	18.1476	17.1171	4.08559	5.08651	4.75036	3.67701	4.67191	3.35746	10.9613
PBXIP1	1.70422	2.57669e-11	8.05331e-10	NW_004080164_OAR1	103743469	103752521	65.9656	68.208	75.5057	71.4723	67.8102	80.6005	77.9315	77.3941	65.2107	54.4095	13.8679	15.9662	15.2823	15.0776	13.8833	11.8935	31.9263
PC	1.64987	0.000145162	0.00193531	NW_004080184_OAR21	44151976	44204658	24.3112	23.3086	24.4866	29.9108	19.6205	22.8836	34.1674	27.0989	24.9677	19.7342	5.122	5.98606	4.32615	4.77542	3.92817	4.20091	11.961
PCBP2	1.3951	2.98912e-09	7.85153e-08	NW_004080166_OAR3	132880496	132900458	148.135	123.394	138.968	133.584	131.961	126.801	134.785	143.974	130.125	101.156	36.5326	33.7138	33.9024	34.1416	32.9251	31.0096	72.5082
PCBP4	1.6907	0.00189266	0.019743	NW_004080182_OAR19	48932363	48942028	14.4189	16.0698	15.2185	14.6006	13.2471	15.7733	16.3323	17.6722	14.8597	12.1253	2.55252	2.50103	3.12741	2.40187	2.58635	2.08254	7.17181
PCCB	2.15061	1.24228e-17	6.15925e-16	NW_004080164_OAR1	250975377	251069293	67.6808	74.6567	61.9079	60.8694	50.2796	71.1527	70.3873	55.6835	60.2813	48.154	9.48701	11.2653	9.07105	9.73995	9.1336	9.05595	22.3908
PCED1A	1.3724	8.60164e-05	0.00120194	NW_004080176_OAR13	51674604	51679758	52.4552	54.9014	62.3298	65.0205	57.4724	73.6517	66.4657	75.7513	70.9488	48.7041	16.3669	19.5555	12.1788	15.5956	18.6611	14.0735	35.4883
PCMTD1	1.49703	1.9784e-05	0.000309365	NW_004080172_OAR9	33839904	33873993	53.2245	41.9332	50.3755	52.7872	46.5144	43.7606	48.4661	55.0496	43.451	36.746	10.9225	12.7018	9.90104	10.2554	10.7794	9.51884	24.546
PCMTD2	1.94766	7.79106e-08	1.72838e-06	NW_004080176_OAR13	52971948	52986197	35.8532	25.1244	30.1077	31.6378	34.0142	28.6539	33.7259	33.1832	28.5905	23.9739	4.12762	5.32815	4.3308	5.0603	5.87515	4.41598	12.3091
PCNA	2.06707	8.69429e-09	2.1794e-07	NW_004080176_OAR13	46614106	46619456	40.3689	37.4698	34.266	26.889	25.1719	36.3853	30.0235	23.645	27.9547	23.8248	4.19992	5.25313	3.9656	4.85493	4.78538	4.07937	11.5258
PCOLCE	1.50448	0.000474117	0.00567172	NW_004080187_OAR24	35842776	35848020	32.3525	36.9307	36.38	28.7217	23.4133	32.4257	31.4609	24.6786	37.5984	24.1043	7.23128	8.49807	6.77525	6.48449	5.05079	5.81641	16.0216
PDCD4	5.27919	1.16665e-79	1.0513e-77	NW_004080185_OAR22	30364247	30390332	366.27	341.121	328.186	299.009	268.827	374.36	373.721	253.408	257.906	239.805	21.5038	21.8145	19.4508	20.0785	23.9888	18.5769	45.4246
PDCD5	1.38052	0.00375634	0.0355901	NW_004080177_OAR14	42377288	42387688	36.7321	32.3952	36.5361	33.3088	32.8895	33.0873	30.7662	32.4345	33.4933	25.6258	8.62765	6.87206	8.72091	8.00211	8.0986	6.63596	18.5624
PDE7A	4.61371	8.89796e-30	5.60458e-28	NW_004080172_OAR9	42932643	42991252	43.8114	32.3214	42.5009	51.8187	36.6388	30.6101	39.8823	40.6086	44.2052	30.8295	2.47726	2.31539	2.70787	2.2951	2.27274	1.89	6.68215
PDGFC	2.04345	6.32089e-09	1.60896e-07	NW_004080180_OAR17	42045945	42211709	35.9955	36.6076	37.572	34.0935	26.9198	34.4408	28.4693	31.6075	29.0934	24.9261	4.09466	6.81032	4.44533	4.82546	5.14971	3.70519	12.1981
PDK4	2.47282	1.49922e-06	2.78745e-05	NW_004080167_OAR4	12769814	12781470	22.0195	26.687	21.1772	43.8991	17.1777	18.9361	22.764	34.7271	21.7671	19.6285	2.12534	3.32042	3.69406	3.63283	2.54105	2.14681	7.93771
PDLIM1	2.24956	1.11157e-11	3.59239e-10	NW_004080185_OAR22	15995873	16019174	141.376	190.494	146.933	182.64	124.724	124.456	185.143	149.483	220.818	122.314	27.4127	13.572	25.634	27.1731	27.4472	29.8804	54.3725
PDXK	2.25681	5.09356e-67	4.32412e-65	NW_004080164_OAR1	261873798	261882095	228.105	251.8	245.278	263.897	212.459	216.643	250.223	241.179	229.078	178.37	32.7814	40.2845	37.8134	37.1067	34.824	37.1153	79.036
PDZK1IP1	5.53164	3.87085e-27	2.29197e-25	NW_004080164_OAR1	21491902	21497264	31.9268	22.4159	33.2582	31.2633	29.7052	31.8112	34.4532	37.2798	35.164	24.4979	1.9651	2.11267	1.55791	1.13282	0.868046	0.522996	4.42868
PDZRN3	2.8795	0.00308123	0.0299995	NW_004080182_OAR19	28131493	28400058	3.51251	3.78093	4.66545	3.44912	2.33144	3.63167	4.61759	2.14979	3.58805	3.4742	0.154465	0.0763002	0.0236568	0.0270313	0.06692	0.0698865	1.20653
PEBP1	2.53126	3.4887e-81	3.19036e-79	NW_004080180_OAR17	56656537	56661168	240.039	250.86	263.951	237.069	214.054	240.459	212.202	220.42	243.601	176.062	33.9872	34.0573	32.0424	32.6038	31.5246	29.6788	69.5549
PECAM1	1.74115	3.78736e-06	6.67956e-05	NW_004080174_OAR11	47942701	48008958	29.9551	33.447	29.8258	36.7617	29.4008	32.7282	29.8039	30.9839	34.771	24.393	4.70213	6.7301	5.50823	5.36269	5.69735	5.85305	14.0097
PEF1	1.72653	4.11117e-08	9.4164e-07	NW_004080165_OAR2	234928721	234946399	45.2565	47.502	49.7102	45.5197	40.535	46.4932	48.0057	51.4688	44.2776	35.2905	8.93183	9.2652	9.90674	9.01641	7.82066	7.44419	20.4402
PEPD	1.43253	0.00022369	0.00288114	NW_004080177_OAR14	43103763	43227826	46.978	48.7127	39.7304	45.4392	51.5294	46.5602	41.2462	38.9413	41.9193	33.9826	9.901	12.2985	10.1007	10.6425	10.2182	8.5469	23.7221
PEPT1	7.15664	2.75603e-12	9.39904e-11	NW_004080173_OAR10	74974316	75020309	11.4372	10.4725	12.7951	13.9975	11.7169	6.66164	10.1331	10.4554	10.4167	8.87226	0.0858459	0.0848095	0.0350602	0.120184	0.115707	0.051787	1.23973
PERP	1.72814	3.32756e-11	1.03477e-09	NW_004080171_OAR8	62930505	62944519	85.3143	58.5798	71.3722	67.3213	56.1225	65.7385	72.5949	67.7058	68.1721	51.4084	13.39	13.2855	13.8054	13.2086	12.2819	12.9544	29.7478
PEX5	2.58834	5.76803e-17	2.798e-15	NW_004080166_OAR3	207169599	207186557	40.3292	60.5616	41.1933	41.2806	39.2117	40.2412	52.1621	39.2855	33.4066	32.6485	5.33126	4.70685	5.46796	5.11654	4.69604	4.75868	12.6136
PFDN5	2.21756	2.58672e-61	2.14325e-59	NW_004080166_OAR3	133057302	133060885	224.069	224.082	234.582	212.025	206.802	225.928	221.818	259.599	227.744	168.624	35.8744	40.9654	35.6789	32.7851	34.3462	32.5624	76.0405
PFKFB3	3.4639	2.07277e-11	6.5446e-10	NW_004080176_OAR13	10675195	10691395	15.2272	25.2778	15.0963	18.8395	15.1238	18.6058	24.7658	14.9767	15.0281	14.1302	0.992623	1.67741	1.3442	1.02396	1.3882	0.80366	4.07926
PFN1	1.54411	4.51709e-19	2.32842e-17	NW_004080174_OAR11	26067230	26068523	198.301	203.696	192.112	180.551	180.41	200.17	181.676	169.187	181.579	140.453	42.9043	47.524	43.2993	44.2633	38.8481	40.3207	90.9609
PGAP2	2.54705	1.11842e-08	2.7615e-07	NW_004080178_OAR15	49529678	49542947	17.718	19.0593	18.9347	19.644	20.6924	20.3174	21.6768	23.6118	18.8704	15.6118	2.07089	2.99909	2.19131	2.07559	1.19625	2.08686	6.12937
PGLS	1.38116	0.00154885	0.016512	NW_004080168_OAR5	5326107	5334026	34.8786	38.8176	40.3536	38.2298	38.6319	43.7747	40.1479	44.2764	41.8696	30.4921	8.64918	11.0311	9.81542	10.6696	9.21428	7.63404	22.0772
PGLYRP1	3.58432	3.01531e-13	1.10955e-11	NW_004080177_OAR14	52589588	52593848	479.649	581.878	249.116	640.445	580.214	872.525	733.33	565.927	678.52	432.181	38.3412	82.6941	39.3146	60.2077	48.4407	73.1919	120.575
PHB	1.69764	1.09412e-20	5.83476e-19	NW_004080174_OAR11	36735674	36747199	133.415	168.071	139.743	132.982	130.116	158.29	144.651	149.766	130.407	107.786	30.9048	31.8304	29.9965	27.0944	29.38	28.3942	63.4919
PHB2	2.06418	6.90125e-20	3.61781e-18	NW_004080166_OAR3	207445081	207449511	75.1423	87.9428	76.0418	74.0408	80.6924	81.6383	81.6446	80.3451	81.0072	60.1553	10.8713	14.7587	14.2901	13.2543	12.6844	11.4008	29.1425
PHF23	1.5959	0.00405721	0.0380032	NW_004080174_OAR11	26579235	26583356	17.0511	19.224	16.7181	16.2091	13.9912	14.3132	18.7332	15.1453	14.6926	12.7666	2.68451	2.91731	3.06985	3.00664	3.12725	2.67209	7.99967
PHKG2	1.39493	0.00316052	0.0306626	NW_004080187_OAR24	26885439	26894676	28.9298	31.8832	33.1386	29.3937	32.9657	30.7456	35.1448	37.984	34.1778	25.0633	7.81958	9.15846	7.83331	7.02284	6.67603	6.7643	17.9675
PHLDA1	3.27688	2.11145e-07	4.48271e-06	NW_004080166_OAR3	111905357	111907252	12.3156	14.7608	11.1143	10.7919	9.29997	11.5367	12.0667	9.7565	8.67489	9.03414	0.351315	0.9371	1.03306	0.491839	0.811748	0.254319	2.75693
PHOSPHO2	1.987	8.53408e-08	1.87971e-06	NW_004080165_OAR2	138721633	138727186	32.1423	27.4281	29.6978	30.3339	27.1463	28.8034	31.1427	31.7122	27.9669	22.665	4.3462	5.00935	5.32506	3.8029	4.8468	3.49582	11.4066
PICALM	1.8139	3.70864e-10	1.05253e-08	NW_004080184_OAR21	8987229	9052024	58.8434	54.6885	53.7632	54.7091	45.9124	51.0895	52.8902	48.2335	50.1145	39.583	8.16459	9.15692	11.0967	8.93194	9.25213	9.50751	21.8221
PIGQ	2.01112	1.4828e-06	2.75899e-05	NW_004080187_OAR24	432460	441621	20.2294	23.3201	25.3361	21.9358	21.016	22.2086	25.3087	27.6252	19.8907	17.781	2.70641	4.78685	2.46023	3.26951	3.15193	3.43648	8.84136
PIK3C2G	2.13157	0.0010379	0.0115488	NW_004080166_OAR3	196152456	196601085	10.0725	8.30893	8.02962	10.2597	6.32502	8.0546	10.4452	9.51488	7.18255	7.22678	0.770267	1.14972	1.02581	0.961155	0.812506	0.68185	3.39035
PIN1	1.53891	4.13013e-08	9.45107e-07	NW_004080168_OAR5	12110894	12123098	69.074	66.0643	77.381	74.7731	64.4985	68.9963	77.1181	75.2423	69.3374	53.8286	15.8653	18.7253	14.7939	15.9705	15.1256	14.6739	34.9783
PLA2G7	3.23502	0.000225561	0.00290068	NW_004080183_OAR20	19979983	20000540	51.4567	61.0563	134.241	56.9529	34.6569	99.97	138.975	25.3083	69.2018	56.0268	4.58406	15.1659	7.37982	6.79077	6.46599	3.52101	17.3189
PLA2R1	3.85213	1.52902e-05	0.000244198	NW_004080165_OAR2	148505925	148635098	6.52185	6.10843	8.25378	5.02879	3.93767	6.72079	8.53848	2.82695	6.0917	5.26635	0.133874	0.173589	0.0615097	0.152281	0.125665	0.105998	1.36713
PLEKHA1	1.74568	0.000262176	0.00331799	NW_004080185_OAR22	41165082	41197565	22.3815	19.9264	24.3152	21.5499	16.6383	18.7493	21.8407	15.0178	14.1213	15.0841	2.72029	3.68866	2.94085	3.02431	2.80382	4.00605	8.64084
PLEKHD1	1.93789	3.23836e-06	5.74827e-05	NW_004080170_OAR7	78180682	78210754	22.0589	25.1403	30.9514	21.0037	23.6667	25.1911	22.7209	19.2413	22.3094	18.2358	2.92126	3.61711	4.81999	3.24454	2.51995	4.1942	9.41017
PLEKHH3	2.01791	0.000126136	0.00170935	NW_004080174_OAR11	42216770	42225089	13.131	13.2092	17.8646	12.6332	12.6994	13.8405	14.0352	16.023	13.309	11.1892	1.82298	2.25971	2.69712	1.32423	1.52989	1.46284	5.54496
PLEKHS1	4.62595	4.17497e-14	1.62337e-12	NW_004080185_OAR22	33172119	33195690	24.0087	11.3195	21.7933	16.391	15.274	22.2552	19.1084	12.3782	14.4761	13.671	0.92347	0.552194	0.833705	0.816538	0.617669	0.527768	2.95529
PLSCR3	2.20867	0.000133838	0.0018048	NW_004080174_OAR11	26703617	26708112	12.8272	11.2837	13.2552	10.6604	9.47312	10.0338	10.98	11.4721	10.7845	9.08763	1.10517	1.4962	1.20362	1.08879	1.22951	1.1482	4.11452
PLTP	2.26532	8.93552e-07	1.72365e-05	NW_004080176_OAR13	74194348	74204413	17.144	18.8402	23.1805	17.1496	15.6216	14.1292	20.1541	23.1737	15.4847	14.2924	2.37674	3.26338	2.2704	2.03029	2.35025	0.801945	6.30924
PLVAP	1.68795	5.84112e-07	1.16685e-05	NW_004080168_OAR5	5503393	5520479	38.4602	51.0902	36.1227	47.9065	37.3252	46.3397	38.5493	38.0739	39.9417	31.5367	5.98457	9.51276	10.7166	5.90782	7.91116	7.25516	18.6835
PMF1	1.9655	2.38751e-05	0.000369361	NW_004080164_OAR1	104798515	104825430	19.1351	16.661	19.3641	18.4873	15.4397	18.3726	18.8914	20.3192	20.3485	14.4936	2.78673	2.82554	3.23467	2.25871	2.83825	1.92443	7.374
PMP22	3.58708	1.1645e-27	7.02999e-26	NW_004080174_OAR11	32318449	32341006	44.6474	49.6494	46.3509	65.9436	51.4192	40.2623	46.6791	45.2239	45.0815	36.8458	3.10118	4.03123	5.59946	2.39932	4.43133	4.13546	10.2718
PNISR	1.77941	2.85208e-13	1.0542e-11	NW_004080171_OAR8	37441132	37470242	83.8111	72.1887	80.8139	76.1056	71.9612	69.013	80.9458	76.7119	69.0922	56.8933	13.4184	14.8514	14.5185	14.745	14.7456	13.7133	31.9731
PNN	1.51159	3.28983e-07	6.77474e-06	NW_004080181_OAR18	48045524	48053002	71.529	65.8239	71.8814	63.4551	68.4773	64.8964	67.9903	64.941	60.3057	50.383	13.3904	15.6565	16.5133	14.4192	14.8516	15.1805	33.331
PNPT1	1.51176	0.00309184	0.0300435	NW_004080166_OAR3	68318976	68359252	23.8624	23.0341	22.795	20.8553	19.8743	23.6679	23.0276	20.8795	18.9651	16.9064	4.66569	4.87701	4.38881	3.53989	4.69475	4.004	11.1833
PNRC2	1.82179	2.26786e-16	1.04665e-14	NW_004080165_OAR2	241840177	241844087	103.611	90.1977	86.1633	93.3866	80.9945	87.6585	91.3555	84.4005	85.8729	67.057	15.7606	18.5376	18.0044	15.373	16.6411	16.3364	36.8082
POGK	2.20125	2.3557e-06	4.27681e-05	NW_004080164_OAR1	116901911	116917210	20.5934	15.8384	17.0874	19.6509	17.1597	15.5261	19.3446	17.7484	17.5884	13.9775	2.08769	2.15088	2.48481	2.29645	2.25111	1.85313	6.34982
POLE3	1.37567	0.0025052	0.0251243	NW_004080165_OAR2	10253701	10256343	43.3483	39.8055	40.1713	36.1958	33.0197	35.845	38.098	36.837	33.9031	28.4559	8.34191	9.28155	10.9291	7.97846	7.68128	8.81898	20.6851
POLR2G	1.43362	3.81397e-06	6.72169e-05	NW_004080184_OAR21	40471876	40475087	70.7908	68.4827	75.7582	63.5737	59.9853	79.6527	71.6482	67.898	74.9295	53.0725	18.2165	18.0474	16.8971	18.0826	15.041	14.6212	37.0198
POP7	1.37393	0.00383101	0.0362142	NW_004080187_OAR24	35773349	35774437	34.8105	33.0166	35.9522	33.4962	30.5471	35.3099	31.3644	37.6074	37.3424	26.2381	9.93721	8.41477	7.53709	8.14847	7.81763	6.59414	19.0972
PPA2	1.66818	1.67716e-06	3.09317e-05	NW_004080169_OAR6	19865028	19962567	43.5485	40.5509	40.023	37.2385	34.7997	43.0931	40.9574	37.8234	39.3918	30.1629	7.0401	8.91768	6.91764	8.24594	7.56971	6.93813	18.0813
PPAP2B	1.2825	0.0035653	0.0340545	NW_004080164_OAR1	30786808	30874341	67.0536	55.8737	57.7537	56.062	49.7889	60.4195	62.577	51.159	42.4836	42.1945	15.9544	15.4241	15.1107	14.873	14.9212	12.7641	32.9002
PPAP2C	2.28701	5.38849e-09	1.38016e-07	NW_004080168_OAR5	40414352	40427015	26.7169	23.8503	27.0665	26.6663	20.9593	23.7271	21.3566	28.9078	31.9351	19.7783	3.77038	3.48782	3.52766	2.54328	1.70276	4.2802	8.64811
PPIC	1.64486	1.23628e-05	0.000201353	NW_004080168_OAR5	28246115	28260149	42.999	38.0015	33.2925	34.0095	29.9864	34.402	31.5451	34.2837	34.1719	26.4073	7.88941	6.13644	6.63655	9.02567	3.8431	6.4464	16.0544
PPID	1.45219	0.000374531	0.00460765	NW_004080180_OAR17	40048922	40061918	41.2513	43.9745	37.4616	36.1397	34.075	41.3162	39.7711	38.6919	37.0241	29.4804	9.36656	9.17636	9.81846	8.15927	7.2141	8.2402	20.3006
PPIH	1.44904	0.00533447	0.0482114	NW_004080164_OAR1	16940226	16957392	24.6011	24.8576	22.9553	24.9697	23.527	25.439	21.1593	22.1049	23.2127	18.2785	5.50013	5.1954	5.67485	4.52552	4.84932	4.36577	12.6142
PPM1F	1.86336	0.00144212	0.015522	NW_004080180_OAR17	71212130	71240355	10.6496	11.2247	12.8371	13.2184	8.98143	11.1545	14.2891	13.4523	10.1646	9.48325	1.70639	2.12409	1.25442	1.52892	1.77425	1.42056	5.08934
PPP1CB	1.32922	2.47673e-05	0.000382206	NW_004080166_OAR3	35583961	35601735	103.814	90.6374	93.8518	101.346	82.7417	89.2424	93.1241	90.6206	75.7224	68.5488	23.5582	24.5857	28.0151	21.516	22.3582	23.8253	51.5706
PPP1CC	1.41936	0.00205937	0.0212038	NW_004080180_OAR17	54151111	54157979	36.8886	37.2985	35.4667	33.8708	27.5411	32.8663	31.8279	28.864	29.4277	24.859	7.92986	7.47803	7.69697	6.16364	6.84127	7.78133	17.5142
PPP1R14B	1.80688	8.92245e-10	2.47811e-08	NW_004080184_OAR21	41856824	41858705	52.3415	54.2156	54.7929	42.5717	43.3926	54.9189	51.1107	49.325	52.525	38.2868	7.78619	9.80754	9.77832	8.99301	8.20827	9.86383	21.1894
PPT1	2.49394	1.98724e-59	1.63013e-57	NW_004080164_OAR1	14443314	14459448	176.028	180.229	182.761	187.56	167.059	184.752	189.421	170.801	150.335	132.263	20.1132	28.0686	30.4162	21.9556	24.0898	23.291	53.0339
PRC1	3.04241	1.76435e-05	0.000278717	NW_004080181_OAR18	20780857	20802103	10.9956	8.31323	10.2085	7.75863	6.54029	8.04416	8.06502	5.16355	7.74348	6.78351	0.549227	0.813894	0.465872	0.147868	0.366069	0.305838	2.22965
PRDX1	1.96126	3.45178e-44	2.56711e-42	NW_004080164_OAR1	19912026	19922522	320.375	343.6	296.673	292.79	268.165	335.247	337.528	329.491	260.354	236.543	54.9738	54.0602	64.2561	66.0442	52.9909	54.7041	120.607
PRDX2	1.83537	8.07372e-16	3.57896e-14	NW_004080168_OAR5	10811761	10813968	80.5725	79.8351	96.2171	76.9406	77.1704	87.7463	82.7468	82.9782	89.7537	63.2069	14.5257	16.6986	13.7524	18.025	14.2643	16.0119	34.4383
PRDX3	1.47245	8.62896e-06	0.00014357	NW_004080185_OAR22	38294175	38303240	64.1786	60.3588	59.175	56.3706	46.4113	57.4694	62.3776	52.8679	55.4008	43.1222	11.4543	14.391	13.6069	13.1773	12.1399	12.7532	29.2861
PRDX6	2.66643	1.18508e-38	8.31276e-37	NW_004080175_OAR12	52956285	52969475	104.958	106.769	94.3525	95.4475	93.2046	101.616	105.559	107.014	92.5564	75.1448	10.4408	14.0635	13.3559	13.2971	11.6106	11.6952	28.1818
PRIM1	2.03379	0.00467428	0.0429522	NW_004080166_OAR3	162627001	162644917	8.9681	5.59162	8.76081	7.17048	6.96211	6.93359	6.60391	5.91491	5.66482	5.97864	0.560218	0.676445	0.724526	0.718944	0.898915	0.619584	2.93966
PRKAG2	1.57695	0.00538927	0.0485999	NW_004080167_OAR4	113490076	113796757	16.4583	13.4067	16.3931	16.4912	15.875	14.3369	15.4714	18.0497	16.2727	12.5424	2.12632	3.3371	3.62751	2.60001	3.20281	2.58166	7.95357
PRPF39	1.69415	2.62737e-07	5.50232e-06	NW_004080181_OAR18	53757608	53792421	44.7118	40.8328	44.9078	47.1249	42.3573	40.9846	43.7486	45.806	41.868	33.074	7.72795	8.70053	8.02361	7.88599	8.75416	8.53678	19.5224
PRPF40B	2.07818	8.40057e-05	0.00117851	NW_004080166_OAR3	136449711	136464269	13.3221	13.721	13.9047	12.3979	13.4375	13.7805	14.3616	15.7664	13.5209	10.9924	1.30326	2.23496	1.56666	1.61801	1.90338	1.71332	5.28941
PRR15L	3.21899	1.3925e-08	3.38075e-07	NW_004080174_OAR11	38058778	38064188	14.0133	12.5803	15.2757	14.2852	12.3631	21.9866	10.5252	10.4031	13.1418	11.0367	1.25497	0.7608	0.559136	0.47917	1.38396	1.03237	3.42862
PSAP	1.3843	1.58415e-18	8.11501e-17	NW_004080188_OAR25	27821115	27854779	459.963	500.199	416.577	448.987	424.876	474.532	464.56	426.749	397.345	339.521	127.223	134.194	140.025	137.518	127.798	115.798	245.265
PSMA1	1.45008	1.89009e-06	3.46461e-05	NW_004080178_OAR15	37802731	37816314	75.4001	81.3391	74.6031	67.0153	59.9008	77.94	66.2595	67.1943	64.9464	53.2692	14.3451	17.6838	17.3447	17.4406	16.7909	16.5674	36.7354
PSMA2	1.51988	1.02619e-07	2.2403e-06	NW_004080167_OAR4	78190558	78201051	75.9148	81.8642	73.4583	65.1317	61.4803	72.1264	72.8325	65.3278	68.2	53.4416	16.134	15.2728	19.7677	16.0152	15.5225	13.0857	35.1617
PSMA3	1.28804	0.000319846	0.00398051	NW_004080170_OAR7	67456707	67481624	88.261	92.318	84.4874	77.3391	72.3542	87.3622	78.2532	85.1177	79.2843	62.2778	22.1698	25.4163	20.879	20.8461	21.3121	23.8787	48.3508
PSMA4	1.45935	0.000289967	0.00363614	NW_004080181_OAR18	29968839	29976713	42.7587	43.062	37.3778	39.1265	34.7321	43.2924	36.8801	40.3263	36.4386	29.8683	8.57422	10.0237	9.57153	8.73614	8.83265	6.89659	20.4668
PSMA5	1.68057	1.5641e-11	4.99601e-10	NW_004080164_OAR1	85836111	85856980	80.9051	84.6046	82.9755	76.258	66.5415	80.482	78.0221	75.2563	70.9835	58.2772	13.8853	15.5167	16.7337	16.8368	14.6391	16.4781	34.677
PSMA6	1.36905	8.66474e-07	1.68193e-05	NW_004080181_OAR18	44447864	44468868	111.403	115.679	103.312	95.4437	95.173	111.972	101.51	101.853	99.8394	77.5537	26.6474	27.5365	29.1613	25.1291	23.5688	25.9731	56.648
PSMB10	8.64156	2.64873e-121	2.61599e-119	NW_004080177_OAR14	34756854	34759416	121.511	145.167	151.27	113.06	100.381	136.519	128.005	141.054	133.112	97.7161	3.518	6.71409	5.58384	3.1342	4.84949	2.96633	11.3077
PSMB2	1.24828	0.00458405	0.0422647	NW_004080164_OAR1	10338401	10372953	65.0732	71.6813	72.4604	62.9461	58.5112	63.913	66.2668	70.0079	61.6677	49.6929	17.7865	19.2649	22.4735	17.1195	16.3213	16.4301	39.8091
PSMB3	1.37692	5.18873e-05	0.000755394	NW_004080174_OAR11	38927543	38936233	68.5473	72.8662	69.0829	63.8132	59.3325	70.5391	67.2967	72.3791	60.1527	50.7376	16.8265	17.9573	14.7622	18.6856	17.2796	14.7561	36.8486
PSMB4	1.30234	2.72231e-07	5.6915e-06	NW_004080164_OAR1	100246795	100249094	150.574	165.515	175.151	147.551	137.94	155.771	150.599	164.481	153.606	117.268	42.7841	44.5409	44.3795	39.7924	41.8959	38.9459	90.0445
PSMB7	1.35365	4.11324e-06	7.21554e-05	NW_004080166_OAR3	11365684	11422290	99.5371	103.219	95.6556	95.4108	90.4709	105.549	93.4462	97.9865	93.4671	72.7866	22.077	29.3126	25.3227	23.0711	23.4252	26.4944	53.7707
PSMB8	3.30553	6.32824e-77	5.62053e-75	NW_004080183_OAR20	7277056	7280060	181.867	161.862	184.419	143.974	145.738	168.431	164.074	144.424	163.63	120.789	12.6056	16.7034	21.8187	19.6087	14.7944	13.9414	36.5414
PSMB9	4.83164	5.56784e-46	4.19133e-44	NW_004080183_OAR20	7290421	7296585	87.9118	86.443	96.8738	64.3362	68.2051	89.662	93.0479	62.6252	66.5461	59.7343	4.81705	6.03567	5.47011	4.44107	4.81859	3.93361	12.3632
PSMD13	1.27798	0.00334087	0.0322346	NW_004080184_OAR21	49825350	49838691	58.6928	57.7786	55.3584	59.2962	54.1859	60.8843	58.3128	60.6796	57.2583	43.9574	15.6493	15.9692	16.0484	16.4489	14.679	14.5159	34.396
PSMD4	1.66439	1.12002e-12	3.94498e-11	NW_004080164_OAR1	100055073	100063532	83.4659	101.236	84.3575	89.4115	78.7417	94.3341	89.3097	102.549	84.8186	67.1068	17.1707	20.4974	19.7022	19.5077	17.6331	16.339	40.3192
PSME1	3.91253	8.43958e-161	8.64655e-159	NW_004080170_OAR7	20632346	20635145	275.755	306.197	294.138	243.062	239.273	274.303	267.438	268.584	260.944	202.485	23.881	28.3871	24.2974	22.4355	24.9678	20.6617	51.7529
PSME2	2.40264	1.65856e-26	9.68121e-25	NW_004080170_OAR7	20623649	20627493	82.8802	94.284	84.4413	71.5783	70.817	94.6376	72.4443	75.0269	74.5118	60.1128	10.3701	12.2553	10.3149	10.4202	12.0128	9.78734	25.0195
PSMG3	1.34921	0.00114711	0.0126218	NW_004080187_OAR24	41251095	41252660	43.9037	47.0957	45.9635	47.767	50.9209	50.0312	45.2869	57.0127	49.7388	37.0343	12.369	14.2674	9.82561	13.1301	12.3662	10.27	27.449
PTK7	3.4982	2.3863e-11	7.49622e-10	NW_004080183_OAR20	16764520	16825617	18.7547	18.4804	23.3864	15.2574	13.033	18.1743	18.1725	17.284	17.4366	13.891	1.12622	1.34974	1.26676	1.16314	0.842525	1.15275	3.97089
PTN	1.80422	0.000404616	0.00494328	NW_004080167_OAR4	100654160	100763046	14.1308	14.8641	21.978	14.8656	12.9018	18.1643	15.9514	13.2021	20.1791	12.8129	2.00889	3.1915	2.92699	1.78627	2.91676	2.30911	7.10162
PTPMT1	1.77803	8.51667e-06	0.000141989	NW_004080178_OAR15	75602389	75608015	29.0926	28.0686	29.5869	26.0701	25.5658	24.6585	30.8943	30.0981	24.5737	21.2019	6.05696	4.25413	5.4499	5.10108	4.48283	2.99734	11.9244
PTPRC	2.26185	2.36227e-05	0.000365717	NW_004080175_OAR12	75638505	75766770	16.2422	15.0718	16.0597	10.9935	11.6034	12.0804	13.3011	12.0642	12.0804	10.6117	1.14041	1.93527	1.57754	1.2618	1.46626	1.44804	4.69159
PTPRCAP	2.27681	1.94232e-06	3.55507e-05	NW_004080184_OAR21	44611131	44613394	14.3953	16.983	20.0918	15.203	13.3588	17.7165	17.2945	19.5347	17.6621	13.2753	1.56109	2.82745	2.12521	1.76056	2.20431	1.33413	5.83067
PTPRF	1.43208	0.000457602	0.00549813	NW_004080164_OAR1	17985090	18054141	44.6663	45.6316	43.1077	41.426	38.2179	38.4174	42.6072	34.8098	34.5401	30.6896	9.22286	11.6002	9.72252	8.67001	7.30015	8.75086	21.4301
PTRF	1.35074	0.000871676	0.00988555	NW_004080174_OAR11	41994250	42006199	46.4031	54.4742	49.0954	56.0287	42.8249	58.9404	55.7208	45.0266	49.3653	38.5401	11.1604	13.6843	14.5468	13.6853	10.4246	12.2476	28.5325
PTTG1	3.97046	5.9438e-09	1.5161e-07	NW_004080168_OAR5	69328819	69336514	14.2211	12.9141	13.8332	10.7609	9.2107	12.6893	10.2743	8.50285	10.7285	9.25909	0.198327	0.832716	0.485991	0.347072	0.6301	0.358926	2.332
PUS1	1.52007	0.00109414	0.0121199	NW_004080180_OAR17	44748496	44757625	24.9307	26.911	25.7108	22.8657	23.5866	26.723	25.9033	28.5148	30.0277	20.105	4.65278	6.18276	5.29924	4.95421	5.22393	5.3962	13.2264
PVRL4	1.94411	0.00128238	0.013957	NW_004080164_OAR1	110633436	110649713	11.4989	9.76879	10.7112	10.7979	10.4205	11.3749	11.2707	10.6073	8.93357	8.65349	1.10192	1.3726	1.67295	1.39177	1.39758	1.23555	4.45114
PYROXD2	2.41319	7.3794e-06	0.000124033	NW_004080185_OAR22	18681458	18706064	12.2069	9.68886	12.6462	10.7334	13.9277	10.0328	16.4415	15.929	16.9649	10.5561	0.980049	1.43296	1.48897	1.67392	1.3587	1.02872	4.37435
QARS	1.73855	6.47394e-11	1.94937e-09	NW_004080182_OAR19	50859131	50866603	62.5094	62.7773	68.8543	58.6872	56.6944	68.5914	67.9371	68.681	69.5818	48.9394	11.6314	12.8156	13.6177	13.4116	11.814	10.9636	28.1496
QDPR	1.58162	0.000331869	0.00412147	NW_004080169_OAR6	112230287	112246764	27.924	28.7758	29.5214	25.2692	21.0382	29.2932	26.9672	27.6546	25.3316	20.6212	5.53907	5.44038	5.83963	5.59057	4.353	4.54596	13.038
R3HDM2	1.48258	0.00265622	0.0264135	NW_004080166_OAR3	162040265	162085424	25.5684	25.1737	25.7475	24.3012	24.5062	24.1543	25.4048	24.0163	23.4833	19.0503	5.42285	6.0623	5.22044	4.90908	4.85184	4.37207	12.8494
RAB12	1.66903	0.000917686	0.0103275	NW_004080186_OAR23	41355968	41439867	19.809	17.777	19.5888	17.9274	17.5441	18.5929	17.1869	18.542	19.1349	14.4252	2.8415	3.9823	3.76485	3.21485	3.28278	2.30215	8.64287
RAB14	1.26973	0.00170428	0.0179677	NW_004080165_OAR2	2285571	2297834	75.631	76.6829	66.1469	68.1792	67.7787	69.2135	69.8402	73.074	62.4347	52.8661	17.849	20.1471	22.407	17.4666	18.4126	18.512	41.6357
RAB19	3.86916	9.64103e-05	0.00133509	NW_004080167_OAR4	103568260	103579403	5.61604	5.14607	5.89988	5.27212	3.57919	3.39065	4.72215	3.17543	4.59365	4.2636	0	0	0.138184	0.0789476	0	0	1.10194
RAB24	1.37334	0.00322356	0.031222	NW_004080168_OAR5	36241203	36243125	35.8898	33.0814	38.0379	36.2303	34.267	28.4692	37.353	42.4171	35.4564	27.292	9.62752	11.2654	8.02505	7.51259	6.97445	7.21221	19.8727
RABEP1	1.83958	0.000782061	0.00894389	NW_004080174_OAR11	25771091	25884889	14.6467	14.437	14.7994	14.8291	12.5784	13.1442	12.8239	14.2561	11.9729	10.9265	1.42701	2.08591	2.49773	1.70221	2.0776	2.26633	5.93966
RAC1	1.23372	0.00219161	0.0224055	NW_004080187_OAR24	38166136	38175283	82.5745	93.283	89.251	84.0762	79.3271	85.17	88.0098	86.5112	83.1196	64.3538	24.7095	26.4455	23.6431	24.1329	25.964	20.0168	52.1623
RAC2	2.47231	2.63226e-05	0.000402434	NW_004080166_OAR3	180466884	180483048	14.084	12.4998	13.0561	8.07706	9.16993	9.6105	11.3564	10.8354	9.63163	8.89304	0.806339	1.16427	0.835954	0.824943	1.2182	1.0664	3.59705
RACGAP1	4.09473	4.70911e-07	9.55404e-06	NW_004080166_OAR3	136109621	136135174	10.7558	9.80631	10.2791	6.63389	6.01336	8.30568	7.24851	5.15055	8.13764	6.74521	0.229246	0.465539	0.124835	0.231792	0.161851	0.138294	1.64729
RAD51	2.51152	0.00129641	0.0140888	NW_004080170_OAR7	33272372	33307353	7.91012	6.30521	7.10384	3.66772	4.15308	7.03457	6.44602	3.59556	5.26987	5.07008	0.337986	0.542596	0.258818	0.414031	0.341665	0.229378	2.01873
RAD54L	3.06811	0.00052465	0.00620409	NW_004080164_OAR1	20619146	20644932	4.99473	5.55546	4.87857	4.20378	4.54769	5.51156	4.4121	3.7198	4.78764	4.3786	0.0621729	0.1382	0.190439	0.195844	0.0718281	0.225037	1.42713
RALY	1.43479	1.67743e-06	3.09317e-05	NW_004080176_OAR13	62815650	62900169	70.6992	72.4584	81.1094	70.7558	70.2664	79.8684	74.5312	80.9911	76.4676	56.7536	19.377	19.3179	17.2367	18.3948	17.5307	16.5732	39.5552
RAN	1.20869	0.00475422	0.0435572	NW_004080187_OAR24	15349767	15350697	104.008	107.54	95.6596	70.8259	76.8824	89.6224	91.3997	79.8142	84.0679	66.5726	25.8268	23.7582	28.2198	27.8589	23.0875	24.9027	55.0784
RANBP1	1.64903	2.59821e-08	6.07505e-07	NW_004080180_OAR17	72164986	72169668	55.334	61.5408	58.0775	54.5886	49.6667	63.9295	51.2349	54.6936	56.3254	42.4411	9.42416	11.6987	13.856	11.5876	10.083	10.6041	25.737
RANGAP1	1.38455	0.00482045	0.0440868	NW_004080166_OAR3	216406833	216433108	27.4178	33.4071	27.7009	31.4494	26.6966	32.9875	34.425	34.9604	31.3917	23.8425	8.00329	8.31007	7.63787	6.09772	6.06977	7.02035	17.2204
RAPGEF3	1.82326	5.77052e-07	1.15368e-05	NW_004080166_OAR3	138624458	138645563	27.2705	33.8778	28.7545	30.592	32.1732	34.7946	33.5379	39.3665	31.6577	24.8202	4.91749	6.55847	5.01029	6.05108	4.90374	5.38655	13.6131
RARRES2	1.51916	0.000536508	0.00632312	NW_004080167_OAR4	112122359	112124892	25.0535	30.732	30.6132	26.0505	25.5767	33.1764	29.0222	32.3037	33.6206	22.6594	6.42512	6.95208	6.49769	5.06868	6.30359	5.26027	14.9158
RASGEF1A	3.00241	7.39048e-09	1.86202e-07	NW_004080188_OAR25	13514772	13549511	15.8753	14.4778	16.7583	16.7318	12.5829	13.8088	16.5764	19.2139	16.9247	12.5224	1.49937	1.42279	1.01522	1.62957	1.1852	0.642672	4.17079
RBBP4	1.37816	8.94442e-05	0.00124421	NW_004080165_OAR2	234066031	234082842	67.4911	69.0782	65.475	61.0092	55.6549	64.987	62.0518	60.2767	57.6427	47.2962	14.9797	15.883	15.4938	15.753	16.2798	14.4691	34.3183
RBBP7	1.32555	0.0015563	0.0165632	NW_004080190_OARX	14291795	14316998	54.4861	56.3499	55.9459	51.8151	46.83	54.9159	50.6483	47.0383	48.8378	39.3069	12.8773	13.6706	12.9429	12.8641	13.7172	12.2844	29.6533
RBBP9	1.82738	2.37574e-06	4.30685e-05	NW_004080176_OAR13	37669239	37676741	31.9766	28.2289	34.7759	25.1965	22.0582	31.0356	33.5799	27.1545	24.0122	21.9725	4.97159	5.04312	5.00357	4.31905	5.12827	3.97653	12.0241
RBM3	1.46758	9.19213e-07	1.769e-05	NW_004080190_OARX	53213781	53217585	68.1183	75.4488	77.1456	63.0027	63.4331	79.8392	68.5237	66.8979	72.7004	53.3168	17.2376	17.5105	18.2562	15.4066	16.0891	14.8049	36.3297
RBM39	1.30529	8.77141e-06	0.000145743	NW_004080176_OAR13	64470710	64500299	121.494	115.477	118.109	115.517	110.533	107.482	115.006	123.532	109.456	86.2567	31.5132	29.5838	33.2001	30.1255	33.2524	27.6172	66.0821
RBM5	1.47444	4.88157e-08	1.10174e-06	NW_004080182_OAR19	50169617	50193861	86.6749	82.5242	90.7218	84.9505	82.8113	76.3988	89.4558	96.1076	80.9575	64.4295	20.2733	22.0612	19.0292	18.8456	22.726	17.7547	43.6977
RBMX	1.66361	3.72509e-09	9.70213e-08	NW_004080190_OARX	93216623	93222494	67.6887	62.4976	67.5559	62.5773	53.5202	59.6556	68.4574	57.1205	49.379	46.1587	11.6083	12.8975	12.6149	10.5046	12.7502	12.3918	27.7461
RCE1	1.40554	0.00488593	0.0445818	NW_004080184_OAR21	44146768	44149747	26.2497	29.5576	28.6575	29.1815	27.5652	28.2314	27.5508	30.5111	28.7558	21.8546	6.2426	7.16574	5.97318	6.5339	7.07469	5.32604	15.5489
RCN1	2.85059	2.74454e-32	1.76472e-30	NW_004080178_OAR15	60942594	61066863	73.5442	86.6251	78.0118	70.8823	64.7183	69.7578	85.6013	64.4897	76.6175	56.3039	7.7499	7.54083	11.6236	7.50601	8.1044	7.73821	19.7517
REEP6	1.63177	9.38482e-05	0.0013018	NW_004080168_OAR5	41291634	41297045	28.4884	29.0167	31.2916	24.3321	25.0079	29.148	34.5726	26.3154	26.2694	21.7041	5.6056	6.41896	5.11987	5.20809	5.06316	4.56517	13.301
RFC3	2.26699	0.000223527	0.00288053	NW_004080173_OAR10	27644745	27660543	11.0403	11.2362	10.8546	8.77988	8.21882	11.0036	9.63229	10.2559	7.39501	8.05192	0.651116	1.0391	1.16596	0.911559	0.867961	1.17837	3.55181
RFC4	2.14224	3.51573e-09	9.18592e-08	NW_004080164_OAR1	198653623	198666784	31.9083	32.435	36.2487	28.6685	26.4539	25.7868	30.5445	29.7896	30.7273	23.1731	4.06999	4.04839	4.6451	3.82466	3.8969	4.59097	10.8172
RFNG	1.45788	0.000728796	0.00839305	NW_004080174_OAR11	49983477	49987883	31.3502	34.8511	36.108	30.0023	31.2478	36.0815	35.7379	39.5397	33.098	26.0855	8.03285	7.27454	7.63388	7.46124	6.84127	7.73473	17.8928
RGL2	2.03735	1.93523e-16	9.10146e-15	NW_004080183_OAR20	7563772	7571560	62.2787	63.9641	67.8312	65.0094	62.3059	67.7516	68.7269	77.826	64.7712	50.351	11.7725	13.022	10.5097	11.1108	10.4039	7.98952	24.7139
RGS2	5.09864	2.8405e-36	1.9215e-34	NW_004080175_OAR12	10529579	10532881	182.745	299.086	218.781	279.472	267.634	237.22	205.622	240.119	185.825	177.134	10.1418	17.767	17.2664	16.3448	12.8749	19.6883	34.7414
RHBDL1	4.82809	1.43961e-12	5.00639e-11	NW_004080187_OAR24	516496	518258	10.881	17.7276	23.052	18.0439	28.8154	28.7518	30.0782	28.1612	16.6339	17.431	0.494486	1.70981	1.21171	1.23621	1.10175	0.319608	3.61033
RHNO1	2.16231	0.00035954	0.00443427	NW_004080166_OAR3	210871874	210881862	12.7979	10.7428	12.1461	8.82503	8.64168	10.7139	9.83088	8.01888	9.33824	8.2921	1.23038	1.03544	1.28415	1.11645	0.737048	1.15458	3.83484
RHOJ	2.25964	0.000170247	0.00224669	NW_004080170_OAR7	72396232	72492515	11.7219	12.4705	9.98706	8.26941	8.97756	11.0767	11.2935	9.61848	9.01991	8.40833	0.833716	1.39294	0.991444	0.892562	1.18982	0.954113	3.7211
RHPN2	1.6791	7.08588e-05	0.00100898	NW_004080177_OAR14	42696786	42754298	26.6118	25.5342	27.5817	28.7999	25.4196	28.2516	28.1928	26.1441	20.8295	20.3043	4.05248	5.20681	5.91482	4.49536	4.61786	4.40844	12.0924
RIN2	1.84641	0.00153913	0.01643	NW_004080176_OAR13	38501664	38672637	14.7626	10.6796	14.6304	11.9585	10.9897	11.5198	12.9349	9.79455	9.95828	9.61283	1.36437	1.67435	2.01122	1.56689	1.82255	1.71686	5.20623
RIPK3	2.0966	0.000754226	0.00866571	NW_004080170_OAR7	20452438	20456418	11.0225	9.3173	9.46277	8.14273	7.94977	9.18252	10.7831	11.6137	9.01352	7.90831	0.937956	1.22779	0.804444	1.5101	0.948166	0.933614	3.77197
RIT1	1.65004	0.00028633	0.00359785	NW_004080164_OAR1	104509459	104515588	24.3782	24.1814	26.6027	25.4415	20.3403	21.0894	25.035	22.6508	20.0074	17.983	4.9197	4.50467	4.26352	4.19972	4.29744	3.25738	10.8985
RNASE12	4.03744	1.54376e-05	0.000246233	NW_004080170_OAR7	23685153	23685590	6.09455	7.52818	10.9848	26.7436	16.8574	7.21481	13.9225	20.5009	22.6802	11.7714	1.07993	0.711264	0.441053	0.629959	0.519852	0.814345	2.91557
RND3	1.82018	7.87582e-05	0.00111312	NW_004080165_OAR2	157872440	157893921	18.8975	18.8485	22.2795	20.2845	16.4145	21.5939	23.1326	19.9229	18.7225	15.5596	2.95315	3.95947	4.27301	2.20501	3.96415	1.80696	8.54838
RNF114	1.45003	0.00229513	0.0232212	NW_004080176_OAR13	77552232	77565404	29.2364	29.4769	30.9142	28.9412	25.7075	27.7003	29.1799	29.5875	24.9929	21.8181	5.67043	6.80239	7.34455	5.44359	6.10182	5.54156	15.0467
RNF13	1.57151	4.87483e-06	8.40534e-05	NW_004080164_OAR1	236254872	236384206	52.7127	42.4193	48.1814	58.9232	37.4618	34.7493	49.6963	44.2744	38.0288	34.2935	9.88934	11.1336	9.50494	8.63479	10.8801	6.29255	21.822
RNF145	1.65356	3.22194e-09	8.44511e-08	NW_004080168_OAR5	68069348	68127463	67.947	60.0673	65.9151	71.4538	55.465	58.4076	62.3861	63.3222	60.5462	47.5345	13.8205	10.3484	12.6105	14.3411	12.2984	12.6821	28.7467
RNF180	2.53622	0.00524943	0.0475124	NW_004080179_OAR16	15086192	15351888	4.13984	4.14489	4.45334	4.29495	2.43003	5.00822	5.01281	2.90176	2.83046	3.75517	0.0872071	0.280001	0.160272	0.244179	0.0755626	0.157824	1.48062
RNF187	1.66637	0.00166262	0.0175585	NW_004080168_OAR5	2247181	2258800	17.6744	18.6826	17.0806	14.2021	15.1559	17.1854	15.8209	16.3304	17.6416	13.0559	2.42006	3.04289	3.23467	3.13139	3.38895	1.85807	7.8349
RNPEP	1.57237	0.000407031	0.00496542	NW_004080175_OAR12	78981367	79005029	25.2499	28.8656	27.5025	26.1401	23.0523	26.9249	31.8578	25.9003	24.3424	20.4798	5.51116	5.13814	6.4841	4.70089	4.57499	4.85485	13.0248
RNPS1	1.57436	2.33259e-08	5.49562e-07	NW_004080187_OAR24	1771696	1780359	67.7259	73.9962	68.9539	63.394	59.5179	70.8162	69.1127	67.8412	64.149	50.8538	14.4121	15.922	13.6929	14.2567	13.8337	14.525	32.3013
ROGDI	1.46216	0.000242041	0.0030885	NW_004080187_OAR24	3902781	3908761	37.8433	45.8499	35.8434	40.3472	31.0202	41.282	50.9837	42.1788	34.8878	30.3545	9.52507	10.0608	10.615	8.228	7.72642	7.152	20.76
ROM1	1.92712	0.00392365	0.0368922	NW_004080184_OAR21	40343792	40345259	7.82581	8.9491	9.43776	7.92244	8.76805	7.19811	8.69056	9.59944	7.7936	7.10198	0.841929	1.5123	1.31288	1.393	0.751615	0.415553	3.68527
RORC	1.55478	7.97357e-06	0.000133475	NW_004080164_OAR1	100647249	100657212	48.6044	44.0039	46.015	43.9095	50.195	45.7557	53.0405	60.3344	44.505	36.899	10.575	9.9924	7.60688	12.7275	12.9464	7.77881	23.7325
RP9	1.82959	1.20979e-07	2.6191e-06	NW_004080167_OAR4	63716874	63728474	34.5573	30.9233	35.5177	40.2124	33.2695	33.7735	38.6068	43.5811	33.565	27.5424	5.19108	7.00882	6.44503	6.25003	6.87683	5.13574	15.0539
RPIA	3.19564	1.12166e-09	3.09118e-08	NW_004080166_OAR3	59227307	59262740	16.6997	14.5739	19.0957	17.8058	15.8572	17.6421	17.3135	15.7537	11.9348	12.8312	1.2443	1.18537	1.3612	1.43094	1.05248	0.723821	4.01522
RPL10	1.37173	5.09507e-66	4.279e-64	NW_004080190_OARX	77229543	77231987	2938.44	2913.98	3173.65	3010.86	2988.38	3013.55	3174.3	3125.96	3237.8	2096.75	466.971	493.314	439.981	429.756	393.937	389.283	1528.54
RPL11	1.29955	2.74505e-52	2.15168e-50	NW_004080165_OAR2	242082475	242086250	2290.65	2084.18	2564.25	2165.75	2086.99	2324.73	2338.09	2522.38	2385.3	1565.73	378.182	389.728	359.052	348.384	327.648	308.707	1204.83
RPL12	3.16965	1.92258e-57	1.55132e-55	NW_004080166_OAR3	8631959	8637789	143.881	135.159	149.368	130.586	133.347	131.037	158.221	173.746	152.866	110.026	18.477	17.2543	16.4937	16.1365	12.4521	13.3756	34.7124
RPL13A	1.3202	8.40936e-67	7.1108e-65	NW_004080177_OAR14	54972159	54975614	2632.77	2735.06	3043.79	2727.08	2434.33	2875.6	2864.66	3191.9	3042	1949.23	443.732	491.437	436.294	399.446	398.138	366.529	1476.47
RPL14	1.42449	3.74455e-77	3.33778e-75	NW_004080182_OAR19	13225935	13229550	2675.86	2499.67	2856.23	2658.38	2618.77	2762.7	2781.4	3075.77	2957.7	1899.45	400.094	447.245	398.981	359.113	372.791	336.867	1333.42
RPL15	2.08775	2.66317e-86	2.48137e-84	NW_004080189_OAR26	40549941	40554383	417.026	383.699	441.539	381.119	362.404	409.525	428.212	407.843	422.018	306.299	74.6145	77.2851	72.6229	64.5359	62.9448	62.3697	146.713
RPL18	2.38917	6.23764e-109	6.0875e-107	NW_004080177_OAR14	54305581	54309329	1631.99	1622.75	1876.9	1576.19	1663.05	1658.9	1741.32	2028.36	1861.19	1182.26	217.571	238.65	219.299	192.312	193.782	166.811	494.841
RPL18A	2.03258	1.37874e-72	1.19868e-70	NW_004080168_OAR5	5009092	5022493	1237.3	1385.47	1333.91	1225.46	1165.23	1262.49	1369.11	1401.91	1559.96	901.434	196.694	218.873	188.083	197.987	193.07	161.703	443.493
RPL19	1.45458	4.72422e-86	4.38518e-84	NW_004080174_OAR11	39268498	39272207	2370.73	2390.73	2533.39	2390.11	2306.12	2541.21	2464.54	2724.75	2567.12	1690.88	346.762	398.479	338.874	337.626	335.456	285.176	1162.45
RPL21	1.67499	1.28258e-26	7.5043e-25	NW_004080173_OAR10	32843456	32845544	1836.28	1629.58	1918.18	1580.62	1622.1	1774.71	1778.28	1563.49	1948.52	1190.32	260.861	294.173	266.606	243.544	271.63	210.82	710.646
RPL22	2.64511	3.60045e-153	3.6735e-151	NW_004080175_OAR12	45245714	45252649	453.844	399.366	479.919	417.525	399.745	429.069	431.635	462.808	416.156	324.321	59.1854	64.0729	64.9406	53.4202	61.5983	48.0328	122.611
RPL22L1	4.34213	2.67687e-70	2.29495e-68	NW_004080164_OAR1	214636304	214640676	175.047	173.908	193.059	168.026	146.409	190.333	171.86	174.598	223.012	134.415	13.3393	20.2615	11.9308	11.5784	13.7156	12.0101	30.956
RPL23	1.69663	1.34324e-15	5.85972e-14	NW_004080174_OAR11	39009771	39020324	4061.43	3557.06	4254.29	3531.45	3093.44	3693.47	3545.37	3770.72	3706.59	2725.8	496.615	574.828	509.417	428.84	456.46	373.854	1606.6
RPL23A	1.1305	0.000287118	0.00360591	NW_004080174_OAR11	19771126	19774188	2014.87	1995.05	2063.67	1815.5	1856.28	1873.06	2053	2138.76	2067.78	1362.77	366.224	422.24	361.959	316.109	340.141	322.605	1205.45
RPL24	1.44252	1.73013e-97	1.67524e-95	NW_004080164_OAR1	164474204	164479660	2802.97	2662.49	2965.29	2552.43	2445.07	2756.97	2810.51	3060.78	2841.02	1889.26	404.135	436.881	401.659	363.117	369.741	328.123	1309.69
RPL26	1.26594	3.81677e-37	2.61052e-35	NW_004080174_OAR11	27540668	27545980	2524.39	2274.76	2553.91	2200.42	2194.63	2375.45	2620.81	2614.74	2476.86	1657.31	381.265	421.456	409.44	387.992	352.993	331.942	1309.15
RPL27	1.7068	3.6884e-05	0.000550607	NW_004080174_OAR11	42494520	42499961	32.3078	36.1568	32.0245	19.5116	29.1124	29.3207	25.3338	38.2084	33.5377	23.4718	4.88736	4.61842	4.42599	5.35482	9.08326	4.61477	13.752
RPL28	2.0913	8.99097e-21	4.80511e-19	NW_004080177_OAR14	59371717	59375323	925.874	994.697	1112.66	1022.74	995.383	1087.34	1043.98	1206.52	1152.38	745.235	177.481	229.06	152.018	168.198	154.962	146.924	356.349
RPL29	1.92766	4.58713e-182	4.73895e-180	NW_004080182_OAR19	48911829	48914054	1972.12	1973.72	2375.86	1984.31	1817.43	2123.81	2183.68	2431.16	2227.39	1433.91	279.43	310.399	270.661	257.555	252.7	233.485	743.858
RPL3	1.77918	1.49734e-72	1.29722e-70	NW_004080166_OAR3	214727108	214733312	2012.23	1959.39	2017.15	1751.65	1649.42	1916.15	1930.62	1982.27	1955	1308.55	284.666	294.351	269.477	243.928	243.501	244.488	735.481
RPL30	2.6935	2.48315e-253	2.63139e-251	NW_004080172_OAR9	78765720	78769120	1126.67	1104.96	1220.96	1030.98	1028.6	1126.83	1139.56	1214.96	1142.72	796.295	151.184	175.155	150.999	140.289	153.526	121.904	295.636
RPL31	1.70306	3.30232e-45	2.47083e-43	NW_004080166_OAR3	100399751	100404851	4053.67	3710.28	4503.09	4010.74	3611.48	3925.08	4284.64	4333.09	4238.45	3190.41	608.711	638.708	560.543	552.975	558.226	500.526	1873.34
RPL35	1.33477	4.84762e-14	1.88196e-12	NW_004080166_OAR3	10975614	10983233	2205.97	1954.1	2520.78	2138.28	2100.01	2394.41	2285.3	2667.56	2358.19	1552.86	378.056	389.635	318.993	346.873	344.285	304.33	1163.39
RPL36	2.20924	3.78859e-39	2.66507e-37	NW_004080168_OAR5	16217309	16229037	1036.25	986.596	1214.79	1118.44	1167.89	1184.64	1234.08	1488.05	1404.36	840.102	182.521	216.465	169.874	186.067	171.365	148.876	380.267
RPL36A	3.21458	2.91233e-191	3.03411e-189	NW_004080190_OARX	125613464	125616853	1085.72	908.556	1122.21	975.797	911.365	989.521	1052.31	1176.39	1073.35	725.876	127.798	128.126	116.23	119.957	109.849	99.0274	225.807
RPL37	1.83041	3.55512e-59	2.89701e-57	NW_004080179_OAR16	33597634	33600251	2596.73	2346.51	2845.27	2485.19	2399.79	2557.66	2611.84	2714.93	2631.23	1766.96	329.051	358.941	335.474	283.684	274.981	264.365	965.337
RPL37A	1.82089	1.7758e-13	6.63333e-12	NW_004080165_OAR2	217473515	217477222	70.846	62.8281	82.7183	68.865	70.0199	72.3112	74.481	64.4079	76.4225	54.0769	13.6966	15.734	11.5128	15.8307	11.3158	11.0968	29.6981
RPL38	1.80559	4.36615e-66	3.67934e-64	NW_004080174_OAR11	56151593	56160330	392.035	411.716	399.467	367.358	376.418	389.275	390.495	471.843	400.564	301.21	82.0012	80.0729	75.6433	80.2279	77.9102	75.9205	166.821
RPL39	1.21771	6.75324e-11	2.03099e-09	NW_004080190_OARX	109044104	109047434	2270.33	1922.61	2306.8	2014.4	2018.47	2211.75	2152.73	2355.42	2205.29	1452.04	339.411	411.124	352.272	319.358	353.852	325.91	1192.44
RPL5	2.56171	7.27271e-212	7.64129e-210	NW_004080164_OAR1	69226812	69234964	2600.27	2349.81	2704.55	2409.27	2310.72	2540.26	2521.95	2637.03	2516.76	1716.39	254.527	288.35	285.262	226.642	240.32	210.332	670.016
RPL6	3.49657	1.7276e-55	1.37601e-53	NW_004080180_OAR17	61489185	61494202	1509.76	1462.6	1862.17	1165.03	1512.9	1501.71	1496.99	1429.21	1545.36	1012.02	147.837	193.338	160.126	142.962	131.519	98.5632	289.433
RPL7	1.46975	6.62697e-22	3.5883e-20	NW_004080172_OAR9	49442515	49445818	2383.72	2184	2357.82	2194.47	2028.16	2234.11	2311.52	2326.22	2315.08	1529.1	334.966	396.647	313.166	306.425	303.132	281.012	1040.38
RPL7A	1.29285	5.02656e-25	2.8796e-23	NW_004080166_OAR3	2557457	2560143	2703.84	2703.04	3061.55	2791.38	2605.54	2881.54	2987.9	3166.95	3125.94	1985.9	488.583	515.158	437.314	449.65	418.54	347.556	1536.07
RPL8	1.46591	4.14402e-21	2.21952e-19	NW_004080172_OAR9	13276091	13303186	1793.02	1808.87	2046.92	1872.66	1787.38	1906.79	1929.25	2280.09	2139.86	1315.28	329.644	332.688	290.494	280.575	281.739	270.272	897.239
RPL9	2.27587	6.03817e-96	5.82377e-94	NW_004080169_OAR6	58536986	58541742	1445.58	1388.97	1484.96	1342.56	1263.86	1443.35	1468.73	1589.97	1473.83	980.545	204.86	218.951	196.446	180.671	188.538	160.055	430.844
RPLP0	1.20027	1.70215e-33	1.10599e-31	NW_004080180_OAR17	62186977	62190767	2882.55	2755.23	3215.64	2715.69	2748.03	2854.65	3032.03	3220.46	3043.06	2016.85	514.806	577.886	531.466	479.523	457.727	435.853	1680.33
RPLP2	2.10427	2.67331e-84	2.45378e-82	NW_004080184_OAR21	49324486	49326651	963.801	937.905	1107.04	990.313	988.889	1074.38	1038.58	1111.26	1107.32	724.693	171.623	201.17	160.272	171.535	165.23	144.883	344.392
RPS13	2.39494	5.07405e-42	3.674e-40	NW_004080178_OAR15	34991551	34994309	878.733	854.96	942.726	666.721	797.378	830.438	662.111	818.212	896.169	573.2	132.024	149.401	128.478	105.77	130.633	99.917	239.338
RPS14	1.90657	1.31742e-78	1.18285e-76	NW_004080168_OAR5	59280992	59284976	1591.96	1474.61	1721.49	1572.52	1542.58	1622.97	1618.83	1781.58	1671.34	1102.7	236.506	268.105	232.185	214.379	223.223	182.845	578.367
RPS15	2.04925	5.06813e-86	4.68678e-84	NW_004080168_OAR5	41244744	41246140	900.05	953.168	1020.98	958.827	856.499	971.429	964.762	1114.64	1025.84	683.466	187.192	173.746	164.821	162.853	149.213	155.423	333.52
RPS15A	2.25668	6.98376e-27	4.10562e-25	NW_004080187_OAR24	16386792	16392697	184.461	159.911	190.655	169.904	136.033	159.116	188.413	179.754	170.629	127.772	34.3761	34.6837	24.7078	22.4175	24.2332	17.7278	56.6196
RPS16	2.22042	7.53184e-134	7.49874e-132	NW_004080177_OAR14	48287502	48292641	1000.01	1015.36	1199.53	977.538	987.096	1059.07	1021.06	1133.75	1134.05	743.402	169.711	191.168	178.254	164.55	159.304	140.728	334.802
RPS18	1.275	1.56698e-55	1.25211e-53	NW_004080183_OAR20	7544261	7549033	2920.06	2709.42	3018.1	2570.76	2597.3	2855.83	2765.9	3019.96	2947.17	1919.3	459.763	487.97	444.864	406.216	390.378	385.408	1505.34
RPS19	1.33238	7.28247e-49	5.6016e-47	NW_004080177_OAR14	50414613	50422799	2136.19	2152.46	2392.53	2187.17	2119.77	2248.38	2239.93	2518.56	2468.4	1545.6	349.963	391.217	352.521	331.308	327.526	284.826	1160.03
RPS20	1.17673	8.58178e-18	4.26344e-16	NW_004080172_OAR9	36110996	36112501	2341.94	2423.09	2618	2219.72	2248.65	2475.46	2532.72	2609.33	2620.39	1675.57	408.867	442.872	416.837	399.119	398.257	365.37	1423.93
RPS21	1.927	1.75901e-53	1.38317e-51	NW_004080176_OAR13	54178623	54179932	1375.36	1285.71	1536.19	1371.82	1233.8	1420.26	1349.85	1461.88	1424.18	949.65	212.423	231.413	217.392	187.742	207.006	178.248	492.812
RPS23	1.66879	3.55486e-31	2.26804e-29	NW_004080168_OAR5	79515368	79518167	1658.08	1580.15	1789.31	1666.21	1577.88	1810.85	1688.43	1595.63	1750.53	1156.93	236.313	319.065	247.565	252.078	255.453	223.876	693.27
RPS26	1.27599	3.55078e-17	1.73266e-15	NW_004080166_OAR3	163213446	163215314	2719.62	2775.62	3218.42	2868.34	2667.01	3141.26	2876.48	3011.13	2941.02	1991.54	457.801	527.406	474.029	395.588	454.029	385.373	1560.78
RPS27	2.40581	4.83229e-91	4.57142e-89	NW_004080164_OAR1	102938166	102941418	635.68	567.897	681.604	581.067	559.53	576.383	636.606	717.419	595.423	446.074	91.0319	101.352	104.606	78.8182	88.0357	77.7579	185.415
RPS27A	1.27667	5.44789e-76	4.82128e-74	NW_004080166_OAR3	68703868	68706259	3490.12	3164.1	3620.05	3226.94	3098.62	3339.89	3277.1	3457.85	3443.77	2308.3	568.536	581.042	568.073	518.885	537.141	498.374	1808.07
RPS28	1.43291	5.8115e-28	3.53428e-26	NW_004080168_OAR5	14649808	14650919	1595.09	1584.92	1797.92	1571.13	1589.09	1705.58	1721.95	1822.23	1851.7	1145.84	289.455	341.641	272.472	279.216	269.156	241.906	799.658
RPS29	1.20814	2.5501e-08	5.97387e-07	NW_004080170_OAR7	39724612	39726439	3404.37	3164.58	3873.61	3200.19	2939.98	3356.7	3431.45	3414.97	3471.72	2326.43	607.767	659.044	624.665	531.603	577.668	503.306	1925.63
RPS3	1.34171	9.06778e-47	6.84687e-45	NW_004080178_OAR15	52780898	52785609	2381.35	2450.51	2649.98	2464.94	2366.75	2634.59	2679.03	2803.8	2705.53	1769.68	395.025	446.525	405.658	384.64	347.317	329.121	1318.98
RPS5	1.58363	2.753e-43	2.02909e-41	NW_004080177_OAR14	62567109	62573124	2125.15	2224.24	2503.6	2338.62	2070.22	2343.09	2429.81	2777.09	2503.74	1613.08	341.057	373.434	315.082	300.932	301.544	277.908	1018.6
RPS7	1.52747	4.39019e-35	2.9456e-33	NW_004080165_OAR2	1893518	1898400	1934.99	1855.06	2093.6	1697.96	1577.98	1806.18	1899.01	2004.36	1884.32	1269.42	310.527	309.67	310.812	283.298	266.246	254.74	831.06
RPS8	2.16809	1.17025e-10	3.46459e-09	NW_004080164_OAR1	19227508	19230160	4657.25	4351.5	4949.17	4392.34	4454.52	4489	4694.75	5047	4854.88	5039.9	778.624	824.283	746.281	694.557	673.369	675.406	2324.58
RPS9	2.10476	1.24507e-84	1.14709e-82	NW_004080177_OAR14	60263185	60269034	1632.17	1709.24	1839.46	1645.59	1558.2	1719.82	1776.6	1975.69	1851.9	1189.23	252.705	241.943	208.458	222.043	209.604	193.666	565.019
RRM1	1.71763	0.000142982	0.00191135	NW_004080178_OAR15	49270877	49310336	26.5435	26.0886	24.8486	19.7051	17.9485	24.1151	22.8674	18.6812	20.2414	17.2446	3.55137	4.6307	3.71134	3.6558	3.30343	4.22963	10.0398
RRM2	3.49487	3.03324e-06	5.41923e-05	NW_004080166_OAR3	19185475	19191844	10.3523	9.9158	8.50284	5.92653	6.78479	8.92513	8.89469	5.73131	7.7855	6.7917	0.163842	0.418148	0.267657	0.535214	0.094643	0.494192	1.94333
RSL1D1	1.37982	0.00390698	0.0368055	NW_004080187_OAR24	10533821	10545624	39.616	41.5094	36.727	29.5373	27.2546	34.7979	31.4501	31.4108	30.0255	25.482	7.63201	8.82507	7.81014	7.22436	6.63798	8.51488	18.4676
RSPO1	10.4735	2.14864e-16	1.00859e-14	NW_004080164_OAR1	12198282	12212782	15.1122	15.7865	14.1142	9.62239	11.4178	15.1362	13.3104	11.3769	12.1853	10.4737	0	0	0	0	0	0	1.00001
RTKN	2.09081	0.00249417	0.0250346	NW_004080166_OAR3	96226094	96240062	7.22268	5.97306	8.89509	7.39408	6.74915	6.29474	7.66107	8.449	8.94909	6.41121	0.775065	0.943461	0.881797	0.697555	0.703553	0.551055	3.06637
RUVBL2	1.64405	0.00349893	0.0334853	NW_004080177_OAR14	54596050	54608667	16.2003	16.3426	16.4081	13.3482	12.7621	15.2965	15.1403	15.0304	13.8676	11.8064	1.98849	3.17181	2.79164	2.46488	2.77589	2.09924	7.18131
S100A14	1.98605	2.55116e-12	8.73658e-11	NW_004081916	10773	12964	50.6662	50.3055	52.0683	48.2739	48.88	62.0326	52.6062	52.497	43.4876	38.7723	8.31998	8.01741	10.1938	8.06761	6.61813	8.51596	19.5223
SAE1	1.35401	0.00523543	0.0474204	NW_004080177_OAR14	53233379	53294226	36.5112	39.5795	37.1334	30.2969	32.4411	40.1809	34.7046	30.6899	34.6474	26.7105	9.15227	8.92535	7.26716	8.8262	8.23651	7.92629	19.727
SARNP	1.3511	0.000288825	0.00362366	NW_004080166_OAR3	163372814	163421239	60.0353	64.1743	61.8886	58.3326	54.0218	61.1769	61.7394	63.7036	58.2166	45.6261	14.7487	14.9609	18.178	14.4413	15.822	13.1869	33.7695
SAT1	1.32571	1.82342e-06	3.34986e-05	NW_004080190_OARX	21149414	21152494	413.904	370.434	466.745	436.484	376.067	417.8	433.577	516.55	370.576	317.342	156.107	123.539	121.987	131.919	105.446	104.607	239.376
SATB1	2.29424	0.00392011	0.036887	NW_004080164_OAR1	273520352	273600104	6.06101	5.51702	5.94868	4.84471	4.24276	5.56134	4.97675	6.04785	4.79654	4.80438	0.322434	0.537539	0.2716	0.380874	0.477275	0.291765	2.0941
SAV1	1.68099	0.00051792	0.00613332	NW_004080170_OAR7	40593535	40621997	21.0817	20.5052	20.3833	20.0231	20.0806	21.5946	19.2268	19.122	16.4736	15.4379	3.79651	3.55178	3.24201	3.04007	3.85445	3.22719	9.18384
SCAND1	1.74434	2.10593e-07	4.47484e-06	NW_004080176_OAR13	64660288	64664945	39.1118	40.2347	45.3893	37.1736	31.7785	42.7819	46.9297	42.1025	38.0434	30.5667	7.75647	7.96009	6.39023	6.74008	8.18853	6.89769	17.5234
SCARA3	1.71139	0.00192258	0.0200043	NW_004080165_OAR2	100872553	100890668	20.3707	11.3422	23.035	14.442	11.3136	12.0228	12.7919	14.4794	12.0411	11.6103	2.47159	2.90484	1.82739	2.71447	2.01849	2.2365	6.78411
SCARB2	1.57227	4.3797e-05	0.000647152	NW_004080169_OAR6	90701383	90755453	39.6926	37.5531	39.7907	37.4648	31.1211	35.1531	37.5735	34.6777	32.4062	27.3674	7.67508	7.9192	7.63752	6.39522	7.26914	6.73353	17.4064
SCD5	4.03174	1.06857e-22	5.87618e-21	NW_004080169_OAR6	97076756	97147715	32.0689	45.1222	32.7932	28.8401	27.2409	41.1759	36.9654	34.9559	28.4489	25.9201	1.85628	2.3017	1.99587	2.6253	2.91047	1.57688	6.42901
SDC1	1.86002	0.00377011	0.0356931	NW_004080166_OAR3	27934053	27943521	10.4262	8.31824	11.1955	9.13623	8.32847	10.1692	11.3504	9.03359	8.17681	7.87826	1.69197	1.52789	1.13369	1.46196	0.794108	1.00474	4.23558
SDHA	1.30913	0.000100175	0.00138412	NW_004080179_OAR16	70491267	70512752	148.446	155.278	141.649	145.6	130.724	151.722	157.912	140.118	140.868	109.344	40.8551	53.3191	30.6603	39.2577	37.5835	33.7893	83.5245
SDHAF2	1.57647	2.14762e-05	0.000334344	NW_004080184_OAR21	39325805	39335357	39.4645	41.5867	40.4959	37.7239	34.9801	38.6108	40.5337	39.4009	33.9535	29.2746	8.34799	8.34022	7.53654	8.87519	7.72278	6.24763	18.5697
SDHB	1.25026	0.0044653	0.041342	NW_004080165_OAR2	248383880	248402868	68.9375	71.8403	60.9137	61.8296	57.203	70.3086	63.3614	65.7457	67.9946	49.3145	19.8969	19.4089	15.6717	17.673	17.9162	17.8531	39.4436
SDHD	1.16284	0.00286551	0.0281994	NW_004080178_OAR15	21826762	21836183	167.663	167.237	144.192	146.477	150.213	165.109	153.497	150.49	135.178	115.345	47.2845	50.3747	47.23	46.7792	47.9069	44.2107	99.1928
SEC11A	1.46788	4.44366e-05	0.000653863	NW_004080181_OAR18	21429295	21461888	50.7263	47.5638	56.4249	49.726	43.3101	46.4271	48.7598	50.6985	43.6854	36.8627	11.5064	11.9521	12.4867	11.4603	10.1029	8.32955	25.1129
SEMA4C	1.88078	0.00449069	0.041528	NW_004080166_OAR3	103576023	103582517	11.0373	7.37456	10.997	8.26446	8.57838	9.34061	8.88731	7.30451	7.89951	7.35294	0.812734	1.27738	1.22209	1.24126	1.23771	0.936001	3.90952
SEPT2	1.33784	0.00143569	0.0154595	NW_004080164_OAR1	405290	426380	54.228	54.2319	53.5018	50.367	43.038	49.218	50.0544	43.9576	47.1575	37.5473	11.8392	13.4713	12.4919	11.8559	12.2296	11.9483	28.0656
SEPT7	1.35603	0.000345449	0.00427972	NW_004080167_OAR4	61224389	61334884	68.379	57.8611	59.2363	63.1991	52.1142	58.4086	56.6277	49.0234	52.0068	43.4739	13.2193	15.7459	16.1598	12.7025	13.988	14.2184	32.0598
SEPT9	1.85048	0.00373729	0.035464	NW_004080174_OAR11	53500514	53650470	10.2007	10.9536	11.6057	7.91667	8.47869	10.1437	9.00175	8.81478	10.5624	8.00703	1.16178	1.51082	1.36534	1.42733	1.39699	0.965458	4.32701
SERBP1	1.45286	1.93678e-07	4.13676e-06	NW_004080164_OAR1	42664112	42682489	91.7405	88.2308	85.3782	88.8497	71.9646	84.4396	83.8571	80.5634	79.3773	62.9735	20.84	20.4415	21.6969	17.8212	19.7894	18.9711	43.3445
SERF2	1.21743	9.70395e-10	2.6861e-08	NW_004080181_OAR18	54373221	54376965	372.241	414.342	380.947	360.272	368.66	415.484	382.528	420.548	360.179	290.584	136.625	126.769	112.345	125.707	128.438	119.228	238.687
SERPINB1	2.34198	2.19453e-13	8.1604e-12	NW_004080183_OAR20	49641346	49648975	40.9731	31.4359	46.2649	43.5009	42.9148	44.9137	31.3651	35.3273	35.9079	29.8782	5.72064	6.65802	6.43298	4.03186	3.44032	4.50286	12.7577
SERPINH1	1.39439	0.00039608	0.0048486	NW_004080178_OAR15	52923102	52931885	47.7555	57.2226	49.5039	43.2918	42.5623	51.1035	47.8124	40.4704	48.5751	36.1827	10.8432	12.5993	12.7653	9.75113	8.4926	13.4433	25.9488
SERTAD4	3.43061	2.12163e-23	1.18787e-21	NW_004080175_OAR12	71224603	71231600	48.0618	36.5628	46.0055	32.886	45.7082	47.7112	37.0913	33.7166	45.3944	31.6032	3.18055	4.81796	3.74101	2.52322	3.61324	3.05071	9.21214
SESN1	2.54821	2.19741e-07	4.6492e-06	NW_004080171_OAR8	28164117	28275701	17.5956	14.6621	15.7155	19.1161	15.4186	12.1006	12.4441	26.1289	13.6888	12.8397	1.21705	1.96303	1.58246	1.51262	1.89387	1.52832	5.03872
SESN3	2.07346	0.00528097	0.0477803	NW_004080178_OAR15	14676609	14751744	7.46179	5.57563	6.89686	6.71084	5.20677	6.6399	7.97558	5.30182	5.58619	5.5588	0.533224	0.850963	0.653319	0.717799	0.473871	0.408274	2.68093
SESTD1	2.5328	2.04679e-09	5.47534e-08	NW_004080165_OAR2	129780221	129871708	23.2767	20.8067	27.5186	24.3303	21.4312	20.0166	20.8302	24.8759	19.0018	17.3551	2.52557	2.12544	2.6818	2.46195	2.32342	2.25149	6.85212
SET	1.31019	7.03343e-05	0.00100209	NW_004080166_OAR3	7607149	7618822	94.2691	92.6364	91.0702	94.2202	80.287	91.032	91.9387	85.0585	86.1999	67.18	26.7377	26.1687	24.9649	19.4962	24.1497	21.8865	51.2749
SF3B1	1.59204	2.88808e-15	1.21689e-13	NW_004080165_OAR2	198625291	198663252	141.357	125.456	139.437	130.887	122.773	120.814	135.374	133.704	118.374	97.2729	28.9623	29.0612	28.4387	26.4522	29.8022	28.092	61.0997
SF3B5	1.43945	0.00212869	0.0218361	NW_004080171_OAR8	68414710	68415425	31.0617	33.9071	29.1353	27.4017	27.3093	35.8648	30.9993	28.3656	26.8129	22.9686	5.16952	7.85218	7.12554	6.6945	7.31611	5.26254	15.9565
SFPQ	1.35222	0.000199525	0.00258879	NW_004080164_OAR1	9934506	9942909	67.7204	68.7239	66.152	63.9536	59.9704	65.7638	63.2998	54.9854	57.748	47.7891	14.157	17.1246	18.1391	14.9188	16.4625	15.2944	35.3411
SFRP2	2.82421	2.39292e-07	5.04125e-06	NW_004080180_OAR17	3719987	3727430	17.0332	18.5444	23.5214	11.5999	7.65346	17.5103	14.097	11.1722	23.5833	12.6688	1.51435	1.67207	1.52799	1.37181	1.1835	1.04788	4.4858
SFXN5	2.17435	2.98479e-05	0.000451578	NW_004080166_OAR3	94897506	95024318	14.4068	16.3815	17.7155	11.7513	11.6856	15.5295	15.6399	12.0834	11.8632	11.2177	1.94175	1.89433	2.0817	1.59708	0.897321	1.62528	5.1591
SGMS1	1.55826	0.00395263	0.0370941	NW_004080185_OAR22	8496547	8538526	20.9641	17.6893	19.5028	19.6601	16.1467	16.3	16.4934	18.4494	17.2618	14.1108	3.41636	3.91207	3.23449	3.27918	3.51335	3.02115	9.05543
SH3BGRL	1.63441	4.61122e-07	9.36313e-06	NW_004080190_OARX	68363683	68439351	51.7116	48.1847	55.5383	43.9721	37.9763	48.8953	48.0586	44.3463	46.5774	35.9496	9.39697	10.0869	9.7421	8.9813	8.69026	9.81134	21.9955
SH3D19	1.9856	2.96932e-06	5.31272e-05	NW_004080180_OAR17	6482151	6530800	26.983	21.5287	23.2129	24.9407	19.5523	22.961	21.6079	21.3204	18.8977	17.286	3.31163	4.00777	3.31361	3.09084	3.39019	2.38066	8.70567
SH3D21	3.50725	1.38526e-08	3.36649e-07	NW_004080164_OAR1	10941146	10956253	11.1437	8.49546	11.7648	14.4352	10.292	9.82976	14.5922	19.6437	11.9764	9.99738	0.690262	1.11262	0.667678	0.483181	0.503658	0.591732	2.85049
SH3GLB1	1.55703	3.30579e-05	0.000496491	NW_004080164_OAR1	63242294	63283065	42.0765	35.169	41.5281	44.3663	35.022	37.8485	38.8744	36.0961	35.8995	29.3735	7.35993	8.02745	9.1386	7.74518	7.9893	7.64321	18.8651
SHF	1.54619	1.2124e-05	0.000197724	NW_004080170_OAR7	62220123	62231180	39.1069	46.0896	44.9136	43.9598	41.9084	47.2798	42.8878	46.4198	45.2921	33.5814	9.51733	8.88006	10.1061	9.25291	9.3155	8.65991	21.7188
SHFM1	1.49519	8.9341e-12	2.91403e-10	NW_004080167_OAR4	13917074	13940762	133.065	137.659	129.442	124.375	120.843	124.288	123.212	132.805	121.436	95.5352	29.2728	26.0121	33.3988	27.4296	34.7134	28.4506	63.8952
SHISA2	7.48482	4.15628e-23	2.30613e-21	NW_004080173_OAR10	33564102	33568943	24.3652	21.7267	25.423	25.5067	20.0565	19.4797	17.2607	23.8934	24.9301	17.4153	0.397232	0.528279	0.486697	0.128336	0.741333	0.525347	2.32675
SHISA6	2.48944	8.51456e-05	0.0011918	NW_004080174_OAR11	29571878	29735374	7.01166	7.92546	9.80754	8.66089	12.1898	8.71216	14.5287	9.72168	6.2493	7.80654	0.0926383	0.960958	1.47553	1.8157	0.695661	0	3.13586
SHKBP1	1.61386	0.00304698	0.0297364	NW_004080177_OAR14	49025057	49037411	17.5151	17.7454	17.6828	14.6428	14.5816	17.1263	16.7594	15.112	17.8966	13.0087	3.0715	3.5233	3.05243	2.55616	2.81908	2.65582	8.06062
SLAN	2.19716	2.44915e-11	7.68387e-10	NW_004080165_OAR2	49376030	49400645	40.2112	35.863	39.8676	33.0838	35.6048	36.9006	36.5228	35.7863	38.0405	28.0707	5.79036	5.15196	5.77253	4.43086	5.5885	3.90529	12.7759
SLBP	1.54614	0.000502012	0.00596208	NW_004080169_OAR6	116178877	116187936	29.2402	31.0428	29.0245	27.5722	26.1459	28.8404	27.1193	24.5219	25.5108	21.2428	5.5051	6.30987	5.69722	5.83645	5.64993	4.20765	13.7392
SLC12A2	3.2381	4.28749e-19	2.21469e-17	NW_004080168_OAR5	23313616	23405459	69.7122	46.0422	53.8057	53.8782	48.3832	40.2944	40.3334	38.4628	39.2253	36.2225	3.07268	5.21797	4.98993	3.77993	4.02247	5.01791	11.1863
SLC13A2	3.46792	1.16513e-06	2.20108e-05	NW_004080174_OAR11	19567750	19591273	8.83001	10.7507	7.43557	7.5857	8.21484	10.7889	11.062	7.72501	7.97844	7.42802	0.232161	0.671691	0.446991	0.441104	0.249057	0.360134	2.14192
SLC16A2	3.42934	6.3016e-07	1.25276e-05	NW_004080190_OARX	63092512	63227139	10.6676	9.52912	8.62285	8.05054	9.49385	10.2879	11.9985	7.74615	9.55037	7.89839	0.320143	0.711625	0.367731	0.420186	0.473883	0.452643	2.30318
SLC18B1	2.39341	0.000347425	0.00429988	NW_004080171_OAR8	57976660	58011133	10.4986	5.69106	8.25372	8.77431	7.07488	6.37654	10.1837	9.53357	6.63134	6.82351	0.639822	0.970721	0.839919	0.639819	0.739184	0.248127	2.85096
SLC22A23	6.28353	1.1432e-30	7.25623e-29	NW_004080183_OAR20	49248887	49384182	31.2704	38.7041	31.1952	30.2765	32.9124	38.6138	38.9213	32.9547	30.4782	25.7993	0.924366	1.45678	1.7258	1.10923	0.711945	1.39407	4.10586
SLC24A3	2.166	0.00266633	0.0265034	NW_004080176_OAR13	38081165	38436495	8.29455	8.35392	7.24358	6.40093	4.53488	6.04388	7.58168	6.34021	6.41535	5.8553	0.64619	0.702227	0.897291	0.39202	0.47281	0.584726	2.70327
SLC25A10	2.39818	3.59367e-10	1.02107e-08	NW_004080174_OAR11	50269282	50275156	24.2828	26.9372	32.2418	25.0461	25.3495	27.5132	29.5732	26.5406	27.3321	20.8931	3.03966	4.35915	2.64303	2.74549	2.66211	3.90399	8.71208
SLC25A28	1.57536	0.000420797	0.00511818	NW_004080185_OAR22	19775455	19786621	24.7543	24.4326	26.4457	26.1194	25.3598	24.7469	25.8459	31.2362	27.8658	20.2243	4.67322	5.52009	5.47679	5.26243	4.90014	4.82625	12.8379
SLC25A3	1.23728	1.71656e-05	0.000272213	NW_004080166_OAR3	167802993	167809036	173.786	173.425	161.97	155.075	158.544	166.477	168.048	153.586	167.793	123.502	49.1231	53.6772	45.5961	45.7647	43.9913	47.899	99.8169
SLC25A39	1.23567	0.000322098	0.00400651	NW_004080174_OAR11	43546280	43549863	106.015	119.462	111.476	107.196	116.606	123.618	120.997	123.429	120.774	87.4812	38.4935	35.6031	30.0835	35.0031	31.4167	27.1872	70.7965
SLC25A5	1.29873	7.04481e-06	0.000118733	NW_004080190_OARX	109342823	109344186	129.626	141.616	131.294	115.934	100.928	125.008	116.642	118.411	117.13	91.3205	32.6731	34.4503	37.8283	29.7954	29.3782	31.8257	70.315
SLC25A6	2.32476	8.73932e-71	7.51856e-69	NW_004080190_OARX	611852	644631	425.459	429.527	514.67	412.69	392.068	452.091	470.005	486.505	473.651	335.918	82.9551	79.0934	67.5316	64.3818	58.5318	58.2381	144.496
SLC27A1	1.86971	0.000584588	0.00685378	NW_004080168_OAR5	5338432	5353872	11.9554	12.9422	17.1219	13.6381	13.224	13.2037	15.5525	13.5178	12.4101	10.9434	2.59124	1.9959	1.88338	2.12129	1.62368	1.58967	5.853
SLC28A3	2.13297	9.29381e-30	5.83902e-28	NW_004080165_OAR2	35215439	35280485	232.369	184.102	216.953	256.011	204.013	191.089	220.632	213.183	176.398	157.758	36.6937	32.6199	41.5676	30.528	36.7809	27.7261	73.9617
SLC29A1	2.70418	1.87234e-24	1.0652e-22	NW_004080183_OAR20	17806695	17816716	67.5215	76.8801	63.1491	50.6258	56.9413	62.2301	64.2952	55.8849	43.0377	45.3003	7.12634	7.24198	8.50398	7.82038	5.46726	5.77679	16.752
SLC35A1	1.58919	0.00145953	0.0156828	NW_004080171_OAR8	49558290	49590660	25.2004	19.4899	20.8939	24.3993	18.8538	19.7889	19.0293	17.2942	19.3568	15.916	3.64311	3.5782	4.25601	3.58802	3.695	4.21657	10.0152
SLC37A3	3.41095	2.05697e-10	5.94018e-09	NW_004080167_OAR4	103511288	103552841	19.0165	18.16	19.0147	17.4093	12.3764	12.6472	18.2538	16.4417	15.2549	12.9397	1.02889	1.01647	1.05619	0.837012	1.42962	1.05684	3.79358
SLC40A1	1.91352	0.000403068	0.00492681	NW_004080165_OAR2	118635942	118659785	16.3965	15.806	13.6028	11.8301	10.7343	11.4836	15.8659	15.8776	11.6684	10.8864	1.52011	2.13711	2.26362	1.6534	2.22899	1.6083	5.68923
SLC43A1	1.78586	0.000764896	0.00876789	NW_004080178_OAR15	77950358	77991433	11.6381	18.6281	12.1479	14.9323	17.4991	19.2291	12.5032	13.7475	15.6177	11.9559	2.38213	2.24237	2.31289	2.42258	1.71356	2.88763	6.69478
SLC44A1	1.51637	0.00351229	0.0335611	NW_004080165_OAR2	17570641	17683432	23.6882	20.3457	24.02	22.4483	18.6627	19.3956	21.4371	20.5202	17.982	16.2392	4.4575	4.05794	4.46845	3.42968	4.5007	3.93351	10.7093
SLC48A1	2.30675	3.67598e-09	9.58432e-08	NW_004080166_OAR3	138595468	138599817	26.7428	27.0274	29.5109	23.7338	24.3417	24.7401	27.667	25.4987	23.3036	19.877	2.15397	4.36232	4.22254	3.61865	2.86174	2.144	8.6169
SLTM	1.31689	0.00363677	0.0346299	NW_004080170_OAR7	48343730	48387483	50.9634	48.0321	48.7388	41.8502	42.0055	48.1643	48.6444	42.0193	41.3122	34.7104	10.9324	11.9494	11.6847	11.3976	11.5243	11.2688	26.3579
SMARCD2	1.73352	2.62487e-09	6.95394e-08	NW_004080174_OAR11	47504363	47509171	51.4479	53.1262	59.761	55.7803	47.8426	52.7304	56.6857	55.032	54.1328	41.0264	9.69037	11.1357	11.0896	9.98642	9.85416	9.62116	23.6666
SMARCE1	1.54861	0.000594615	0.00696045	NW_004080174_OAR11	40410459	40432775	28.3441	27.561	28.484	24.4291	22.7923	27.6062	27.0842	26.3524	28.0329	20.5531	4.70658	5.91651	6.02537	5.0686	4.94952	5.15982	13.272
SMC2	2.24141	0.00392515	0.0368922	NW_004080165_OAR2	18869225	18918862	9.06423	6.60015	7.29346	4.916	3.57423	5.6876	6.04335	3.4687	4.62104	5.02927	0.351345	0.553713	0.36898	0.421612	0.454231	0.439041	2.24379
SMC3	1.58191	0.000239616	0.00306547	NW_004080185_OAR22	30058031	30096410	32.9577	29.7296	30.0095	28.6945	25.2861	29.1906	27.8892	25.7001	23.6247	21.5825	4.41461	5.97985	5.43293	5.37011	5.62154	6.01869	13.6433
SMC4	1.88524	0.00177909	0.0186846	NW_004080164_OAR1	225082459	225114380	14.1165	11.64	12.4287	9.71798	8.89756	10.8219	10.7147	8.09641	11.3936	8.83572	1.19027	1.8605	1.17867	1.56365	1.54465	1.43116	4.68679
SMIM7	1.51408	1.00024e-07	2.18751e-06	NW_004080168_OAR5	6124380	6150643	74.56	72.1341	76.8206	73.4069	61.7178	74.3827	77.0315	70.4196	69.3994	54.4367	17.5078	15.5668	18.0188	16.6323	16.0369	14.1677	35.9537
SMOX	1.67648	8.92375e-07	1.72272e-05	NW_004080176_OAR13	50288227	50324350	37.0604	44.0429	40.1501	40.6555	37.6209	44.6254	36.2697	47.6031	42.1779	31.2214	7.34904	7.04581	8.75865	8.83885	6.17478	9.00776	18.6232
SNRNP70	1.49941	1.56796e-09	4.2684e-08	NW_004080177_OAR14	54639755	54658768	86.229	93.1339	97.3616	97.2522	99.1535	96.1386	101.064	112.572	91.6571	73.0194	21.8031	25.5135	20.732	24.7767	21.3114	21.5867	48.6987
SNRPA	1.49405	0.00197285	0.0204499	NW_004080177_OAR14	49166930	49176860	27.0647	27.0983	25.6753	18.1377	24.7246	26.2696	25.1063	26.857	26.9471	19.4963	4.45711	5.18305	5.34719	5.52494	4.93474	5.71365	13.0493
SNRPB	1.30208	0.000303081	0.00378713	NW_004080176_OAR13	52000361	52009005	77.1847	87.2938	77.2897	76.2984	67.2114	85.8719	73.2257	71.9678	75.8932	57.9784	21.5654	21.4462	22.2229	20.2443	18.7684	18.9973	44.5276
SNRPB2	1.41105	0.00071134	0.00821117	NW_004080176_OAR13	10078641	10092458	47.549	45.0041	38.6064	38.3975	33.6875	40.6958	40.3772	40.0308	42.2448	30.9539	9.48287	8.77412	10.8383	8.22317	10.7511	8.32474	21.9368
SNRPD2	1.89088	9.18094e-25	5.24737e-23	NW_004080177_OAR14	52323266	52326128	125.678	127.716	141.75	113.369	113.582	122.216	118.302	136.792	138.18	94.75	24.6269	22.2421	26.2455	22.441	20.2863	23.6031	50.109
SNRPE	1.29508	0.000352367	0.00435233	NW_004080175_OAR12	962482	968738	86.4243	83.9216	75.1801	83.1127	69.3171	80.5568	72.9593	74.6312	78.9817	58.9797	21.8595	20.2023	22.6357	21.4222	21.2624	18.5041	45.5413
SNW1	1.49413	0.000175276	0.0023069	NW_004080170_OAR7	85801725	85838403	41.3947	40.9642	37.2182	39.9219	33.2431	38.6902	38.1493	36.4953	33.2622	28.6614	7.57051	7.49709	9.67691	8.22925	8.68311	7.17977	19.1827
SNX4	1.66225	0.000838093	0.00953611	NW_004080164_OAR1	188162474	188204759	22.2372	18.2954	20.133	20.4111	16.2227	17.8722	22.4074	17.5312	16.6075	14.8548	3.04793	3.23104	3.35676	3.26024	3.28387	3.84263	8.93659
SNX6	1.73048	1.24836e-05	0.000202918	NW_004080181_OAR18	43894971	43931436	30.8113	32.5253	31.4818	26.0516	26.9247	30.0931	28.6264	27.6153	27.1028	22.2188	5.30986	5.25914	6.8045	4.17201	4.50696	4.78029	12.8397
SOSTDC1	6.66368	4.35865e-22	2.37047e-20	NW_004080167_OAR4	25042298	25046646	26.7136	17.5077	22.779	25.7913	22.5164	17.3489	28.3697	21.8085	21.3064	17.5921	0.55942	0.977794	0.474518	0.512082	0.472293	0.545149	2.63999
SOX4	3.00841	2.2447e-05	0.00034814	NW_004080183_OAR20	35440336	35441659	6.85172	7.78724	11.7935	4.97329	7.65849	9.43138	9.211	5.58242	8.39574	6.71348	0.319171	0.525529	0.391056	0.372364	0.307281	0.673895	2.23158
SOX9	1.87857	0.00246719	0.0248136	NW_004080174_OAR11	57796399	57801821	11.7037	11.462	15.1708	7.6639	9.28578	10.2386	8.86093	7.67657	10.0498	8.37306	1.28536	2.32804	1.57485	0.94259	1.06069	1.05233	4.45715
SP17	2.13442	8.9335e-05	0.00124339	NW_004080184_OAR21	27378933	27391211	15.5168	11.9053	12.6743	13.8149	13.1563	14.3954	10.713	11.0194	11.9557	10.2806	1.56552	2.04375	1.37008	1.64379	1.0981	1.41661	4.8166
SPAG5	2.53912	0.00319668	0.0310012	NW_004080174_OAR11	19658951	19677569	5.44046	4.77477	5.9116	3.26905	3.42666	4.85642	4.80309	3.25502	4.60536	4.18104	0.191554	0.220782	0.260774	0.268175	0.159829	0.231112	1.64665
SPAG7	1.50229	0.000167862	0.00221641	NW_004080174_OAR11	26050410	26054556	38.0856	36.9802	33.454	35.5823	37.3484	38.6613	36.5473	39.1907	36.6074	28.1266	6.89313	8.64936	7.86316	9.09572	7.73477	7.16951	18.7225
SPARC	2.34882	3.72352e-16	1.70255e-14	NW_004080168_OAR5	60406076	60416924	263.888	311.262	263.565	219.502	158.975	252.346	246.54	166.162	246.345	177.136	30.3412	49.1895	34.421	29.952	29.5604	37.9367	75.415
SPARCL1	1.92933	5.97967e-08	1.34232e-06	NW_004080169_OAR6	101988604	102039838	33.0362	35.0347	26.6274	36.184	29.3789	37.0332	28.9911	33.9168	35.0636	24.9992	5.7403	5.16749	5.94859	4.26228	4.47798	5.55838	12.9575
SPATS2L	3.37685	2.56674e-16	1.18018e-14	NW_004080165_OAR2	201556174	201717252	30.0778	27.1755	31.487	27.2066	28.8124	29.6875	27.7998	27.2952	25.0413	21.7365	2.4723	3.37128	1.57856	2.04748	1.97121	1.92206	6.43692
SPC24	3.14537	0.00096095	0.0107507	NW_004080168_OAR5	13247680	13254036	5.45626	4.83927	5.79724	2.79256	3.15237	3.92432	3.66433	2.74568	3.98038	3.84523	0	0.0718481	0	0.305449	0.0840204	0	1.2225
SPG21	2.67687	3.09742e-08	7.18107e-07	NW_004080170_OAR7	11671157	11697295	17.5976	17.8735	16.9859	17.5486	13.7122	17.7772	18.3591	21.9469	13.8404	13.5394	1.54046	2.01423	2.16496	1.20518	1.23008	1.63992	5.05791
SPHK1	2.11633	0.00211094	0.0216811	NW_004080174_OAR11	54357558	54359316	6.64781	6.19241	9.99187	9.26438	7.2366	6.18403	6.80592	6.94743	8.90569	6.44877	0.482541	0.655484	0.886831	0.633333	1.1498	0.709546	3.04716
SPHK2	1.87499	5.82423e-15	2.39278e-13	NW_004080177_OAR14	54309674	54317959	73.8834	82.7458	75.981	78.0063	78.6629	85.3428	91.0303	111.037	73.5931	62.7764	15.5525	18.8251	14.2915	17.034	12.0624	12.9207	33.4809
SPINK2	3.47241	0.00034919	0.0043174	NW_004080169_OAR6	72110058	72117266	5.54204	4.70209	3.0805	3.09682	3.58946	5.00466	4.16849	4.15438	4.722	4.01286	0	0.152713	0	0	0.178584	0	1.15564
SPINT1	1.48312	0.000880409	0.00996707	NW_004080170_OAR7	33394169	33405577	31.9178	26.1133	32.2105	31.4108	29.486	32.6464	32.9733	30.5331	26.6791	23.3015	6.8319	6.80243	6.39848	6.10934	6.13661	6.47338	15.7111
SPINT2	1.29158	1.23533e-14	4.95155e-13	NW_004080177_OAR14	47268593	47295695	550.561	556.035	553.179	548.537	500.974	535.119	574.099	561.733	486.101	401.072	162.653	160.153	160.228	161.528	163.409	130.302	310.529
SPTLC1	1.33796	0.000393496	0.00482174	NW_004080165_OAR2	26930399	26996828	66.3439	64.125	63.7833	58.5174	53.9393	62.1677	64.7146	60.2349	58.4135	46.403	16.3077	16.1988	16.6686	14.4303	15.0138	15.6166	34.682
SPTSSB	9.69443	2.66444e-16	1.22282e-14	NW_004080164_OAR1	224082489	224112455	15.9109	13.7018	17.6226	10.6296	7.66611	15.2694	16.4103	9.98735	13.5066	10.6933	0.0442149	0.0436811	0	0.0309503	0.0510814	0.0400093	1.10303
SRD5A1	1.98479	0.000200381	0.00259622	NW_004080179_OAR16	66414968	66430910	15.1388	14.2962	13.8978	13.5664	13.6123	13.9306	15.9229	12.9607	10.4974	10.9572	1.5767	1.91713	1.48601	1.95268	1.68144	2.30472	5.52057
SRD5A2	2.76981	1.25891e-05	0.000204499	NW_004080166_OAR3	92051290	92101511	9.40862	13.2409	10.4215	7.26707	7.86158	11.334	9.78188	8.60368	9.72646	8.00114	0.580382	0.836171	0.94813	0.507832	0.782266	0.481413	2.8887
SRGN	2.3099	1.48691e-07	3.19802e-06	NW_004080188_OAR25	25281180	25296227	24.7392	19.7277	24.9254	15.4113	17.2632	16.6211	23.478	18.7556	21.2692	15.7322	1.88665	2.79581	2.39413	1.88665	3.30839	2.07303	6.8108
SRI	3.10462	6.0482e-17	2.92243e-15	NW_004080167_OAR4	72313328	72325842	35.8839	38.6248	38.7436	30.8345	25.8078	31.9965	34.2157	31.2877	29.3233	25.0877	3.01343	3.60127	2.26291	2.51766	3.03219	3.25457	8.08076
SRPK2	2.09523	0.00119062	0.0130598	NW_004080167_OAR4	46309330	46453219	10.367	8.57949	10.1331	9.26714	7.93714	8.49257	8.50985	7.97158	8.1439	7.32978	0.487291	0.962815	1.40175	1.24576	0.819972	0.805197	3.49831
SRSF1	1.41129	1.18254e-05	0.000193108	NW_004080174_OAR11	8343653	8349502	74.9106	69.9899	71.5329	66.2744	68.059	68.6069	65.994	68.4284	63.3472	51.7898	15.8074	17.0984	17.9965	15.4716	17.1669	16.934	36.6968
SRSF10	1.55711	1.36319e-05	0.000219761	NW_004080165_OAR2	241825928	241839014	47.7977	42.412	43.7431	42.7792	40.9201	42.4088	44.6321	39.4131	37.6454	32.2413	8.75357	9.59129	9.39257	7.57578	8.73393	9.04909	20.7059
SRSF11	2.03385	1.96589e-27	1.1753e-25	NW_004080164_OAR1	45614865	45662723	130.293	108.506	117.294	126.503	119.14	107.16	108.743	130.793	107.372	87.9707	19.2295	20.3967	21.1413	19.3896	19.9182	19.3425	43.2533
SRSF3	1.41035	2.44253e-06	4.41821e-05	NW_004080183_OAR20	10605615	10609936	83.2176	96.5888	89.2644	74.1828	65.4587	85.6931	76.1763	76.3315	72.9764	60.1532	17.5189	21.949	23.6111	16.1651	16.9276	21.6172	42.6512
SRSF5	1.52489	1.19881e-12	4.19855e-11	NW_004080170_OAR7	78430086	78435100	128.851	115.82	134.073	126.406	121.679	118.134	126.726	145.182	114.11	93.9107	26.5731	31.0814	25.868	30.7227	32.5322	25.7395	61.5851
SRSF6	1.19966	0.00106088	0.0117779	NW_004080176_OAR13	71666855	71677136	135.503	120.268	128.38	120.867	129.98	124.067	127.953	143.908	128.807	96.7425	38.5366	40.3476	35.066	35.1346	41.3244	33.7469	80.6417
SRSF7	1.88419	4.13167e-20	2.17981e-18	NW_004080166_OAR3	85340361	85346217	104.723	107.542	106.342	101.974	95.4477	93.4685	104.409	109.888	92.7841	76.4416	16.785	21.3715	19.6003	17.4758	20.0918	16.6141	40.57
SS18	1.72232	0.00126323	0.0137767	NW_004080186_OAR23	30986208	31057642	18.7788	15.9962	18.1647	15.4941	11.8674	14.3869	16.043	14.5312	15.2742	12.2864	2.00572	2.8883	2.74902	2.49865	2.31721	2.70704	7.13362
SSR2	1.14498	0.00201495	0.0208581	NW_004080164_OAR1	104609058	104616314	193.598	214.6	202.683	199.533	195.082	213.348	196.108	228.311	210.97	152.623	68.2255	61.3974	62.9303	63.0538	61.0434	63.0077	133.297
SSRP1	1.55589	6.44215e-06	0.000109623	NW_004080178_OAR15	77759685	77768829	46.4776	48.2156	48.7274	43.9235	42.8951	49.0722	45.4626	42.4264	44.4516	34.7933	10.4492	10.6456	10.1735	10.6233	8.31739	7.76683	22.3624
ST13	1.46099	3.88007e-10	1.09992e-08	NW_004080166_OAR3	216091192	216115705	126.003	119.784	121.634	111.46	115.902	122.668	120.038	113.893	112.077	88.5924	27.7628	29.1289	29.9661	27.3487	29.5622	25.9721	60.6386
ST8SIA1	2.78529	9.60843e-07	1.84261e-05	NW_004080166_OAR3	192627572	192801638	12.1884	14.8822	13.6101	11.7418	10.4264	13.3855	12.7738	11.8487	11.2279	9.98825	0.794709	1.1973	0.681588	0.973515	0.872219	1.36633	3.58608
STAT1	1.71693	1.73241e-05	0.000274375	NW_004080165_OAR2	192158382	192193074	33.2426	30.3755	32.8612	29.9496	26.0356	29.17	30.7576	23.4294	22.7889	22.0441	4.48485	5.6076	5.53787	5.39581	4.45271	5.13624	12.8392
STAT5A	1.53535	4.21701e-11	1.30153e-09	NW_004080174_OAR11	41880623	41900463	100.79	105.207	114.631	114.046	99.5371	98.828	107.218	105.163	96.7453	78.6055	20.3853	28.9761	24.4976	23.6775	21.5711	24.1054	51.197
STAT5B	1.3976	0.000910301	0.0102538	NW_004080174_OAR11	41805685	41844031	43.2227	38.3623	47.582	42.0478	40.8706	38.9575	41.1295	39.3484	39.2513	31.3128	8.3217	10.4675	11.2561	10.0909	8.77387	9.11283	22.4046
STEAP1	6.20119	5.84833e-47	4.45682e-45	NW_004080167_OAR4	74379923	74392693	63.83	48.0991	52.2854	61.5314	51.5921	50.9955	55.2805	53.9637	43.8899	40.6242	2.3738	3.33257	1.83691	1.83656	2.41768	1.86538	6.55103
STEAP2	2.98972	6.87318e-11	2.06455e-09	NW_004080167_OAR4	74430165	74455023	25.3455	20.5874	21.0971	22.1585	19.8946	19.0011	22.6353	17.3366	17.7517	16.0312	1.64328	2.28946	2.11663	1.71069	1.46036	1.37259	5.36211
STK17B	1.81243	0.0046689	0.0429187	NW_004080165_OAR2	197340245	197375745	11.8407	9.13146	12.2171	8.25552	8.37664	11.9667	8.91676	9.07769	8.82189	8.08847	1.05384	1.34144	1.19186	1.50374	1.54528	1.50375	4.46278
STMN1	7.40448	1.03733e-43	7.69153e-42	NW_004080165_OAR2	240040613	240069570	59.8291	53.9093	59.4118	38.7367	38.5505	50.9544	46.2575	34.0105	48.9694	36.2203	1.40295	1.97241	1.45448	2.03967	0.935093	1.51364	4.89167
STOML2	1.35423	0.000488076	0.00581897	NW_004080165_OAR2	53061129	53064352	54.2237	58.9999	55.669	54.1765	50.9363	57.2372	54.6613	54.5759	53.818	41.6198	13.5715	15.0761	14.411	13.6378	12.4736	12.9356	30.7331
STRADB	2.0197	1.32568e-05	0.000214357	NW_004080165_OAR2	202688270	202722806	18.7006	17.7891	22.7841	16.6116	16.9733	18.7328	20.7487	16.9949	16.7562	14.4125	2.37271	3.06241	2.81332	2.14308	2.47591	2.32017	7.13594
STX7	1.83137	9.89656e-05	0.00136817	NW_004080171_OAR8	57580576	57640905	21.5229	20.0317	19.1374	20.1977	16.2	16.7424	20.814	19.549	17.5462	14.8648	2.40526	3.35154	3.03495	3.11606	3.04838	2.85866	8.11678
SUCLG1	1.48889	3.20378e-11	9.97534e-10	NW_004080166_OAR3	56150155	56186557	115.143	133.609	113.049	121.44	113.712	129.438	118.976	130.305	118.744	91.1161	26.3864	29.7187	28.8342	30.3151	27.2635	28.1005	61.1974
SUCLG2	1.84247	2.60569e-22	1.42024e-20	NW_004080182_OAR19	33852116	34140768	135.283	128.797	122.404	125.367	106.807	126.243	127.974	107.012	112.34	90.9811	23.4253	26.8398	21.5684	21.7342	22.4993	21.1972	49.38
SUMO2	1.53669	3.46596e-15	1.44558e-13	NW_004080174_OAR11	55287176	55295587	163.464	144.284	153.43	140.057	137.57	149.659	152.188	146.299	152.993	111.562	30.0088	32.8814	37.1737	34.5265	35.6746	31.9552	72.5994
SUN2	1.45066	8.31874e-05	0.0011677	NW_004080166_OAR3	214336740	214350643	45.77	48.034	55.3057	45.8042	44.4312	49.0871	47.6716	49.3508	44.0459	36.2597	10.766	12.5966	11.1544	11.4953	11.0194	8.44008	24.9953
SYNGR3	4.26639	3.80911e-14	1.48815e-12	NW_004080187_OAR24	1530454	1534211	14.2568	15.1307	18.89	19.3035	16.3885	15.511	23.6569	25.0789	20.6419	14.6713	0.450487	1.33514	0.735929	1.36647	0.260223	1.49467	3.4388
SYPL1	1.3162	0.000466057	0.00559155	NW_004080167_OAR4	47168479	47200321	70.7794	65.3311	71.1818	67.0336	61.075	69.1559	69.7705	63.1359	63.7492	50.445	16.8233	18.4861	18.5982	16.7952	18.8702	15.413	38.3263
TACC2	2.6767	0.000715493	0.00825525	NW_004080185_OAR22	40893651	41053385	5.78679	6.16731	6.89311	5.9365	4.75281	5.62643	6.22319	5.84526	4.04955	5.05859	0.32083	0.268533	0.349412	0.293202	0.283139	0.306443	1.88986
TACC3	2.57044	0.000678728	0.00788263	NW_004080169_OAR6	116158058	116166146	7.18179	7.01388	7.89631	5.26219	4.90718	6.76459	5.79535	4.3318	6.83843	5.44273	0.429815	0.619245	0.26331	0.426231	0.310352	0.291699	2.11744
TAF1D	1.447	0.000135141	0.00181939	NW_004080184_OAR21	570306	575283	50.9087	42.1816	49.9774	44.3594	42.6467	40.0287	46.4697	42.2901	49.4417	34.5454	10.7901	12.2588	11.6504	7.83628	10.0895	9.45866	23.8737
TAF7	1.63951	5.00175e-07	1.01228e-05	NW_004080168_OAR5	49772357	49774606	49.4103	46.9288	50.9283	45.1585	37.9143	48.2656	49.9034	47.3744	43.2142	35.3276	9.60037	8.60179	10.0025	8.06918	10.2817	8.68721	21.5477
TAGLN2	1.6926	2.54653e-12	8.73283e-11	NW_004080164_OAR1	109258447	109265789	89.3814	81.5751	97.8458	80.0972	71.2267	86.9498	73.1262	72.9925	81.7972	61.3408	20.3875	16.228	16.4265	17.0246	12.5448	16.1422	36.2406
TAP1	2.09343	1.97644e-14	7.85833e-13	NW_004080183_OAR20	7281263	7289690	66.2018	53.7004	60.767	50.0514	50.1796	49.8455	54.0996	49.2937	53.2274	40.9349	6.76969	8.51644	11.3179	8.63715	8.0329	6.63877	19.554
TAP2	2.48265	1.53108e-16	7.23396e-15	NW_004080183_OAR20	7264192	7272271	48.6352	47.871	53.4409	35.8408	37.8306	48.1132	50.7829	38.6658	42.8204	34.0479	4.48366	6.96697	6.11195	5.67433	6.05472	3.92284	13.7143
TAPBP	1.99049	8.64221e-16	3.81726e-14	NW_004080183_OAR20	7571767	7581253	70.3226	80.7216	68.395	62.0064	61.2839	70.5152	65.8565	62.5357	66.0445	50.9221	10.5	13.2603	12.1987	11.5364	10.9137	8.73259	25.5826
TASP1	2.09138	0.00413753	0.0387409	NW_004080176_OAR13	6472914	6741880	6.6051	8.18941	7.53676	5.19381	5.3982	6.66741	6.84155	6.60655	6.83165	5.76101	0.615366	0.75992	0.50264	0.646131	0.631938	0.587769	2.75465
TAX1BP3	2.21209	2.82318e-34	1.86882e-32	NW_004080174_OAR11	23969689	23975305	113.079	130.966	127.819	114.858	107.462	132.142	128.395	125.394	128.031	92.5437	20.162	22.4521	22.2652	17.6417	16.7036	16.3638	41.8353
TBC1D14	5.01022	1.29718e-41	9.31066e-40	NW_004080169_OAR6	112772714	112878428	90.7563	110.523	102.906	75.4414	75.8389	108.597	95.6403	68.5378	69.0973	66.1942	5.49587	6.83214	5.94807	4.78749	4.88548	3.97849	13.2118
TBC1D16	1.74106	0.0030881	0.0300309	NW_004080174_OAR11	51563544	51626799	11.1745	13.5377	14.4257	10.4567	10.617	14.134	12.9124	11.867	12.9158	9.9951	1.85453	2.22968	2.10073	2.13095	1.83935	1.39317	5.74081
TBL1XR1	1.64369	0.00229569	0.0232212	NW_004080164_OAR1	208096642	208182796	19.2457	16.0363	19.6562	16.4544	14.153	13.9739	17.3612	16.2969	14.1917	12.8821	2.45491	2.86134	3.48195	2.64959	2.96189	2.63723	7.83733
TCEAL1	2.43355	0.000301528	0.00377154	NW_004080190_OARX	122220489	122222396	8.48652	6.92377	9.24986	7.86827	7.07488	8.75233	8.66547	8.13351	7.18031	6.75969	0.499861	0.881832	0.699933	0.59983	0.866232	0.323082	2.77771
TCEAL4	1.92392	1.57114e-08	3.77364e-07	NW_004080190_OARX	122175023	122176950	37.8199	35.2764	38.6177	37.0768	31.8499	39.5011	36.6375	37.5269	30.7146	27.4057	4.27825	7.12348	5.5363	5.31654	6.38657	5.95922	14.2447
TCP1	1.76648	3.16978e-17	1.55597e-15	NW_004080171_OAR8	82705036	82715849	115.567	105.833	111.833	100.997	95.4357	108.46	100.359	95.6584	102.727	77.7331	19.8529	22.2829	23.2648	19.0421	18.1698	18.8775	44.0044
TCTN3	2.28076	0.000181827	0.00238549	NW_004080185_OAR22	16385720	16405008	11.2798	10.5341	10.8086	11.427	9.23985	10.6153	9.36762	8.13393	8.50449	8.18317	0.896317	1.48924	0.998354	0.627419	1.05905	0.847929	3.58792
TDP2	1.50577	7.11464e-06	0.000119828	NW_004080183_OAR20	32030765	32040945	50.0993	50.0474	44.8892	52.6828	65.1346	49.9311	48.1273	58.9127	47.705	39.6352	9.79904	12.0325	15.2619	11.8197	9.46598	10.7205	26.3222
TES	2.12354	6.40878e-05	0.00091946	NW_004080167_OAR4	52097266	52161123	17.0429	15.0598	17.5747	12.5673	9.14216	12.8194	14.3496	11.4274	12.2271	10.8215	1.29135	1.78917	1.58219	1.45512	1.7648	1.96653	5.09596
TEX33	7.16748	3.98944e-14	1.55613e-12	NW_004080166_OAR3	180227597	180245977	15.2469	12.4456	14.0397	13.2082	9.15855	16.0832	14.2596	11.1107	11.2284	10.3752	0.0700135	0.242089	0.171564	0.147028	0.242659	0.063354	1.44753
TEX9	6.30873	1.67464e-25	9.61593e-24	NW_004080170_OAR7	50944448	51074624	30.612	23.596	27.7496	31.4731	21.6526	27.5728	35.6231	27.0272	22.5876	21.1578	0.718694	1.17426	0.880561	0.773974	0.894175	0.850436	3.35373
TFAP2C	2.45904	1.53755e-12	5.33197e-11	NW_004080176_OAR13	58655371	58662076	38.3545	35.1672	41.2328	27.9405	31.4763	34.799	31.9837	27.6655	31.7658	25.4061	3.22975	4.42354	3.95716	5.18959	4.02813	2.98896	10.3317
TFPI2	1.46185	0.00392307	0.0368922	NW_004080167_OAR4	11085193	11089639	23.4323	29.7773	23.6048	22.3135	19.7611	26.2804	22.4523	23.6528	28.0428	18.7623	4.48995	5.67362	6.58864	4.02005	4.94596	5.00774	12.8346
TGFBI	1.94922	0.000515908	0.00611242	NW_004080168_OAR5	44831852	44859674	10.3153	13.3778	16.4815	14.4506	13.1103	10.5365	8.46253	9.36399	15.6141	9.99658	2.42857	1.4457	1.94555	1.15512	1.31293	1.60592	5.12851
TGFBR3	1.38038	0.000918706	0.0103343	NW_004080164_OAR1	68167163	68339970	66.6477	67.3383	52.7258	58.7502	49.9648	44.1371	54.7759	36.3063	40.4789	39.6172	12.544	11.0357	14.7709	12.0495	14.7037	10.6881	28.7003
TGM1	3.4655	0.000135058	0.00181926	NW_004080170_OAR7	20523958	20538086	7.90985	4.60932	5.03953	4.28887	2.21216	4.18341	7.70247	6.61655	3.06546	4.58279	0	0.333106	0.0393445	0.13487	0.148396	0.0290577	1.3224
TIA1	2.33999	7.80706e-12	2.55655e-10	NW_004080166_OAR3	38043525	38076058	37.2763	31.7828	35.7249	34.4011	31.6081	32.5936	36.3772	35.6139	31.7501	26.0292	3.51255	4.94542	4.80997	3.77363	4.52461	4.38524	11.1237
TIAL1	1.45468	0.000136006	0.00182805	NW_004080185_OAR22	38657445	38677431	46.3792	44.1554	43.1564	46.2376	43.5204	41.9331	40.4928	49.5815	42.6861	33.6251	9.81466	11.0505	10.1264	10.1246	9.45669	9.31259	23.115
TIMM44	1.47229	0.00190487	0.0198536	NW_004080168_OAR5	14360455	14373810	26.6187	29.2917	24.7228	27.8813	23.503	30.7322	26.7357	29.2529	27.6264	21.0108	6.18536	6.36066	5.71828	5.51057	5.06711	5.85143	14.2708
TIMP2	1.49801	0.000344034	0.00426433	NW_004080174_OAR11	52490579	52504223	30.2569	37.6091	47.0878	26.6654	29.4896	34.226	32.7562	29.7238	37.3021	25.7813	5.12868	10.6402	8.25869	7.07755	6.43302	5.70163	17.2104
TINAGL1	7.02227	1.30885e-38	9.12907e-37	NW_004080165_OAR2	234992868	235002795	134.772	177.776	146.544	197.874	131.22	125.799	164.724	204.868	127.909	118.072	6.0101	7.59577	6.89934	6.10212	7.13111	8.13316	16.8139
TKT	1.32101	5.19942e-11	1.58492e-09	NW_004080182_OAR19	47692391	47715714	322.571	298.164	305.154	276.318	293.871	308.858	305.319	280.463	354.262	230.579	78.2518	93.5177	83.6345	91.0976	75.0699	78.6946	174.547
TM4SF1	1.61315	4.46885e-07	9.09649e-06	NW_004080164_OAR1	236838708	236846933	52.0336	50.9393	42.9986	54.2803	45.2671	49.7289	48.7786	54.9961	48.5973	37.8175	8.45031	11.7843	9.09089	10.027	11.2211	10.1177	23.4433
TM4SF18	2.09269	9.90347e-12	3.22169e-10	NW_004080164_OAR1	236887250	236912983	115.483	160.594	140.14	178.942	146.231	144.175	173.297	127.886	128.435	109.078	16.469	36.6079	25.967	17.9066	28.6568	19.2389	52.1234
TMA7	1.56736	4.14036e-19	2.14318e-17	NW_004080182_OAR19	51354494	51356461	191.148	183.359	190.261	177.423	160.715	180.734	171.179	173.875	167.064	132.411	41.9772	41.4704	44.1558	34.8307	37.8506	35.9462	84.4802
TMCO4	2.48512	6.10386e-09	1.55532e-07	NW_004080165_OAR2	245758928	245846174	19.7219	22.7348	25.397	21.3249	21.2929	21.3852	20.1357	21.6684	22.0161	16.8635	2.42826	3.33551	1.99702	2.44488	1.8254	2.22739	6.7858
TMEM110	2.01802	6.24219e-08	1.39607e-06	NW_004080182_OAR19	47978421	48029359	29.9823	24.0665	33.4483	35.0491	28.6698	32.3297	29.1148	24.6543	24.3366	22.291	2.97854	4.22402	4.35571	4.13631	4.85639	5.12963	11.046
TMEM139	2.50027	0.00252907	0.0253225	NW_004080167_OAR4	106110189	106111036	5.23415	3.16151	5.06296	4.93555	6.10209	4.55782	5.76938	4.01992	5.17392	4.50259	0.49272	0.608464	0	0.344902	0.142309	0.111463	1.80085
TMEM150A	2.14888	0.00018773	0.00245381	NW_004080166_OAR3	57291469	57294514	10.5427	14.9169	10.4706	9.82432	11.5679	14.0407	10.2743	11.6552	9.15448	9.20772	1.68132	1.33804	1.8311	1.17692	0.647474	1.09879	4.28489
TMEM150C	2.38004	1.16489e-47	8.93236e-46	NW_004080169_OAR6	96889037	97001616	147.471	183.451	150.043	144.675	138.942	168.526	142.042	152.819	126.373	113.305	20.954	22.4281	23.5467	20.2495	25.2252	19.3251	47.6062
TMEM176B	2.29738	0.000779216	0.00891549	NW_004080167_OAR4	112802691	112810544	8.57818	7.70212	6.45514	7.43379	7.85361	6.07709	7.14859	10.3695	7.24697	6.50181	0.65696	0.7572	0.804923	0.510966	0.843315	0.396315	2.8301
TMEM42	2.35307	0.000339596	0.00421355	NW_004080182_OAR19	54173462	54176303	8.72358	5.11882	8.31671	7.91126	7.83601	9.46432	9.32425	7.99418	10.9664	7.06422	0.215397	0.957583	1.31955	0.904662	0.746542	0.389818	3.00213
TMEM50A	1.85959	5.96985e-13	2.14246e-11	NW_004080165_OAR2	240546073	240561454	67.0122	64.3694	69.3373	67.5923	52.4139	66.2656	64.747	69.3747	58.9717	48.7152	11.975	11.2318	11.004	12.1246	10.9524	10.9649	26.1967
TMEM59L	1.92805	0.00240331	0.0242204	NW_004080168_OAR5	4349480	4354959	10.833	11.4368	13.4114	7.61256	7.35652	9.57089	8.77194	6.36288	10.6286	7.85536	1.59318	1.30258	1.48083	0.76912	0.952036	1.09366	4.07425
TMEM80	1.57898	0.00297168	0.0291166	NW_004080184_OAR21	49402391	49404977	14.3176	17.0266	18.7869	19.6733	15.506	17.5318	19.1502	20.4348	20.9985	14.2204	3.88873	3.89999	3.60952	3.13454	3.81194	2.026	9.00608
TMEM87A	1.35533	6.01028e-06	0.000102699	NW_004080170_OAR7	34625275	34665678	101.542	93.9587	93.9584	98.5295	86.4182	94.3416	98.0396	87.202	82.3155	69.7599	22.6991	23.0293	26.7456	22.0357	24.0101	24.402	51.4709
TMEM9	1.37259	0.000504096	0.00598396	NW_004080175_OAR12	77774891	77786441	45.6087	47.8867	52.4228	52.4274	45.7445	54.2988	54.2431	51.8415	48.2977	38.1849	12.1033	12.1188	11.7565	14.9601	10.0778	12.5308	27.8196
TMOD3	1.6638	1.22975e-05	0.000200421	NW_004080170_OAR7	55453914	55545217	37.8696	35.5315	35.9239	35.5918	30.0533	30.2228	33.721	32.6828	28.3343	25.3742	5.54068	6.34209	7.23655	5.6405	6.22242	6.4007	15.2508
TMSB4X	2.22003	3.86433e-95	3.69822e-93	NW_004080190_OARX	10428884	10430938	411.53	434.214	468.548	366.872	360.938	429.679	394.309	403.004	390.146	306.248	65.7842	64.6415	75.9544	69.8755	62.2978	54.4201	137.947
TNFRSF21	1.86561	1.19796e-22	6.57309e-21	NW_004080183_OAR20	20461657	20523668	116.197	126.873	127.358	148.605	131.663	120.664	136.271	140.549	141.169	99.1029	23.7974	31.5135	28.1645	21.2125	23.0912	20.0677	53.1209
TOM1	1.80687	1.81769e-11	5.77613e-10	NW_004080166_OAR3	178607180	178646249	54.5115	59.9434	61.8781	63.2245	59.2668	62.1482	63.708	66.6479	55.6904	46.0474	11.1128	12.1195	11.8536	12.0192	9.16319	10.2135	25.4846
TOMM22	1.54876	6.01692e-11	1.8184e-09	NW_004080166_OAR3	214293588	214295568	101.445	99.5215	103.068	93.9928	94.305	103.43	105.284	99.8992	95.3584	74.5866	22.6088	23.6497	24.1703	23.1702	22.1507	18.252	48.1589
TOP2A	5.7875	5.6738e-17	2.75771e-15	NW_004080174_OAR11	40203107	40229386	25.8544	20.5931	24.9229	14.785	12.9395	18.6331	17.3723	11.2351	18.9056	14.3299	0.42038	0.484522	0.274698	0.971072	0.550418	0.431114	2.47601
TOP2B	1.41474	0.000878838	0.00995385	NW_004080189_OAR26	38601812	38699056	42.7317	41.3694	42.6233	37.651	34.5217	39.1265	39.334	35.5034	36.6667	29.4774	9.3267	10.2048	9.77764	7.84421	8.39325	8.03346	20.8358
TP53	2.16317	1.19613e-08	2.93284e-07	NW_004080174_OAR11	26934288	26947523	32.1481	27.9667	29.5352	26.2492	21.9458	26.7381	30.3637	26.5778	26.5268	21.1448	3.93992	4.11061	4.06033	3.68583	3.65844	2.9321	9.77492
TPGS1	1.55818	0.000410431	0.00500443	NW_004080168_OAR5	40557523	40564036	24.9425	23.3341	30.308	27.2019	23.0756	27.5882	28.9826	32.5076	30.8816	21.2149	5.19401	8.25929	4.09726	5.42879	5.50743	4.44244	13.6152
TPI1	1.4286	5.07344e-06	8.72949e-05	NW_004080166_OAR3	207527730	207529672	71.2808	74.1179	73.9661	59.0246	65.2361	77.363	70.5453	66.0998	70.0858	52.6572	16.7698	18.318	16.5221	15.9744	14.5305	18.5381	36.8593
TPM3	1.30412	0.000775409	0.00887604	NW_004080164_OAR1	103039626	103067720	69.3213	70.3196	64.8761	59.0923	63.2002	69.4008	67.1964	64.3659	61.8609	49.6379	15.2173	17.3185	17.2073	17.644	17.6967	18.9564	38.0625
TPM4	1.66076	1.52642e-09	4.16451e-08	NW_004080168_OAR5	6644972	6669737	66.9663	63.8866	72.369	66.3766	54.7393	69.6027	61.0754	56.0317	71.1773	48.7582	10.9455	15.479	15.3743	10.1442	12.0741	14.0081	29.359
TPPP3	1.52303	0.00122325	0.0133879	NW_004080177_OAR14	34345108	34348779	22.6914	25.2686	26.9599	26.2469	29.0995	30.7367	20.8044	20.8005	25.5207	19.5509	6.37973	6.67786	4.46662	4.51895	3.77298	5.01693	12.8368
TPX2	1.91342	0.00389332	0.0366908	NW_004080176_OAR13	60597094	60652419	10.6052	10.4567	11.8171	7.00159	6.91806	9.27463	8.05029	5.9538	8.51745	7.24786	0.825019	1.17731	1.3197	1.28336	0.754571	1.07834	3.78791
TRA2A	1.29597	0.00256976	0.0256571	NW_004080167_OAR4	32093901	32111994	63.0449	56.9576	57.4521	53.8282	50.6343	52.1509	52.0438	56.8263	53.3737	41.7774	15.3757	15.6503	15.6418	11.8066	13.834	14.2505	32.2363
TRAF4	1.79483	1.16308e-08	2.86318e-07	NW_004080174_OAR11	19788399	19794612	35.8286	45.5359	40.2447	49.2683	42.6434	44.7243	52.8901	47.8515	42.4567	33.8509	8.98704	8.17652	8.04069	8.60244	7.99227	6.08971	18.8603
TRAPPC5	1.47788	0.00084196	0.00957383	NW_004080168_OAR5	14199161	14201185	27.7519	28.5528	34.7482	31.3214	28.5165	31.2472	34.9745	34.149	29.3233	23.8664	5.63803	8.35494	6.90784	7.2808	6.23284	5.62952	16.1491
TRIM28	1.39331	5.05896e-05	0.000738243	NW_004080177_OAR14	62671051	62679963	63.5561	63.9985	68.0298	60.5917	55.1432	63.2368	63.3073	66.0179	63.4704	47.5595	17.2499	15.9193	16.1168	14.6489	14.3853	14.3647	34.1342
TRIM34	2.28529	4.72077e-06	8.17395e-05	NW_004080178_OAR15	47071379	47086667	17.0571	16.0125	16.5058	12.9012	15.9504	18.0536	16.115	12.991	13.0713	12.1876	1.32183	1.79138	2.49159	1.82683	1.76204	1.31878	5.33307
TRIM38	3.39711	5.88491e-17	2.84911e-15	NW_004080183_OAR20	30859411	30874020	32.427	30.8554	35.4224	25.386	25.0365	32.7385	29.8968	26.594	26.5457	22.5224	2.19935	3.69	2.23009	1.80497	2.12472	1.88721	6.62989
TRIM7	2.31257	0.000279263	0.00351441	NW_004080168_OAR5	37841517	37856568	10.1338	9.04346	7.30894	8.90625	8.14376	9.50402	11.3363	8.34446	8.60079	7.50842	0.65202	1.02478	1.05306	1.01655	0.667678	0.61682	3.24679
TRIP10	1.77562	4.2123e-05	0.000623536	NW_004080168_OAR5	15405863	15414928	22.5558	22.3707	23.8752	26.1426	22.1514	21.5057	24.2367	25.8565	20.7902	18.0183	3.3298	4.71212	3.91435	4.15773	3.8729	3.42025	10.1476
TRIP6	3.55137	1.35862e-11	4.36793e-10	NW_004080187_OAR24	35669598	35674114	15.185	19.1644	19.4834	18.7617	14.2061	20.6778	16.5111	20.6699	16.604	14.0021	1.07297	1.59003	1.17625	1.38356	1.10912	0.511007	3.94274
TRPM2	2.12554	0.00456715	0.0421246	NW_004080164_OAR1	262481111	262521700	6.9405	6.99459	7.29216	5.49256	5.65439	5.08583	6.55229	5.98742	5.80848	5.43638	0.406823	0.803822	0.736837	0.520023	0.418914	0.46416	2.55764
TRPS1	4.78111	1.21557e-33	7.96116e-32	NW_004080172_OAR9	61480383	61754202	57.4167	48.2429	48.5461	47.0269	41.0165	45.4783	50.2824	35.2522	32.9486	34.1046	2.25403	3.02211	2.35001	2.41083	2.66069	2.44503	7.13318
TSC22D4	1.44938	0.00142484	0.0153628	NW_004080187_OAR24	35965770	35975295	26.6839	33.0616	32.6099	30.1617	30.7722	31.5026	33.1833	32.147	31.48	23.9273	6.32807	7.32543	7.22063	7.60814	6.36207	6.20698	16.5086
TSEN15	1.62885	0.000958551	0.0107385	NW_004080175_OAR12	63196616	63226993	20.5183	16.7497	21.8328	21.7198	21.2707	19.7761	24.1016	17.4969	16.8497	15.6164	3.33235	5.25386	3.85915	2.8439	3.6389	3.01539	9.58736
TSEN34	1.64136	2.99793e-05	0.000453287	NW_004080177_OAR14	60271749	60274699	32.5289	31.9806	34.6661	30.2989	28.5949	31.7402	31.4598	34.9312	29.491	24.2602	8.53629	6.27177	4.04292	6.52772	5.42822	5.38757	14.7806
TSPAN12	1.97855	3.28685e-07	6.77426e-06	NW_004080167_OAR4	85315559	85381182	28.3592	29.7343	27.0709	29.1203	21.1022	30.756	28.8987	25.2889	23.7309	20.8221	3.50226	5.10516	4.24898	3.46104	4.4825	3.69732	10.5239
TSPAN33	3.49669	2.28422e-06	4.15314e-05	NW_004080167_OAR4	93125223	93144240	8.76786	8.06456	8.87206	8.95247	6.75256	9.25445	10.6779	7.73335	5.9085	6.95736	0.400179	0.434882	0.0980616	0.280124	0.462325	0.362115	1.9897
TST	7.54872	4.31355e-109	4.22642e-107	NW_004080166_OAR3	180247682	180254706	119.019	122.996	120.78	107.108	94.8872	131.59	115.792	129.832	110.298	87.1324	5.21412	5.15117	3.88863	6.03021	3.73217	3.23092	11.5427
TTC14	1.45972	0.000371293	0.00457465	NW_004080164_OAR1	204624730	204634433	42.7514	34.7957	40.6149	38.7981	36.0473	36.413	38.1009	37.9851	34.6946	28.7808	8.38183	8.50751	9.22859	7.4908	8.42333	8.20797	19.7166
TTC29	3.54039	8.60243e-06	0.000143225	NW_004080180_OAR17	11103253	11361845	5.94146	7.42645	10.3204	5.92859	9.05234	6.46033	5.20814	4.63558	8.55775	6.08295	0.0946969	0.608099	0.116025	0.0662875	0.300858	0.342759	1.71816
TTLL1	1.79388	0.00483521	0.0441516	NW_004080166_OAR3	217850138	217876531	9.17431	10.5376	10.275	9.55476	10.3364	12.7186	10.2817	8.05025	9.84394	8.27116	1.90772	1.06969	1.832	1.69631	0.863723	1.21305	4.61075
TUBB2A	2.57027	1.15673e-33	7.59598e-32	NW_004080183_OAR20	27363398	27367892	132.276	128.856	132.283	92.7135	96.7868	120.441	127.952	97.3929	111.866	86.2316	11.1189	16.8222	16.0798	14.3118	12.6	19.5454	33.5496
TUFM	1.45398	0.000197055	0.00256213	NW_004080187_OAR24	25968912	25975252	40.1751	48.7901	39.5719	40.2767	38.8438	46.6113	40.8209	42.8819	42.2848	32.0893	9.62369	11.4394	8.88376	9.84337	9.06212	8.03233	22.0699
TXNDC17	1.48316	0.000143055	0.00191135	NW_004080174_OAR11	24856942	24859397	46.3913	43.4621	45.9737	40.8284	36.3303	40.1627	32.9852	35.8663	38.6677	30.4533	9.26579	8.02844	6.88604	9.0379	8.07243	10.8586	20.5327
TYROBP	2.01071	2.68669e-08	6.25822e-07	NW_004080177_OAR14	45713512	45716386	30.0846	27.0053	44.407	28.6944	27.9267	32.3016	32.7609	27.2681	29.1084	23.7412	3.40909	4.8414	5.74323	4.57384	4.43083	4.88431	11.8074
U2AF1	1.3584	0.00437899	0.0406625	NW_004080164_OAR1	261337140	261361658	35.1501	39.8506	37.0495	34.737	33.2841	34.5735	36.422	36.8853	34.2322	27.27	9.24753	9.44041	9.06423	8.73887	7.74564	7.25221	20.0751
UBASH3B	4.39063	1.88815e-06	3.46361e-05	NW_004080178_OAR15	32853069	33003444	5.5976	4.06282	4.88584	6.64671	5.09829	5.61899	4.67424	8.3546	13.1157	5.67566	0.0585482	0.216905	0	0.0409836	0.169102	0.105959	1.29268
UBE2C	6.34529	1.39512e-16	6.6244e-15	NW_004080176_OAR13	74125833	74129296	21.5524	17.7247	25.2697	14.0324	12.6379	15.9375	16.4546	11.6224	16.4778	13.2243	0.386447	0.668117	0.236742	0.608651	0.223231	0.174845	2.08411
UBE2E1	1.63357	3.51172e-05	0.000525503	NW_004080189_OAR26	40578894	40655086	35.4571	31.8867	33.2582	30.0227	30.0418	33.0926	34.1173	29.4462	28.284	24.255	5.99438	5.5631	6.97352	5.72188	6.15581	5.86253	14.8478
UBE2L6	2.41601	3.3254e-09	8.70704e-08	NW_004080178_OAR15	78022856	78031687	21.2329	26.2289	28.8088	20.2389	22.2208	22.8751	23.5393	25.8417	22.4351	18.341	2.23118	3.56353	2.82482	3.07158	3.39395	1.41327	7.59144
UBE2T	1.9931	0.00466114	0.0428634	NW_004080175_OAR12	78398915	78402356	7.0829	9.96903	6.53104	8.45232	5.80818	6.96914	8.14802	8.21483	5.2933	6.27987	1.2657	0.937816	0.553846	0.949272	0.783355	0.327232	3.15081
UBL3	1.56262	0.00278042	0.0274964	NW_004080173_OAR10	31052592	31098663	19.737	19.8162	21.469	21.0715	17.1346	17.7052	19.4971	19.3162	17.6518	15.0281	3.84989	3.23073	4.23455	3.59832	3.00729	3.99833	9.61724
UBLCP1	1.50396	0.00132709	0.0143905	NW_004080168_OAR5	68188167	68207970	27.9972	25.6936	28.4224	27.8024	26.409	25.9877	24.4221	25.92	25.4734	20.3663	4.39409	5.50838	6.65051	5.42797	5.52441	5.04535	13.5418
UBXN1	1.91193	8.59999e-14	3.26681e-12	NW_004080184_OAR21	40398183	40400632	62.162	59.9816	62.8147	63.837	62.6651	60.8922	66.8889	72.1952	67.1955	48.5126	11.5656	12.864	9.83259	9.91336	10.953	10.9639	25.3735
UBXN11	2.63387	0.000455292	0.00547816	NW_004080165_OAR2	239691781	239709004	6.26023	7.00073	8.06096	5.68188	5.31179	5.54809	7.32478	6.74756	5.46807	5.56977	0.278964	0.248036	0.683586	0.234329	0.483429	0.403887	2.11467
UCP2	3.90738	1.22281e-19	6.3967e-18	NW_004080178_OAR15	51595704	51602275	34.7012	32.5844	33.2738	28.8969	22.2167	28.8531	29.3146	33.3825	25.5485	22.8323	2.23027	2.15544	1.72271	2.23996	2.0445	1.40392	5.84338
UHRF1	3.50831	7.91744e-07	1.54659e-05	NW_004080168_OAR5	16808723	16842579	10.052	12.4936	10.5566	6.39659	8.24995	11.5456	8.9315	5.34921	8.71902	7.56444	0.278652	0.493223	0.512116	0.503893	0.254858	0.357208	2.15615
UNG	1.65851	0.000251977	0.00319875	NW_004080180_OAR17	63642007	63652821	27.9019	24.2023	21.0682	22.0211	20.4534	26.45	25.034	20.414	21.9761	17.9824	4.16306	4.35091	3.75839	4.5399	4.42987	3.96535	10.8425
UPF3B	1.52808	0.00343768	0.0330271	NW_004080190_OARX	109013853	109030225	19.7997	18.455	20.2962	21.9446	20.25	20.1425	20.1919	20.7527	20.4169	15.7798	3.4373	4.2762	4.79639	3.4532	4.24688	3.65755	10.3266
UQCRH	1.8507	1.89896e-40	1.34733e-38	NW_004080164_OAR1	20663703	20673901	279.454	261.075	267.079	262.227	242.34	270.749	253.3	306.135	274.652	204.329	50.3044	60.8232	57.7704	51.6105	53.8662	43.4814	110.406
UROD	1.49914	0.000943679	0.0105863	NW_004080164_OAR1	19436336	19439669	27.4441	27.7251	31.4672	26.2788	26.3127	30.6404	28.3013	31.825	27.6111	21.926	5.68777	5.97847	6.32053	6.3425	5.50136	5.86492	14.6258
USP16	1.38869	0.00432846	0.0402719	NW_004080164_OAR1	125293727	125320666	35.1133	32.6358	34.6818	31.1598	28.7232	29.8557	32.8689	29.9193	27.9196	24.0164	6.89945	7.08771	8.41969	6.63829	6.19255	8.08382	17.2943
UTP14A	2.43676	1.61125e-33	1.0497e-31	NW_004080190_OARX	108137383	108154157	100.428	97.7186	111.207	96.6685	87.9267	95.817	105.998	108.286	99.7398	75.1598	14.8072	13.9267	13.4616	12.9287	14.0429	12.9703	30.8442
UXT	1.56598	1.75285e-06	3.22501e-05	NW_004080190_OARX	53753120	53759897	44.878	44.9638	60.3692	48.2587	44.9746	51.6553	47.8645	54.463	53.5161	38.0501	9.34343	12.4037	11.8055	11.9566	9.44513	8.45471	24.298
VAMP3	1.33302	0.00365511	0.0347779	NW_004080175_OAR12	43728257	43739935	42.0819	40.7287	42.8257	40.7631	40.9826	41.8461	40.8732	46.8718	41.9762	31.9606	11.8738	10.8713	10.409	9.66956	10.2786	9.23108	23.976
VAMP5	2.69933	1.00726e-09	2.78502e-08	NW_004080166_OAR3	57276667	57285165	22.6571	27.6687	19.8882	16.7565	16.9502	22.3671	21.8861	20.2018	20.4402	16.273	2.18987	2.16343	2.2359	1.72451	2.31912	1.65131	6.02852
VAMP8	1.32801	6.22852e-07	1.23923e-05	NW_004080166_OAR3	57271412	57274627	118.707	142.747	118.749	113.501	122.578	141.295	127.946	149.344	123.555	96.3343	36.5897	33.2971	35.6382	37.813	31.1372	28.5138	72.5405
VASP	1.50649	0.00068511	0.00794554	NW_004080177_OAR14	52173247	52186324	30.4118	28.9622	32.299	27.9761	27.3884	30.212	29.9015	31.1715	27.3662	22.617	6.26665	6.61855	6.65997	6.1316	5.25989	5.85856	15.0131
VAV3	2.80098	0.000222988	0.00287509	NW_004080164_OAR1	84131321	84562559	7.76927	6.61321	7.80655	6.39608	4.90102	6.57383	6.29074	5.93905	5.93731	5.6235	0.368688	0.348401	0.491006	0.291743	0.333348	0.246589	2.00769
VDAC3	1.33861	0.00096031	0.0107507	NW_004080189_OAR26	35728785	35738262	57.8802	55.4542	58.5582	50.3379	46.6305	54.3401	53.2391	52.2763	49.7542	40.1442	12.2156	13.5398	14.2367	15.0996	11.772	13.1566	29.9894
VDUP1	4.94236	6.23982e-42	4.50489e-40	NW_004080164_OAR1	98336632	98340807	507.141	405.817	465.156	669.478	411.938	521.282	536.029	675.452	389.58	376.079	31.5887	39.981	34.4847	35.5016	35.5473	35.0625	76.0931
VEGFB	2.04068	5.44972e-07	1.09487e-05	NW_004080184_OAR21	41848147	41850908	19.2208	23.2437	23.3254	22.8005	26.2694	22.2532	23.7362	30.0897	25.6061	18.6042	2.12626	4.80712	3.50692	3.72094	3.59021	2.88602	9.11665
VEZF1	1.67706	6.35921e-05	0.000914475	NW_004080174_OAR11	8315814	8327484	29.545	26.5017	29.1317	24.9505	25.6948	25.9684	27.7904	26.4738	25.7041	20.6533	4.51253	5.31876	5.77519	4.15955	4.63262	4.87167	12.3152
VGLL1	3.0066	0.00205637	0.0211827	NW_004080190_OARX	93537983	93551239	4.55143	3.15951	4.5279	5.20216	2.3315	2.72228	4.56999	2.59209	3.04068	3.55152	0	0.205226	0	0.0727067	0.0599987	0	1.18124
VIM	1.54057	7.06876e-16	3.15045e-14	NW_004080176_OAR13	30747387	30755371	301.629	333.194	309.877	308.417	254.836	294.285	290.095	293.895	369.446	233.84	72.8814	79.2392	72.8957	62.2191	77.0285	65.4524	151.788
VTA1	1.4164	0.0016121	0.0170615	NW_004080171_OAR8	66565146	66638211	35.8446	36.9116	35.6559	37.0702	30.3684	33.6956	33.859	34.4292	33.7278	26.3268	7.37703	8.0494	9.17342	7.21918	8.28946	6.97425	18.5871
VTI1B	1.36086	2.61906e-05	0.000400665	NW_004080170_OAR7	76418037	76435359	74.5975	68.5666	76.5694	75.6509	77.2375	86.8881	80.1588	80.5911	80.3807	58.7148	19.5142	23.4774	17.3086	18.311	21.0925	19.2831	43.1454
WBP1	2.40605	7.52966e-10	2.10311e-08	NW_004080166_OAR3	96255441	96258181	24.6067	24.333	27.1231	24.5576	22.4878	26.7134	25.5209	27.4338	31.1822	20.007	3.14084	3.23221	3.39927	2.49172	3.02384	3.07894	8.31526
WDR13	1.59616	1.24816e-05	0.000202918	NW_004080190_OARX	53194813	53201555	35.3624	38.4568	39.5637	37.4941	36.4339	39.2491	40.963	43.0145	38.326	29.4905	7.65278	8.75713	6.78491	8.80258	7.26403	7.51644	18.4759
WDR38	2.78472	1.33413e-06	2.50692e-05	NW_004080166_OAR3	10983273	10987785	10.3633	13.7734	12.0585	11.6551	9.78781	11.88	14.8627	12.6431	11.8198	9.72836	1.31721	1.07358	0.968328	0.645431	0.875019	0.77475	3.49349
WDR6	2.10777	1.42817e-07	3.07704e-06	NW_004080182_OAR19	50923175	50931438	22.0787	23.6235	24.0664	24.1525	22.8253	24.6414	25.6944	27.6071	27.8729	19.0611	3.0123	3.97444	3.25368	3.70393	2.98786	3.37136	9.04326
WDR90	2.3069	0.000184339	0.00241717	NW_004080187_OAR24	490307	511454	8.07495	9.77343	10.7951	9.23658	8.32213	9.38747	10.6107	11.5936	9.57544	7.98939	0.956053	1.37031	1.01776	0.778944	0.769546	0.723294	3.46327
WRB	1.66056	0.000941273	0.0105641	NW_004080164_OAR1	257561475	257577025	18.9376	23.1328	16.7763	17.7628	16.7336	20.1115	17.3499	19.3382	18.6567	14.6202	2.99947	3.55032	3.05096	3.01078	3.10568	3.94323	8.8044
WWC1	1.52853	0.00109265	0.0121089	NW_004080168_OAR5	77664967	77817710	26.9395	30.5734	28.9922	24.8947	22.7182	24.5743	25.9771	23.2723	21.8973	19.6346	5.29349	5.35799	4.77742	5.26038	5.66508	4.25539	12.8455
WWC2	1.76718	0.00297397	0.0291274	NW_004080189_OAR26	12835076	12905059	12.1678	14.763	10.9041	15.9446	8.90755	11.922	14.7916	9.20829	9.00756	9.61715	1.78535	1.79567	2.10839	1.59606	1.67743	1.79071	5.44208
WWTR1	2.03182	4.68683e-08	1.06215e-06	NW_004080164_OAR1	236522086	236668823	35.345	28.3692	31.2921	29.8373	23.0117	27.0549	34.348	26.8185	26.1395	22.3488	4.22535	4.36237	4.68728	4.18346	4.43077	3.80623	10.9994
XCL1	2.73357	6.17518e-05	0.000890084	NW_004080175_OAR12	34300349	34304089	9.0787	8.3561	10.2536	9.78374	5.50808	7.42158	6.83228	8.30351	8.16949	6.86647	0.418594	0.758157	0.170957	0.488357	0.6448	0.757557	2.5119
XRN2	1.53019	0.00127531	0.0138961	NW_004080176_OAR13	39725471	39777503	26.9962	27.351	25.2482	24.6308	20.713	26.7436	25.0906	23.9577	21.7022	19.02	4.75995	5.6266	5.71594	4.4426	4.82886	4.24291	12.4298
YBX1	1.5593	1.69678e-27	1.01687e-25	NW_004080164_OAR1	16961859	16980831	287.971	277.805	282.535	256.944	251.782	271.152	259.271	248.85	252.18	199.97	58.3819	59.1758	67.3312	64.8603	58.8145	59.8963	128.243
YPEL3	2.0503	1.0558e-13	4.00442e-12	NW_004080187_OAR24	26188193	26205430	54.549	46.8268	59.394	60.0373	57.0928	53.0143	52.9029	76.8168	56.6863	43.7085	8.57475	9.59496	6.64664	11.1471	11.9786	6.80904	21.3181
YPEL5	2.27519	6.96953e-18	3.47646e-16	NW_004080166_OAR3	36877153	36879728	59.5135	56.0347	60.7678	60.0746	54.4869	57.1864	61.3268	61.2036	46.9844	43.5609	8.29844	9.43506	7.53793	6.81041	8.2648	8.28592	19.146
ZADH2	1.58519	0.00419023	0.0391601	NW_004080186_OAR23	3445424	3449096	15.5518	15.6888	16.6006	17.0436	15.9796	15.6518	17.9509	17.3113	16.9644	13.0109	3.17609	3.19378	3.12704	3.17608	2.94857	2.46342	8.20781
ZBED5	1.61337	0.00372528	0.0353745	NW_004080178_OAR15	41389548	41392141	16.7678	12.6825	17.9423	14.7648	15.1258	15.1576	16.3049	16.3356	17.1751	12.4804	2.8264	3.03247	2.30864	2.44649	3.37066	2.77756	7.73564
ZBP1	2.31362	3.89655e-05	0.000579227	NW_004080176_OAR13	57854961	57864452	11.793	14.109	12.7284	11.8819	11.1589	10.2692	11.2668	13.8571	10.5298	9.61334	1.0341	1.262	1.86325	1.06451	0.878454	1.32105	4.15511
ZC3H14	1.50762	0.00146325	0.0156993	NW_004080170_OAR7	97144064	97186830	26.7141	27.6978	26.7497	25.7436	23.7191	24.3285	25.208	26.5428	24.5439	19.7946	5.00905	5.06177	6.33776	5.0876	5.04939	4.94735	13.1296
ZCRB1	1.64007	0.000689495	0.00799264	NW_004080166_OAR3	144426645	144444241	21.9064	18.5334	21.0351	24.0586	18.7252	21.2623	19.9442	20.6958	20.3341	16.086	4.30366	4.12286	3.99465	3.56028	3.616	2.89123	9.80813
ZDHHC1	3.00675	0.000127042	0.00172068	NW_004080177_OAR14	34349967	34371125	5.67695	6.82747	6.46086	5.51963	6.7948	6.45938	5.50151	5.79965	7.32798	5.49046	0.228012	0.506833	0.139683	0.279314	0.296349	0.257905	1.82605
ZFAND5	2.03536	4.62907e-08	1.05052e-06	NW_004080165_OAR2	63733447	63738263	64.2447	67.9359	60.2604	109.269	54.8427	61.5282	68.5811	89.4199	58.1424	53.3253	11.9112	10.3723	11.1335	11.2604	12.2714	11.445	26.1995
ZMIZ2	2.0836	6.32869e-07	1.25713e-05	NW_004080167_OAR4	76799236	76809012	20.708	21.3172	24.5059	23.292	20.4557	22.4056	23.9426	25.3375	21.628	17.5293	2.95129	3.76606	3.31466	3.19274	2.75094	2.67057	8.41301
ZNF185	6.72347	6.32069e-33	4.07478e-31	NW_004080190_OARX	78227716	78279280	33.404	41.6454	39.4306	37.6042	31.3642	41.0808	32.4083	28.1329	32.9057	26.7902	0.774032	1.81613	1.18545	0.785639	0.983661	1.43584	3.98457
ZNF226	2.07314	0.000691548	0.00801058	NW_004080177_OAR14	51198010	51213699	10.6693	9.4899	11.4315	8.97861	9.5719	8.98655	10.1013	11.2308	9.8785	8.22741	1.44918	1.39986	0.946968	1.08205	1.07895	0.932505	3.96857
ZNF277	2.92254	5.08544e-12	1.69224e-10	NW_004080167_OAR4	56019147	56152190	27.5845	20.9944	26.5214	24.1404	19.8931	21.7203	24.2829	26.3004	24.5184	18.5152	1.98078	2.54393	2.48757	1.8025	2.54584	1.70276	6.33532
ZNF3	1.56746	0.00257832	0.0257322	NW_004080187_OAR24	36285806	36294900	19.0653	19.7628	19.2558	19.3811	17.1074	19.5542	20.0612	21.232	18.8253	15.071	3.32084	4.19054	3.86363	3.51617	3.27236	3.83829	9.61489
ZNF32	1.74235	0.000245206	0.00312081	NW_004080188_OAR25	45174173	45178783	21.0235	15.9208	19.4752	21.954	17.3188	20.4251	19.314	22.1879	19.3191	15.3179	3.40202	4.10423	4.24839	2.56458	3.47684	2.01282	8.79153
ZNF503	3.47327	5.25699e-11	1.6005e-09	NW_004080188_OAR25	31001727	31002599	18.8861	12.7045	18.6709	17.4883	17.125	18.1686	17.7513	19.8201	14.4824	13.5163	1.17395	1.3382	1.21707	0.695336	1.35626	0.898858	3.89151
ZNF532	2.12625	0.00114888	0.0126356	NW_004080186_OAR23	58194291	58262250	9.34261	8.76244	8.69732	9.4941	7.94367	8.3393	9.45095	7.9126	6.9521	7.13949	0.81996	0.966846	0.875004	0.777636	0.863263	1.00525	3.35779
ZNHIT6	1.63017	0.00522265	0.047322	NW_004080164_OAR1	62063313	62122000	16.8913	12.3794	15.5252	13.4332	12.5642	15.4527	13.2355	13.5713	12.7278	11.1372	2.18599	2.52719	2.73531	2.279	2.31054	2.35684	6.83193
ZSWIM7	1.5031	0.00120588	0.0132096	NW_004080174_OAR11	33029837	33039424	24.613	20.9652	25.6517	26.8104	25.8289	27.2102	27.2327	33.8309	30.9257	20.7689	5.57894	7.28869	3.96073	5.32865	6.62605	4.71803	13.8173
1Official gene symbol according to NCBI Entrez gene database http://www.ncbi.nlm.nih.gov/gene/
2SFC = signed fold change in gene expression
3FDR = false discovery rate correction

## Sheet: Lactation
Table S3. RNA-seq data for genes more highly expressed during lactation
Gene ID1	SFC2	P value	FDR3 P value	Chromosome	start	end	LP8	LP5	LP6	LP2	LP1	LP4	LP9	LP7	LP3	Transformed and Normalized means	L6	L3	L1	L5	L4	L2	Transformed and Normalized means
AACS	-1.73672	1.16584e-08	2.8669e-07	NW_004080180_OAR17	50316777	50370791	41.9253	55.459	37.3406	39.2061	40.4719	57.5018	46.5343	34.6346	38.2213	32.884	21.1306	29.5938	27.5716	29.3768	20.9995	30.145	57.1103
AARS	-1.97197	3.97327e-12	1.33657e-10	NW_004080177_OAR14	1174942	1195620	39.9225	45.8832	37.475	36.0645	37.679	44.699	39.6928	36.8711	35.8864	29.8741	32.5286	25.6456	34.6284	25.1172	25.1809	22.5404	58.911
AASS	-1.88665	3.47105e-05	0.000520046	NW_004080167_OAR4	86524416	86599989	11.8733	12.5784	11.4701	12.2685	11.5022	11.957	12.8559	9.34516	9.32387	9.27824	6.30216	8.10998	7.35115	7.24397	7.15997	7.6387	17.5048
ABCD1	-3.04784	2.87953e-06	5.15954e-05	NW_004080190_OARX	77653929	77668081	2.99184	3.20139	3.66295	2.69248	2.97394	3.10802	3.60178	2.70138	3.50173	3.23224	3.0832	4.47525	3.77762	3.55278	3.15102	4.4639	9.85133
ABCG2	-6.51525	0	0	NW_004080169_OAR6	36445816	36556892	106.904	118.495	90.3069	83.0397	102.973	92.4594	86.3939	91.8937	77.6831	70.7483	191.945	170.21	179.125	195.134	212.28	214.889	460.943
ABHD3	-6.61805	2.22045e-16	1.02669e-14	NW_004080186_OAR23	34855199	34912937	3.26454	2.88229	2.85794	2.18902	2.88612	2.81113	2.67515	2.93657	3.02488	3.00157	8.19492	8.44007	5.62274	7.14184	11.7161	9.15808	19.8645
ABR	-2.24007	1.7531e-05	0.000277117	NW_004080174_OAR11	21380637	21479918	7.4727	7.7154	6.7802	7.61441	6.16852	6.18105	6.73434	4.98968	6.86637	5.80934	4.90421	5.12359	5.22762	5.4412	4.09356	6.30159	13.0133
ACACA	-5.07226	0	0	NW_004080174_OAR11	13017849	13262180	14.2143	16.3113	15.3492	15.825	16.6103	16.8518	15.9234	14.7596	17.8472	12.5809	25.8852	31.9286	27.2562	31.2026	29.0738	32.167	63.8137
ACO1	-1.92196	0	0	NW_004080165_OAR2	100367446	100407458	80.6874	75.1132	71.745	81.2253	84.436	70.1162	75.8739	79.3579	75.2933	58.2255	51.4609	60.888	51.722	51.141	54.0982	52.1648	111.907
ACO2	-1.31828	0.0022045	0.0225016	NW_004080166_OAR3	216574630	216619414	40.0044	46.3428	39.5211	36.4739	37.5341	42.2812	41.1183	40.4234	39.1733	30.6016	16.7033	20.9412	18.7304	18.0846	18.2457	18.2264	40.3414
ACOT11	-3.84146	0.000114741	0.00156956	NW_004080164_OAR1	28655614	28797135	0.382914	0.295204	0.994617	0.51846	0.48075	0.410383	0.724111	0.482601	0.677609	1.38447	1.68584	1.49017	1.19583	1.83223	1.89639	2.20794	5.31836
ACP5	-2.19369	4.0053e-05	0.000594678	NW_004080168_OAR5	13580792	13583422	18.1802	14.904	15.265	17.9726	15.127	14.8523	17.1989	17.6985	13.7725	12.6889	9.882	9.76269	16.7072	15.7283	6.56936	15.5862	27.8356
ACSL1	-5.95057	0	0	NW_004080189_OAR26	13920251	13966070	99.4091	144.864	104.786	130.883	145.048	117.997	121.173	132.293	130.217	93.8473	181.998	205.663	268.82	227.817	199.256	231.466	558.445
ACSM4	-5.65914	5.19188e-05	0.000755408	NW_004080187_OAR24	18411601	18434122	0.0600591	0.171978	0	0.0755104	0.420109	0.104597	0.0641945	0.0289421	0.0575689	1.07688	2.89469	3.88747	0.0554164	1.80465	1.56761	2.41472	6.0942
ACSS2	-5.12611	0	0	NW_004080176_OAR13	41740732	41798167	40.8781	40.3576	36.2619	34.235	47.637	42.9534	46.7111	37.956	31.0953	30.244	76.1516	81.635	67.4026	81.3588	68.4548	64.4641	155.034
ACSS3	-4.25329	0	0	NW_004080166_OAR3	116973426	117159548	21.2316	19.0069	19.7891	21.1865	20.5835	14.9203	15.2405	17.6195	16.6666	14.4491	26.3233	30.5282	25.2406	27.2387	30.9362	31.3735	61.456
ACTB	-1.8851	2.95183e-06	5.28525e-05	NW_004080187_OAR24	38661234	38701744	328.41	362.973	340.365	280.539	261.333	315.843	297.488	260.428	290.258	232.251	232.632	228.381	196.54	194.126	155.79	156.207	437.816
ADAMTS1	-4.58108	2.97762e-13	1.09732e-11	NW_004080164_OAR1	127748842	127757346	4.32304	3.83244	3.60701	4.23442	3.4283	3.45803	2.9954	4.14227	3.34877	3.62978	5.52698	6.47937	7.09646	9.06269	6.49464	6.66265	16.6283
ADD3	-1.63251	1.86502e-09	5.03269e-08	NW_004080185_OAR22	29623610	29652197	54.3903	48.9758	43.6165	47.3595	38.9893	48.729	45.9207	38.4754	43.0109	34.5846	26.4892	25.8854	27.1713	24.3654	24.4358	29.2596	56.4598
ADH5	-1.46115	0.000114934	0.00157095	NW_004080169_OAR6	25474326	25490205	35.3726	31.0237	35.8036	31.3927	28.1892	30.6978	35.4309	29.0436	34.525	24.8037	17.669	16.1745	17.6763	16.2641	14.4514	16.5262	36.2419
ADIPOR2	-3.67344	0	0	NW_004080166_OAR3	212209578	212225808	16.8979	18.2686	15.3109	18.7883	15.9029	14.6811	14.1297	16.286	14.618	12.6589	22.3924	24.0891	20.3647	21.4112	18.0689	22.8214	46.5016
ADM	-1.79655	0.000465441	0.00558688	NW_004080178_OAR15	41940419	41942713	9.99662	12.6999	11.4237	8.31996	8.41243	7.15192	8.61568	6.71709	13.2261	7.92554	5.03654	7.83024	6.10594	4.34201	6.9212	4.50951	14.2386
ADORA2B	-2.69421	0.000716738	0.00826575	NW_004080174_OAR11	33040201	33060741	1.2549	1.62282	1.51881	2.23938	1.60457	1.175	0.735555	2.34088	3.02657	2.23353	1.82912	1.71669	2.31579	2.34736	1.86664	2.15168	6.0176
ADPGK	-1.69704	6.75007e-07	1.33761e-05	NW_004080170_OAR7	19180073	19222055	26.9897	31.8169	26.3707	26.618	22.8579	24.8363	27.8552	21.3706	25.5426	20.0147	14.1763	17.4792	15.5195	14.3567	14.336	16.2598	33.9657
ADRB1	-4.61502	4.85659e-06	8.37974e-05	NW_004080185_OAR22	33474854	33477015	0.362225	0.518613	0.407713	0.364331	0.80235	0.925232	0.542032	0.733126	0.486089	1.40734	2.18229	2.58713	1.73796	2.17682	2.23756	2.56713	6.4949
AGPAT1	-1.83774	0	0	NW_004080183_OAR20	26348569	26350772	54.4584	62.9674	59.669	56.8245	58.7997	58.6817	61.3194	56.0058	54.3818	44.0201	37.9429	41.9736	36.4291	35.655	36.9285	35.9208	80.8974
AGPAT4	-1.67884	1.58028e-07	3.39293e-06	NW_004080171_OAR8	83449093	83531648	43.7904	59.4748	49.222	60.4318	43.4964	47.603	52.0971	48.8845	64.1054	39.447	33.5541	24.4097	38.8688	28.6598	26.6264	31.7733	66.2251
AGPAT6	-2.62981	0	0	NW_004080189_OAR26	35002225	35034187	116.297	119.035	108.192	122.046	124.861	115.973	119.411	130.537	147.645	91.8153	130.835	144.841	120.254	124.661	130.979	108.612	241.457
AGR2	-7.59508	0	0	NW_004080167_OAR4	25373300	25386681	2.63861	2.69844	3.03058	2.1665	2.51115	2.81347	1.26626	4.04814	2.58083	2.86837	8.35393	8.53352	7.45299	10.4464	9.22962	11.6693	21.7855
AHCYL2	-6.09809	0	0	NW_004080167_OAR4	93328211	93385318	6.69738	6.35788	5.32607	6.26954	7.19265	4.58529	5.62178	5.71815	5.373	5.23505	12.8559	15.5713	14.1393	12.0692	13.9499	16.7924	31.9238
AIF1L	-2.3053	9.2219e-06	0.000152817	NW_004080166_OAR3	5536334	5566994	6.3242	7.59861	8.25709	5.63378	5.16843	7.43493	7.21822	5.26819	6.39707	5.71721	5.24132	5.84007	4.45713	4.50656	5.52994	5.95555	13.1799
AIFM1	-1.38757	0.00413942	0.0387439	NW_004080190_OARX	108316567	108345064	26.4311	26.4401	23.6114	24.7187	22.263	25.1952	23.3106	22.8387	24.004	18.7393	11.0147	12.5447	11.8536	11.3938	10.7806	10.4402	26.0019
AIM1	-3.21167	0	0	NW_004080171_OAR8	30469425	30521543	21.4984	30.4938	17.8203	21.3262	20.0718	22.0688	19.1699	20.825	18.4548	16.5006	22.5361	25.8822	27.1756	23.9599	22.2554	26.042	52.9943
AK3	-2.63572	1.08935e-12	3.84795e-11	NW_004080165_OAR2	72478995	72499619	18.0456	16.615	21.0409	17.4524	16.5067	18.6095	16.934	15.8402	17.6345	13.8045	22.9982	14.3346	13.4571	16.0792	15.1367	16.9765	36.3847
AK4	-7.69643	4.86458e-11	1.49021e-09	NW_004080164_OAR1	40353834	40442658	0.646856	0.578833	0.505617	0.338864	0.439903	0.250344	0.518547	0.623432	0.516697	1.34375	5.15554	4.79252	2.03925	4.46135	4.24437	3.15909	10.3421
ALDH18A1	-2.00818	4.5311e-09	1.17027e-07	NW_004080185_OAR22	16338617	16375764	18.6739	25.7512	16.4202	18.9515	17.1627	23.3163	19.0191	16.255	18.9274	15.0792	14.4848	13.3695	13.1111	14.3064	11.6388	13.805	30.2817
ALDH2	-1.21554	0.00308631	0.0300252	NW_004080180_OAR17	61935176	61960038	81.7804	73.6338	73.2391	79.5676	75.5229	89.4209	84.3244	74.9854	74.2613	59.1193	35.1439	35.6997	30.0619	36.4067	36.5238	26.7253	71.8617
ALG1	-1.69298	0.00108269	0.012004	NW_004080187_OAR24	4111162	4124775	12.7247	10.6951	10.0993	7.12481	8.49848	12.8899	13.3807	11.5936	9.77748	8.74668	6.44028	4.35028	6.03692	7.33257	7.55249	4.45854	14.8079
ALG14	-1.58224	0.00111584	0.0123327	NW_004080164_OAR1	71290842	71393616	15.7478	15.8152	12.2207	13.5318	15.5194	17.4947	15.0157	12.6661	15.312	11.747	8.87322	7.79677	7.00387	7.64459	8.0334	7.566	18.5866
ALG3	-2.17237	7.57032e-07	1.48584e-05	NW_004080164_OAR1	201135347	201140844	9.74851	11.306	9.89774	10.1918	10.2245	11.3996	9.07527	11.214	9.4448	8.42196	8.42031	8.44863	7.41518	8.36238	6.77918	6.80984	18.2956
ALG5	-1.85829	4.82332e-10	1.36262e-08	NW_004080173_OAR10	24933418	24960158	27.0191	31.7005	27.5316	25.9176	27.7413	36.1474	25.6606	29.9651	28.3789	22.1339	19.2935	17.9245	19.3338	18.3799	18.6363	19.1927	41.1313
ALOX12	-3.55194	2.12665e-06	3.87522e-05	NW_004080174_OAR11	26412228	26425957	1.93522	2.46001	2.13753	1.40983	2.10853	1.70091	2.02981	2.56239	1.94167	2.42668	2.75133	2.6912	2.6701	5.24385	3.32023	2.39103	8.61944
ALPL	-2.26191	2.42768e-06	4.39705e-05	NW_004080165_OAR2	244075573	244141693	6.42843	10.2944	7.65865	9.42294	7.49441	7.85282	11.0067	7.1059	5.78226	6.81149	7.61737	5.07738	7.6463	8.54426	3.81701	5.48104	15.407
ANGPT1	-5.72934	1.28786e-14	5.15373e-13	NW_004080172_OAR9	69635535	69936499	2.80306	2.28242	2.96566	2.57216	2.83422	2.31361	2.39969	2.22782	2.95425	2.83037	6.52291	6.01916	7.86945	5.07024	6.83086	7.82168	16.2161
ANKH	-5.57551	0	0	NW_004080179_OAR16	58190021	58357031	12.6374	12.8275	11.087	10.1181	9.34554	10.5482	11.9283	7.51388	13.9817	9.02031	27.3201	24.0199	19.2601	22.7698	24.3422	22.2365	50.2929
ANKRD22	-11.3364	1.39439e-08	3.382e-07	NW_004080185_OAR22	10242262	10272418	0.102697	0.441109	0.128438	0.0860789	0.957816	0.35771	0.292717	0.527885	0.0656263	1.23896	8.24959	2.72515	9.03366	5.66641	5.80779	2.93931	14.0454
ANO3	-5.22118	0	0	NW_004080178_OAR15	55168885	55487930	5.23415	4.84458	4.24502	5.37094	6.05278	5.59829	4.83731	5.06499	5.10835	4.69463	13.9992	9.34601	12.4104	9.65448	8.91461	9.59802	24.5115
AP1M1	-1.79246	1.92364e-11	6.09712e-10	NW_004080168_OAR5	6540562	6569389	36.4356	51.7957	43.4399	38.3217	39.5881	52.1384	52.5848	40.3212	45.8101	33.8197	22.9541	30.8231	29.0113	29.9127	23.6546	31.9124	60.6203
AP2S1	-1.50312	8.89534e-07	1.71858e-05	NW_004080177_OAR14	52996237	53016401	51.5717	61.715	56.9342	50.4615	49.9961	60.7071	52.0081	58.4474	61.7655	42.3378	30.2257	36.3238	27.5973	33.157	22.3868	28.4747	63.6388
AQP3	-3.46217	2.88658e-15	1.21689e-13	NW_004080165_OAR2	37502236	37509857	9.08617	5.45098	8.46265	10.217	12.6443	8.32071	7.24966	6.84537	7.36009	7.08211	10.7459	8.68809	10.3321	12.2445	11.8301	9.68015	24.5194
ARCN1	-1.28573	0.000115106	0.00157195	NW_004080178_OAR15	28718371	28747213	87.9232	91.1793	75.9862	80.0863	68.3522	81.8653	77.9263	71.3299	74.4217	59.2672	34.1021	34.436	36.8245	32.1245	35.7211	38.38	76.2016
ARF4	-1.86006	0	0	NW_004080182_OAR19	43620611	43638153	71.7165	89.0166	75.2254	68.11	59.1104	78.3419	76.5515	63.6382	58.7642	53.7029	48.782	46.0416	47.1391	48.6801	45.1197	49.397	99.8908
ARFGEF2	-2.24493	8.16105e-06	0.000136336	NW_004080176_OAR13	76687353	76756476	7.76335	8.92323	7.44333	7.67638	7.11804	7.0363	7.81378	5.45669	6.35607	6.2306	4.66626	5.90393	6.202	5.62541	4.82345	6.64228	13.9873
ARFIP2	-1.78252	1.74771e-11	5.5753e-10	NW_004080178_OAR15	45974282	45977812	36.9349	45.5773	36.367	36.5596	38.6584	43.8901	38.1694	41.9892	39.3155	30.1525	28.353	26.4545	21.1822	24.4188	20.9941	28.1592	53.7475
ARG2	-3.15449	9.83231e-11	2.92846e-09	NW_004080170_OAR7	76379052	76418455	8.97492	6.26691	7.10728	6.01191	6.56092	6.57675	6.2118	6.13293	5.85273	5.74234	8.1993	9.38651	6.2448	7.60094	7.20048	7.06849	18.1142
ARHGAP35	-1.64125	0.00547613	0.0493111	NW_004080177_OAR14	53056216	53128539	9.82529	9.36386	8.9811	8.9909	8.45371	8.4656	10.4804	6.24542	7.16184	7.2168	4.55573	5.16391	5.00882	4.35055	3.71214	5.11887	11.8446
ARHGAP6	-3.91174	2.10132e-05	0.000327756	NW_004080190_OARX	8682607	9224408	0.917776	1.05122	0.715174	0.674583	0.888893	1.0164	1.13189	0.925366	0.784984	1.62861	1.72259	2.06947	2.60563	1.97991	2.67804	2.07833	6.37072
ARHGDIA	-1.30367	1.95717e-05	0.000306433	NW_004080174_OAR11	50187594	50190500	90.1396	96.5865	85.2248	84.0017	84.2709	101.062	80.2629	68.4179	86.8164	64.9161	39.4718	43.9232	40.5229	33.0954	38.2102	40.4274	84.6289
ARHGEF16	-1.71289	0.00029609	0.00370728	NW_004080175_OAR12	47669766	47685525	9.14547	13.737	12.8674	11.9603	12.8039	13.1544	13.7464	14.3822	12.9537	10.2187	7.47151	8.21664	7.15766	8.20017	6.69587	6.28786	17.5035
ARHGEF4	-3.31047	0.00183128	0.0191432	NW_004080165_OAR2	113589627	113749783	0.405159	0.290042	0.332528	0.382045	0.295215	0.205804	0.27066	0.341676	0.145635	1.20587	1.06792	0.65939	1.30844	1.62857	0.74907	1.51853	3.99198
ARL1	-1.88286	4.58233e-12	1.52895e-10	NW_004080166_OAR3	170323044	170328848	39.4248	45.6814	32.3686	38.5391	25.622	33.687	32.7637	31.6797	29.5669	26.089	19.3095	22.8773	25.0816	22.6632	21.9728	24.3044	49.1219
ARL15	-2.52972	2.72771e-08	6.34776e-07	NW_004080179_OAR16	24832140	25295968	9.10197	8.24454	7.20169	9.49743	8.03666	9.10605	9.2213	8.15571	7.08254	7.03275	6.52815	8.0156	8.37932	5.6577	8.02679	8.15758	17.7909
ARL4A	-6.00076	0	0	NW_004080167_OAR4	20778423	20779025	13.1071	10.8122	13.027	8.51239	15.2805	13.807	12.154	12.7997	12.6468	10.0478	31.7694	28.0923	22.9063	29.1022	32.2474	24.8436	60.2943
ARL4D	-2.26303	0.000432186	0.00523137	NW_004080174_OAR11	42762748	42764682	2.19372	4.40821	2.09377	13.6453	3.14078	2.5917	4.48387	5.00751	3.76285	4.29545	2.43462	4.61001	4.4034	3.40845	3.75027	3.61928	9.72076
ARMCX3	-1.51275	0.000156231	0.00207393	NW_004080190_OARX	125793233	125796566	28.7076	32.1439	26.1875	26.1775	21.6071	27.0432	27.5653	22.2459	19.5545	19.7501	12.5915	13.1436	15.6699	11.2808	11.9852	14.7976	29.8769
ASAP3	-1.71731	7.14751e-07	1.40958e-05	NW_004080165_OAR2	242256457	242306039	24.9677	20.3085	28.5879	24.7244	20.9348	20.7973	28.8459	28.129	24.2599	18.9765	14.6306	16.1668	12.8824	15.1585	15.1194	13.7653	32.5885
ASCC2	-1.59246	0.00151886	0.0162418	NW_004080180_OAR17	68448557	68485329	12.1783	15.2268	13.3399	13.3188	12.4473	13.9943	14.4879	14.1088	12.6728	10.7862	8.35464	7.36944	7.15772	7.69503	5.6062	6.82103	17.1766
ASGR2	-3.41351	1.78817e-06	3.28753e-05	NW_004080174_OAR11	26480471	26491169	1.70636	2.38625	2.45663	2.89373	3.42346	2.48797	1.52694	2.21825	1.97794	2.6629	3.40683	3.07046	1.97722	3.93278	4.28115	3.6777	9.08983
ASNS	-8.22387	4.74717e-08	1.07337e-06	NW_004080167_OAR4	14991061	15012528	7.52895	7.91559	5.00335	6.70648	9.55475	6.58029	7.03773	7.57761	5.96517	6.11607	34.187	11.1203	33.4274	22.6127	24.5582	13.1011	50.2977
ASS1	-6.64454	0	0	NW_004080166_OAR3	6038515	6082349	5.50778	8.23733	5.52817	4.67532	8.42513	9.00159	7.76187	8.65562	6.59087	6.15513	21.6638	19.3925	16.8969	21.9702	11.8731	20.3204	40.898
ATF3	-27.5319	0	0	NW_004080175_OAR12	69062748	69069262	3.08224	3.64374	2.59932	2.84418	3.46148	4.4979	2.962	3.40667	1.95156	3.23893	50.6402	41.9502	49.052	50.7124	36.9528	24.9736	89.1738
ATF4	-3.89931	0	0	NW_004080166_OAR3	214930363	214931656	207.798	237.163	204.06	212.97	210.781	214.114	198.835	219.453	219.385	159.13	268.905	207.603	240.191	239.102	245.729	208.312	620.498
ATF5	-2.68117	0.00382531	0.0361742	NW_004080177_OAR14	55298568	55302942	15.7735	24.5503	16.4392	19.5338	22.0338	21.9985	18.3278	18.398	19.4329	15.3125	29.9645	10.7134	34.7027	12.7349	15.5368	9.2318	41.0555
ATG12	-1.60168	1.64574e-06	3.03927e-05	NW_004080170_OAR7	4458307	4478590	32.3762	33.2206	27.3775	36.0183	30.0529	29.5311	33.0063	31.3456	30.0464	23.9861	16.6241	16.2592	17.0641	16.5501	19.3552	19.2214	38.4182
ATOX1	-1.32809	0.000569231	0.00668643	NW_004080168_OAR5	60471288	60489059	109.156	152.648	121.321	109.426	125.424	147.647	125.716	152.27	138.579	98.6325	66.4546	59.3569	48.1838	77.1052	61.3147	63.7581	130.992
ATP13A2	-1.67435	0.000473357	0.00566537	NW_004080165_OAR2	248413223	248429371	10.0639	12.7929	13.8802	12.1406	12.5733	14.2691	14.7948	13.1743	14.3647	10.4826	8.8303	7.88397	6.45095	5.98285	8.01945	6.83669	17.5516
ATP13A4	-3.81219	0.000906768	0.0102233	NW_004080164_OAR1	192150191	192276258	0.0582543	0.0208513	0.0546415	0.0366207	0.0848927	0.0676359	0.0311327	0.126326	0.055839	1.03913	1.42579	2.64379	0.591262	0.813793	1.24174	0.277883	3.96135
ATP13A5	-5.06012	1.35072e-05	0.00021812	NW_004080164_OAR1	192303190	192419600	0.147895	0.0384997	0.0756672	0.101424	0.219443	0.140493	0.201191	0.233246	0.103101	1.09649	1.64029	1.93058	2.33227	1.65851	2.30444	1.19108	5.54834
ATP2A2	-2.1014	7.00716e-09	1.77268e-07	NW_004080180_OAR17	53802761	53859839	17.1807	18.2002	16.3979	18.8492	14.8351	15.2003	16.8229	14.2093	14.2952	12.7525	11.3693	12.3826	12.6724	10.7771	9.45214	13.6815	26.798
ATP2B2	-5.19369	1.55431e-15	6.70936e-14	NW_004080182_OAR19	54258120	54376057	3.46688	2.86522	4.12433	3.08306	5.86549	2.92892	3.32901	2.39055	3.86349	3.5283	7.76889	7.42346	7.98421	8.81108	7.19747	7.08756	18.3249
ATP2C2	-9.09257	0	0	NW_004080177_OAR14	10104684	10164012	25.7162	31.928	24.2314	16.3689	28.8695	27.049	30.2607	26.0426	24.5376	20.1013	91.0469	86.8825	91.8829	96.9205	80.0696	78.2105	182.773
ATP6	-1.70397	0	0	NC_001941_OARMT	7936	8614	2163.88	1985.62	2501.19	2320.6	2402.28	2132.62	2391.65	2339.69	2205.17	1544.72	1135.16	1202.72	1095.5	1160.74	1162.42	1059.75	2632.17
ATP6V0A1	-1.76947	0.00365512	0.0347779	NW_004080174_OAR11	42044264	42097564	7.17429	6.70057	8.15242	6.59528	6.96996	6.98619	6.81625	5.81164	5.00357	5.79291	3.44698	4.3428	4.41314	3.84976	3.54603	3.99527	10.2504
ATP6V0D1	-1.58162	2.08765e-06	3.81259e-05	NW_004080177_OAR14	34389990	34428105	29.7185	38.8593	29.6662	28.4032	32.4208	35.6498	31.6968	34.7756	33.4272	24.9364	19.6489	16.855	17.7915	18.4507	17.3851	17.91	39.4398
ATP6V1C1	-1.72949	4.41662e-06	7.69589e-05	NW_004080172_OAR9	74041783	74081774	20.9905	22.1628	18.3332	22.3566	19.674	18.8825	21.4933	20.6553	18.735	15.8153	12.6166	13.4665	10.9382	11.982	9.90906	12.9855	27.3525
ATP6V1F	-1.84868	5.75096e-14	2.22566e-12	NW_004080167_OAR4	92890760	92893492	41.8147	46.7849	45.2555	37.4991	42.6123	46.3421	43.053	44.5278	41.7627	32.8567	29.5081	25.5623	27.7901	29.7502	31.6738	25.6055	60.7414
ATRN	-1.9259	0.00345298	0.0331354	NW_004080176_OAR13	50872585	51053809	5.36156	4.49746	5.04089	4.85347	4.5887	4.93608	4.62504	3.95154	4.06304	4.30994	3.00216	3.37889	3.0963	3.56457	2.62324	2.64783	8.30052
ATRNL1	-1.44853	0.00514285	0.0466331	NW_004080185_OAR22	34507322	35311829	18.6827	19.7266	17.7699	19.237	15.5098	19.0543	18.9019	13.6279	15.3122	13.7177	8.66548	9.43366	8.29105	7.27634	8.59965	8.40255	19.8706
AVEN	-1.45726	0.00328892	0.0318083	NW_004080170_OAR7	25556674	25719136	19.2554	21.9957	18.3331	15.8271	18.8759	18.6544	16.9076	18.6379	20.0844	14.6269	10.291	9.55057	8.17659	12.0498	7.24157	7.56258	21.3152
AVPI1	-4.96344	1.94245e-11	6.14884e-10	NW_004080185_OAR22	18064162	18072289	2.07256	2.26599	2.47421	2.46363	1.62547	2.49384	2.61804	2.7965	2.81739	2.68966	6.07298	5.43894	3.75515	5.6416	5.11454	6.06027	13.35
AZIN1	-2.11601	0	0	NW_004080172_OAR9	74220470	74246025	40.8164	41.5246	33.8453	38.8712	40.6908	40.2348	40.2494	36.1665	37.0001	29.5335	29.188	31.8986	28.0916	29.0852	27.6976	28.6097	62.4931
B4GALT1	-5.20531	0	0	NW_004080165_OAR2	37778591	37829022	248.275	267.159	223.534	226.311	203.497	227.609	227.418	165.12	176.598	163.601	290.038	278.841	310.781	284.778	247.777	310.986	851.591
BAG1	-1.52731	3.91009e-07	7.99868e-06	NW_004080165_OAR2	37665082	37677198	43.3287	50.1897	49.668	42.3365	39.5568	48.2922	43.1354	41.388	42.9644	33.845	23.4715	25.7699	23.4213	22.0026	23.2727	25.7495	51.692
BAG3	-2.40907	0.000134381	0.00181114	NW_004080185_OAR22	38723777	38747190	3.4801	4.86807	4.46492	4.22454	3.26439	3.62257	3.89074	3.79743	3.56586	3.76414	3.52454	2.30644	2.91581	5.1452	2.73199	3.62544	9.06807
BAG5	-1.65439	0.0019206	0.0200006	NW_004080181_OAR18	66874863	66876452	12.7068	13.9981	11.61	12.0026	7.94423	9.21119	11.8576	9.2643	7.82546	8.69382	5.60275	5.46163	5.71039	6.17787	5.47041	6.50554	14.3829
BATF3	-3.14993	2.32004e-08	5.47127e-07	NW_004080175_OAR12	68987023	68997591	4.8587	4.74301	4.86811	4.16502	4.8276	3.84626	4.131	5.80023	4.23386	4.29451	6.90224	5.91519	4.17745	4.94797	5.76443	4.96647	13.5274
BCAP31	-1.81123	0	0	NW_004080190_OARX	77669975	77697998	136.688	165.085	139.379	149.099	140.587	156.213	140.653	151.43	154.851	111.636	113.626	99.0019	90.1748	113.833	97.2107	92.0431	202.198
BCAR1	-2.06929	0.000434594	0.0052575	NW_004080177_OAR14	1956828	1968949	5.0477	4.88312	5.33182	5.20284	4.85092	5.64942	5.97854	6.13592	6.32045	4.93612	4.34929	5.61627	3.60851	3.54791	3.06627	3.47076	10.2143
BCAT2	-1.78124	5.22385e-05	0.000759612	NW_004080177_OAR14	54445256	54458677	67.4127	114.982	72.2974	120.982	94.2954	82.6526	89.3901	107.005	82.2196	68.9269	46.9918	52.896	60.2508	87.3779	48.4033	56.7647	122.776
BCL2L15	-3.03104	4.14704e-05	0.000614613	NW_004080164_OAR1	90335173	90340054	1.94097	1.57475	2.54883	1.78957	2.03654	1.95308	2.00546	2.18246	4.83728	2.65046	3.50812	1.97356	1.79093	3.20601	2.08275	4.93801	8.03364
BCL6	-2.00269	0.00268072	0.0266249	NW_004080164_OAR1	197825872	197841158	4.62221	3.64188	4.98998	4.27629	3.94831	4.48905	3.44901	4.35677	4.06832	3.98828	2.93361	2.86575	2.44092	2.9117	3.60417	2.63476	7.98729
BDH1	-11.6432	0	0	NW_004080164_OAR1	190218258	190256377	12.6142	15.2901	12.3976	13.648	18.8658	14.354	12.677	11.2856	21.7738	11.7914	59.6089	77.1356	55.2742	58.9463	68.7567	73.1175	137.289
BEX2	-1.8107	1.35706e-06	2.54421e-05	NW_004080190_OARX	121999296	122000350	20.5004	17.9022	19.9109	17.7314	20.086	21.7762	18.0269	17.0255	16.0269	14.6627	12.9202	9.19457	14.4886	11.5734	10.8788	10.6014	26.5498
BIN2	-1.87064	2.16814e-07	4.59516e-06	NW_004080166_OAR3	134750489	134787540	21.1394	14.2258	22.9191	21.0329	20.8032	18.0988	19.3439	16.5141	18.5622	14.9938	11.8348	11.3148	13.7519	12.7205	11.8203	12.2982	28.048
BPIFA1	-2.70763	0.00482275	0.0440868	NW_004080176_OAR13	62161297	62167890	0.954403	0.287676	1.22503	0.378929	2.10821	0.291607	0.429524	0.193651	0.866683	1.53223	1.36184	1.68174	1.48316	1.21808	0.742959	0.958457	4.1487
BRD2	-1.48328	4.36524e-08	9.95219e-07	NW_004080183_OAR20	7388789	7396491	59.2692	68.3118	63.7836	60.9305	57.7828	60.0666	60.6204	61.9075	55.2665	45.9918	36.9773	31.721	31.755	32.5317	31.3176	26.4548	68.2186
BSCL2	-1.65478	0.000782602	0.00894594	NW_004080184_OAR21	40409402	40421309	12.4021	12.33	13.205	12.4483	12.0238	12.5733	12.8151	13.5682	12.8023	10.1811	8.58255	7.25121	6.28078	7.12232	5.85502	6.95796	16.8475
BSG	-1.24933	8.88294e-08	1.9519e-06	NW_004080168_OAR5	40597622	40604536	236.647	275.966	259.802	249.611	248.789	279.327	259.737	268.991	235.057	192.448	132.287	138.724	120.304	138.706	110.131	105.079	240.432
BSPRY	-1.52515	0.00197276	0.0204499	NW_004080165_OAR2	10282581	10309795	12.9229	18.6665	17.2856	14.4209	16.6704	19.3987	15.4065	13.5972	16.3451	12.6826	9.38651	8.50516	9.31335	7.2558	6.51983	8.23315	19.3428
BTC	-2.53253	1.9091e-06	3.49685e-05	NW_004080169_OAR6	89369124	89413684	6.12141	6.59783	6.19338	4.84259	4.41018	6.94753	7.20454	4.04364	6.06539	5.14986	4.45455	5.37303	5.8386	4.78603	5.02665	5.71818	13.0422
BTG2	-8.78097	6.66134e-16	2.97423e-14	NW_004080175_OAR12	485377	489366	21.1036	27.2684	23.0544	17.6723	21.389	23.9612	23.4282	20.3955	21.0288	17.1523	108.515	83.3433	73.912	79.829	53.0895	43.8445	150.614
BTG3	-1.52944	0.00536475	0.0484318	NW_004080164_OAR1	137814437	137831140	13.2064	12.9206	13.6261	12.7298	9.59706	14.5666	13.8805	12.0918	11.0554	10.1224	6.56407	6.0263	7.06761	6.40491	5.66844	6.2997	15.4816
BTN1A1	-11.973	0	0	NW_004080183_OAR20	30523428	30529879	248.753	319.92	263.484	346.668	353.155	309.5	280.808	283.293	338.54	229.695	1194.66	1222.13	1272.87	1265.69	1226.8	1258.27	2750.13
BZW2	-1.34689	2.63639e-08	6.15265e-07	NW_004080167_OAR4	25214374	25277044	117.616	129.572	100.365	119.266	113.472	102.453	110.717	137.433	107.769	86.3282	54.3026	59.8195	53.0236	51.872	59.7103	54.0845	116.274
C-JUN	-6.06806	0	0	NW_004080164_OAR1	33248219	33249157	15.8864	12.3702	13.0712	15.4181	13.8418	23.234	14.18	16.2781	13.1439	12.0714	24.2634	37.6146	39.3975	44.4296	28.1285	30.9961	73.2503
C11H17orf89	-1.5377	1.51678e-05	0.000242558	NW_004080174_OAR11	50640115	50642088	28.612	30.8986	28.5779	28.2382	27.3228	35.034	32.6697	35.764	32.5739	23.7822	17.7967	17.4366	14.5967	18.0173	15.8877	15.9709	36.5699
C12H1orf21	-3.53153	6.66134e-16	2.97423e-14	NW_004080175_OAR12	63575822	63755453	9.18313	8.71949	9.58069	7.53634	7.07205	8.10093	8.14964	9.40519	8.68747	7.1032	11.7368	11.1135	9.95552	11.3756	12.5165	8.75777	25.0852
C12H1orf27	-1.78588	0.000124323	0.00168941	NW_004080175_OAR12	65559220	65593078	12.8419	13.3758	10.6183	13.5441	11.4592	12.5782	11.9697	11.409	11.026	9.7461	6.09598	6.29406	8.64824	6.96221	7.12209	8.46085	17.4053
C15H11orf31	-1.50921	0.000244728	0.00311634	NW_004080178_OAR15	78154267	78156587	26.8014	24.5284	27.9982	24.3144	15.1939	24.284	25.6136	22.3867	28.8132	18.8135	13.6141	13.3715	12.6072	10.5271	11.8877	12.8922	28.3934
C1H1orf210	-3.46776	0	0	NW_004080164_OAR1	17726795	17730446	11.0552	8.51848	11.4631	13.6467	16.6847	9.47503	11.6875	11.0036	11.1749	9.45801	14.6529	16.3005	14.8373	15.216	14.2703	13.2044	32.7981
C1H1orf228	-2.24813	0.00148284	0.0158841	NW_004080164_OAR1	19115204	19174180	2.35134	4.51943	2.47743	3.88769	2.929	2.43084	2.75424	4.06673	1.97598	3.14955	1.7465	2.92362	3.74475	1.39234	2.66228	2.72177	7.0806
C1H2orf82	-8.35822	9.62235e-08	2.10999e-06	NW_004080164_OAR1	7866442	7875259	0.415408	0.594759	0	3.13368	1.45288	1.44693	3.99611	1.2011	2.38911	2.16809	10.6365	7.41747	3.83296	11.3873	3.61421	9.05862	18.1214
C20H6orf89	-1.43665	0.00338024	0.0325386	NW_004080183_OAR20	10895190	10920528	21.873	19.9105	21.2375	20.6764	19.5527	20.9061	20.1175	20.4748	18.3091	15.7931	10.7359	9.49713	9.58599	8.96408	9.78876	10.064	22.6892
C21H11orf24	-1.615	0.00141273	0.0152388	NW_004080184_OAR21	45039215	45041135	10.4322	18.0398	11.522	13.0593	9.52957	15.2583	13.564	11.7084	12.3805	10.2441	7.55022	6.01429	7.50057	6.33263	7.66187	6.15501	16.5442
C21H11orf75	-1.83274	1.11785e-08	2.7615e-07	NW_004080184_OAR21	866075	871851	23.0688	27.5957	23.9545	24.8387	24.8578	27.4133	28.5843	24.2652	24.4794	19.5973	18.5068	17.9248	14.4497	16.8919	15.7212	14.2017	35.9167
C24H16orf72	-2.23486	8.68312e-07	1.68417e-05	NW_004080187_OAR24	7881074	7908358	11.297	9.24255	8.97355	9.28615	8.91583	9.1494	9.60397	9.30449	7.77655	7.67448	7.97111	6.15495	8.2907	6.26956	8.10848	6.16269	17.1514
C25H10orf54	-1.73468	0.000242646	0.00309462	NW_004080188_OAR25	27751533	27776816	13.5038	12.1124	12.2577	11.5876	11.9743	12.7238	13.1348	11.8879	12.5263	9.98633	9.18535	5.69712	7.19248	8.96776	5.82453	6.4681	17.3231
C2CD2	-1.90237	0.00496192	0.0452084	NW_004080164_OAR1	260207357	260285606	5.85079	4.90097	5.28299	3.6017	4.38694	4.00254	4.33344	3.36931	4.1887	4.15053	2.9618	2.49256	3.22566	2.76434	2.59801	3.07714	7.89584
C2H9orf152	-2.7224	0.00313009	0.0304032	NW_004080165_OAR2	13083172	13089725	1.35024	0.871831	1.09266	0.932021	1.32721	0.522562	1.01873	0.842043	0.60906	1.66218	1.63492	1.02426	1.07486	1.56314	1.10565	1.87633	4.5251
C3H12orf23	-1.71858	9.23988e-06	0.000153013	NW_004080166_OAR3	175303308	175322627	19.7172	21.0141	17.6411	22.4406	17.8849	19.3102	18.6573	18.9084	19.2296	15.1374	11.4235	11.0935	11.4557	10.5755	11.3366	11.9118	26.015
C3H22orf32	-1.31028	7.99043e-05	0.00112803	NW_004080166_OAR3	217068090	217071669	64.9839	69.175	72.9633	67.2247	63.4617	79.4696	68.3396	78.5406	71.6292	53.2516	33.3533	32.1119	30.909	34.9784	31.6671	31.0589	69.7744
C4H7orf25	-1.78209	0.0032245	0.031222	NW_004080167_OAR4	78207648	78209284	6.97034	7.14146	7.7377	5.62799	5.70323	7.42467	7.10853	5.63935	6.80393	5.7888	4.33425	4.23434	4.89739	3.43849	3.64424	3.3119	10.3162
C5	-11.9794	0	0	NW_004080165_OAR2	2450191	2540215	6.97886	3.33065	3.39024	3.98832	9.08869	2.96879	4.77771	8.26407	9.3432	5.22173	42.7693	32.5051	21.0211	26.5027	30.535	22.6915	62.5532
C5H19orf71	-2.41772	1.54676e-09	4.21534e-08	NW_004080168_OAR5	17936601	17939977	9.32108	10.1374	10.7606	12.3952	13.2699	12.175	13.1242	11.9205	10.481	9.32858	6.74959	11.5358	9.9237	11.5282	7.87576	10.505	22.5539
C9	-60.8637	0	0	NW_004080179_OAR16	35014695	35080348	0.66702	0.421325	0.772866	0.690632	2.85892	0.59222	0.90167	2.21221	0.827413	1.80689	58.89	51.5963	53.3276	49.062	58.3576	46.31	109.974
CACHD1	-1.97868	1.20723e-06	2.27715e-05	NW_004080164_OAR1	39577380	39816339	16.6002	13.9715	14.9679	14.2454	10.9155	12.9026	14.8476	12.2542	11.8463	10.8472	8.93485	8.94467	8.9767	9.53791	9.77188	8.97435	21.4632
CAD	-2.62315	3.10381e-10	8.83922e-09	NW_004080166_OAR3	34182184	34203551	9.53398	10.8415	8.97851	10.0578	9.99365	8.49038	9.27665	11.6533	11.4142	8.24284	7.99044	11.1992	9.52243	8.5871	7.69721	10.6636	21.6222
CAGE1	-2.47511	1.46736e-11	4.71139e-10	NW_004080183_OAR20	46918105	46977334	14.4304	17.3594	13.1529	12.9367	14.2449	14.3322	12.1883	12.2449	12.8698	10.9676	12.4974	11.0278	10.7677	11.2122	11.9272	13.6388	27.146
CALM1	-1.39998	1.18795e-08	2.91567e-07	NW_004080170_OAR7	98883681	98889826	100.502	97.8809	93.8239	88.7092	89.9768	101.364	91.1892	82.6174	92.3706	69.9764	49.7315	44.9444	47.211	47.1307	47.9182	42.6603	97.9658
CAMKK2	-4.3444	0	0	NW_004080180_OAR17	53475871	53509486	13.3679	12.3123	12.0476	13.3763	14.1065	11.6806	13.6402	8.92568	11.3605	9.92957	21.7534	20.4244	20.2947	20.2837	16.5945	19.3837	43.1381
CAPN2	-1.71058	0.000464051	0.0055729	NW_004080175_OAR12	25191445	25241267	11.7747	13.2057	12.4119	11.9137	10.4915	13.8989	11.7465	10.3486	11.609	9.616	8.99405	5.21447	5.79441	8.45352	5.82958	6.57199	16.449
CAPN5	-4.04133	1.43919e-08	3.4833e-07	NW_004080178_OAR15	54618582	54656473	3.23128	2.63818	3.25633	1.94736	3.45577	1.79832	2.05514	2.03328	1.74064	2.72593	3.37865	4.6889	4.23816	4.39223	5.99442	3.09368	11.0164
CARS	-2.32975	2.36633e-12	8.12615e-11	NW_004080184_OAR21	47814165	47833642	17.4472	24.6747	21.7059	22.2803	22.9671	28.6001	21.6101	26.705	31.4045	18.6973	24.4898	17.1942	22.8132	21.0593	20.9813	13.5286	43.56
CAT-1	-4.76227	1.18812e-10	3.51327e-09	NW_004080173_OAR10	31213198	31226870	2.67468	4.53644	2.5474	3.00065	1.82295	2.43657	2.2431	1.58635	2.44546	2.79917	8.30496	3.97989	7.06206	4.33839	4.36774	4.26225	13.3304
CATSPERG	-2.95728	0.000468006	0.00560949	NW_004080177_OAR14	47334301	47363297	1.12314	1.43183	1.50086	1.39275	1.73987	1.6077	0.888023	0.978671	1.29779	1.92961	1.78434	2.33513	1.87389	1.88165	1.79372	1.74043	5.70639
CBR4	-2.32938	6.81333e-09	1.72719e-07	NW_004080165_OAR2	110832878	110850143	13.7818	14.4841	11.9644	9.95405	9.23005	13.7884	12.3801	10.0327	10.3997	9.48993	9.49555	9.21729	10.4166	8.73366	11.2891	7.69316	22.1057
CBS	-1.56592	0.00278183	0.0274964	NW_004080164_OAR1	261296578	261315288	20.2764	26.6677	20.0644	18.5942	20.2653	21.2773	22.6806	22.93	21.8601	16.7591	13.9463	10.1102	17.6015	11.5024	8.5782	7.88734	26.2435
CBX4	-1.72881	0.00117913	0.0129453	NW_004080174_OAR11	51703976	51708436	9.1282	8.80552	13.1771	6.83713	9.84938	9.47079	9.89512	8.36088	10.6114	7.90921	6.63054	7.32114	4.77876	4.88025	4.87214	4.7646	13.6735
CCDC107	-1.42708	0.00139004	0.0150072	NW_004080165_OAR2	52564548	52567049	22.9275	21.3325	26.9874	24.708	23.5099	25.3523	28.3503	31.1342	24.624	19.5498	14.3161	13.4265	10.3109	13.1359	13.2985	9.19061	27.8991
CCDC115	-1.58151	7.5864e-07	1.48781e-05	NW_004080165_OAR2	113091606	113096141	36.4852	44.0601	33.8066	35.1497	31.6506	40.6653	36.2377	28.4277	35.0974	27.1022	19.4437	18.0835	20.839	20.7869	18.4924	20.3311	42.8624
CCDC149	-1.72859	0.00471838	0.0433091	NW_004080169_OAR6	44257991	44326108	6.70065	7.48975	7.8288	6.65094	6.33849	7.95038	6.15683	6.71292	7.04257	6.00445	3.76249	4.04504	4.17602	3.87313	3.65642	4.44602	10.3792
CCDC167	-1.98113	4.95053e-07	1.00274e-05	NW_004080183_OAR20	11425575	11440706	12.7547	9.60417	17.724	16.1549	16.4117	13.7118	13.7339	11.9286	18.8369	11.5904	10.6726	11.7387	10.6354	8.66614	8.46664	9.27118	22.9621
CCDC47	-1.55258	1.85048e-08	4.40175e-07	NW_004080174_OAR11	47437508	47450905	54.0993	55.4411	47.6707	55.5725	45.2434	52.8055	50.0354	47.5018	46.9814	38.3307	28.4033	26.9684	27.6513	27.4213	26.0287	29.3766	59.5115
CCDC64	-3.24353	0	0	NW_004080180_OAR17	62023795	62101919	24.2565	25.2225	24.6319	32.0388	28.5578	21.0094	23.5291	29.9505	34.9192	20.9404	29.8222	33.6456	28.8668	32.1961	32.1636	32.3664	67.9207
CCDC88C	-2.35016	0.000490421	0.00583847	NW_004080181_OAR18	54988440	55134919	3.69979	3.39494	3.82517	3.50323	3.3022	3.18155	3.38257	2.53431	3.21917	3.3517	2.91828	2.45059	3.72878	2.89881	2.6731	2.51495	7.87702
CCDC91	-2.07618	2.96609e-10	8.46656e-09	NW_004080166_OAR3	185938352	186263491	22.0704	22.1354	18.4948	22.1424	20.4535	21.4363	18.2972	17.8807	18.4706	15.6682	15.8953	13.4362	16.0433	12.8984	14.4649	14.6887	32.53
CCL28	-2.12481	4.16245e-12	1.3945e-10	NW_004080179_OAR16	31345908	31361392	30.8101	16.8614	30.573	21.8361	25.5178	15.1927	31.9144	18.8026	21.4368	18.3169	18.9921	23.365	18.6596	15.8028	16.7666	13.1324	38.9198
CCNA1	-3.14908	0.000265478	0.00335519	NW_004080173_OAR10	25354349	25364646	1.2549	1.27507	1.51881	0.916111	1.08544	1.128	0.951895	1.20946	1.39688	1.83129	1.4633	1.71669	2.31579	2.00593	2.46538	1.59997	5.76687
CCNY	-2.11674	5.9952e-14	2.31293e-12	NW_004080176_OAR13	17103956	17140960	28.3099	28.8965	27.4194	26.5549	25.3836	28.5666	28.3042	25.1234	27.2276	20.9681	20.3616	17.3469	19.958	22.7042	23.9111	18.1647	44.384
CCNYL1	-4.68978	0	0	NW_004080165_OAR2	208715120	208749384	14.9466	16.8199	13.2762	15.8735	14.6529	14.4286	14.0998	13.0412	14.3269	11.5862	23.3223	25.2731	26.4332	24.5629	23.7177	27.9328	54.3368
CD14	-3.38704	1.2563e-10	3.69277e-09	NW_004080168_OAR5	49150405	49151523	5.6598	4.62094	6.14241	5.88091	5.23503	4.88774	7.84937	3.60651	5.3803	4.90589	7.67921	7.37769	7.16446	7.20011	7.28462	4.78127	16.6164
CD164	-1.5867	0	0	NW_004080171_OAR8	27876014	27887769	152.148	157.678	142.502	142.311	142.442	137.362	145.639	132.44	132.895	107.106	81.5177	73.1877	94.4209	77.7175	77.1471	81.0461	169.945
CD55	-5.63504	3.62599e-13	1.32636e-11	NW_004080175_OAR12	4582491	4600516	5.02554	3.66552	4.44705	5.24551	4.53235	4.45873	3.44592	3.51843	3.72649	4.0071	8.64045	7.79539	11.2864	11.3968	5.85738	13.2464	22.5801
CD59	-1.23638	2.14385e-05	0.000333967	NW_004080178_OAR15	62538416	62564166	389.385	369.477	314.873	377.172	379.941	318.16	322.975	419.807	357.231	274.245	164.048	167.821	176.359	176.931	151.788	158.023	339.073
CD63	-1.55878	0	0	NW_004080166_OAR3	163448645	163453154	159.271	163.007	150.362	148.868	150.358	154.606	144.666	141.448	161.689	114.718	88.9868	83.44	90.5398	83.0326	80.9876	84.7433	178.821
CD81	-1.28705	2.60447e-09	6.91473e-08	NW_004080184_OAR21	48425698	48430286	284.692	299.874	285.495	280.67	270.034	298.236	262.745	264.045	256.964	210.645	142.729	138.906	159.695	130.436	143.915	123.767	271.111
CD82	-1.95325	1.82462e-07	3.90058e-06	NW_004080178_OAR15	72836952	72894264	14.2695	15.709	15.8028	17.4883	14.0844	15.0709	19.8341	16.7576	20.4593	13.0753	12.4619	10.5718	8.74074	11.8839	11.6586	11.1949	25.5392
CDCP1	-2.62112	8.80866e-06	0.000146264	NW_004080182_OAR19	53996973	54038029	4.95439	5.38122	6.16948	4.29587	3.31121	4.09106	5.43249	2.9432	3.19328	4.11877	3.69892	4.90942	5.95071	3.42229	3.62306	3.72545	10.7958
CDK10	-1.40653	0.00181115	0.0189874	NW_004080177_OAR14	14095957	14103382	23.5842	28.0161	24.8943	24.4808	25.7344	29.0984	24.8647	30.5339	27.103	20.346	14.4217	12.9806	12.3333	13.1101	10.9584	11.7362	28.6172
CDK18	-3.59556	0.00114371	0.0125899	NW_004080175_OAR12	2582628	2595174	0.175055	0.417723	0.109466	0.293455	0	0.135498	0.124739	0.0562386	0.223729	1.11551	1.14254	1.21557	1.72291	1.35346	0.659986	0.954336	4.01087
CDKN1A	-2.92246	0.00246522	0.0248039	NW_004080183_OAR20	10678764	10680684	0.969286	0	0.202039	1.62487	0.376672	0.875301	1.26626	0.726589	0.206466	1.48358	1.45991	0.721143	2.98119	0.681289	1.21812	0.880699	4.33571
CDO1	-2.57899	0	0	NW_004080170_OAR7	4438656	4448558	87.3796	102.679	81.5154	115.882	123.35	89.3277	121.992	105.134	92.0703	76.9753	78.3802	75.8609	103.837	93.7179	113.116	110.269	198.519
CDR2	-1.96702	0.0027584	0.0272977	NW_004080187_OAR24	20035256	20063136	4.8826	5.20103	3.37073	5.79497	3.50642	4.6712	4.63429	4.10345	4.34319	4.20614	3.70643	2.67361	2.52289	2.71804	3.12656	3.40712	8.27356
CEACAM1	-1.72363	0.0007484	0.00860677	NW_004080177_OAR14	49865492	49882502	12.509	10.1704	11.7186	10.8504	8.89888	10.0923	10.9726	10.8249	9.28766	8.64631	6.68691	6.57141	6.49688	5.79764	5.86857	5.09547	14.903
CFL1	-1.15079	0.000536858	0.00632422	NW_004080184_OAR21	43277397	43278377	233.949	256.056	230.585	210.429	203.124	240.229	204.294	177.993	221.696	163.909	95.497	93.8106	89.0298	95.6817	93.5734	79.1543	188.625
CHAC1	-12.3824	1.01264e-06	1.93223e-05	NW_004080170_OAR7	33498228	33501244	0.322763	0.269567	0.100916	0.405801	0.564427	0.156143	0.143745	0.362921	0.103127	1.19162	9.47967	2.60145	9.82783	6.04022	5.85034	2.52941	14.7552
CHCHD7	-1.70531	0.000102548	0.00141453	NW_004080172_OAR9	36211310	36216418	14.4215	16.2754	14.6411	18.9849	11.0767	15.0696	16.4119	15.8615	14.1488	11.9911	9.32734	7.63686	8.45364	9.83838	9.15209	7.74644	20.4485
CHKA	-1.80817	1.30198e-07	2.80761e-06	NW_004080184_OAR21	44863420	44908806	19.7119	24.0626	22.3047	24.0526	25.8987	24.3395	21.2125	20.6351	21.9366	17.5957	12.4547	14.3662	14.105	14.2791	13.6112	16.5092	31.8161
CHKB	-1.82514	1.26121e-12	4.41085e-11	NW_004080166_OAR3	224103872	224127667	39.1714	38.0155	37.4174	37.376	38.5083	41.2023	41.1444	49.1808	42.6212	30.734	26.9162	29.0172	23.1318	28.4851	24.538	25.164	56.0937
CHMP1A	-1.28322	0.00507534	0.0460718	NW_004080177_OAR14	14078567	14083224	39.3984	43.4538	42.6037	40.0042	39.5396	40.8734	45.4097	46.0569	39.6316	31.8112	19.4042	20.7303	18.3561	17.563	18.2208	18.0485	40.8209
CHP1	-1.71534	6.66134e-15	2.7186e-13	NW_004080170_OAR7	33737517	33773740	66.145	64.6183	67.0084	61.4686	60.747	60.9807	64.4425	56.9063	58.2936	47.1025	36.7371	41.0655	38.9764	32.8782	37.6951	36.247	80.7965
CHPF	-1.56053	0.00326572	0.0316087	NW_004080165_OAR2	220441815	220447406	11.4155	12.8051	12.7783	13.4272	11.3067	13.4511	13.3107	13.148	13.203	10.2225	7.5027	6.99097	5.95422	6.78366	5.17116	7.12337	15.9525
CIDEA	-18.5474	0	0	NW_004080186_OAR23	43145365	43155613	45.0454	78.573	51.1782	52.6459	79.3271	59.758	50.0119	72.7646	77.8415	47.58	294.557	328.231	261.38	319.15	287.241	268.593	882.483
CISH	-2.72908	1.9984e-15	8.55157e-14	NW_004080182_OAR19	49701239	49706595	17.504	15.6633	16.8449	14.7191	13.9136	13.3617	14.4268	15.7199	13.6732	11.9337	17.6331	13.3188	12.7949	14.6799	15.6	13.516	32.5679
CIT	-4.24257	5.94039e-08	1.33583e-06	NW_004080180_OAR17	55134016	55304374	2.0565	1.96969	2.34136	1.46219	2.1743	1.66315	1.56899	1.32591	1.99842	2.28651	3.5674	3.80395	3.5595	4.0149	3.06637	4.11725	9.70067
CITED2	-2.01796	8.88178e-16	3.90909e-14	NW_004080171_OAR8	64061521	64064500	64.1718	42.8607	60.6062	46.9885	72.32	61.8233	45.0893	53.2685	64.6969	42.9865	44.8436	36.7802	36.3716	50.5775	41.616	34.3062	86.7453
CKMT1B	-2.42871	4.84542e-05	0.000708338	NW_004080181_OAR18	54285435	54291485	5.16804	5.20533	3.15654	3.9288	4.69391	3.87231	4.9137	5.61798	3.39852	4.17208	4.16351	4.02383	5.37847	4.72013	2.58804	2.53896	10.1328
CLCN5	-2.35042	0.00547309	0.0493017	NW_004080190_OARX	52082208	52128628	1.86775	1.78276	2.14123	1.82643	1.08873	1.6178	1.96467	1.18579	1.30721	2.12761	1.65217	1.45576	1.75072	1.46908	1.47025	1.77786	5.00079
CLGN	-1.85381	0.00349516	0.0334622	NW_004080180_OAR17	16966534	16999276	3.70788	8.88904	4.799	7.80581	4.95941	4.10479	4.94631	6.28844	3.80211	4.91481	3.07375	2.30956	3.81907	2.45466	3.80117	4.93598	9.11112
CLIC2	-1.83093	0.0021525	0.0220621	NW_004080190_OARX	75875842	75900740	5.81183	7.31851	6.23955	8.1874	6.20413	5.56897	6.28685	6.14126	6.91324	5.67601	3.95494	3.67276	3.74733	4.02348	3.53346	5.01026	10.3924
CLIP2	-1.93126	0.000640818	0.00747046	NW_004080187_OAR24	32975773	33028583	7.11126	5.74812	7.23111	9.20927	6.06225	5.40516	7.15582	6.63764	5.95669	5.8181	5.13024	4.80615	3.74383	4.52552	4.01323	4.10382	11.2363
CLTC	-1.32791	9.88014e-06	0.00016296	NW_004080174_OAR11	10162862	10215060	85.3258	93.9451	77.4179	79.011	76.1732	87.0497	80.6944	72.8269	72.1243	60.3888	36.5198	35.6288	39.5975	36.1223	33.8217	41.9661	80.1907
CMPK1	-1.52458	4.02334e-06	7.07048e-05	NW_004080164_OAR1	21617508	21653167	42.1073	39.7902	35.0199	38.6392	32.5748	39.7938	37.5322	32.0205	37.1107	28.2053	19.8896	18.7563	19.6061	19.7132	19.5055	20.9838	43.0012
CMTM6	-2.50201	0	0	NW_004080182_OAR19	6835139	6846871	61.194	60.3257	45.1932	57.5358	54.0277	54.9859	53.3602	47.3223	49.8003	40.7851	47.578	46.2838	50.3486	46.667	48.0643	51.6894	102.045
CMTM8	-2.79293	0	0	NW_004080182_OAR19	6629596	6723424	42.5711	37.22	30.7665	38.3876	46.0708	42.3371	43.078	43.6358	38.6319	30.7025	48.7464	37.4489	36.5435	40.2846	41.8959	34.3605	85.7497
CNN1	-1.45342	0.000487994	0.00581897	NW_004080168_OAR5	13552809	13560606	23.5662	38.9357	30.7984	33.2424	29.945	32.4084	33.9052	26.0713	30.6468	23.7056	16.6111	19.4575	11.933	17.8772	10.9394	16.6958	34.4542
CNNM4	-2.49805	0.00157814	0.0167379	NW_004080166_OAR3	103639308	103675901	2.35218	2.07728	2.1032	1.9347	1.48644	2.06738	2.0677	1.37715	1.98072	2.34683	2.01972	1.68458	2.02836	2.17864	1.85522	2.06729	5.86249
COBLL1	-1.50506	6.54451e-06	0.000111135	NW_004080165_OAR2	143587207	143754146	42.9218	40.1258	32.2371	43.015	40.3137	38.833	33.3275	35.5649	34.0083	28.8347	21.2648	22.3303	19.9454	17.7897	19.4739	18.9393	43.3979
COPA	-1.25252	0.00131602	0.0142892	NW_004080164_OAR1	109631747	109682373	75.5444	78.722	67.5062	69.4821	59.6972	69.0982	69.6315	64.4877	61.7443	51.7612	30.105	28.4535	29.7489	29.8441	28.0022	34.1668	64.8321
COPB2	-1.3393	0.000265524	0.00335519	NW_004080164_OAR1	247749843	247784421	57.8807	56.2962	49.1753	50.443	43.3365	52.895	48.4946	51.6287	49.2401	38.6185	24.4386	24.841	24.0297	22.1025	21.6499	26.5509	51.7218
COPS5	-1.29903	0.0042699	0.0397992	NW_004080172_OAR9	43998175	44015218	41.1379	40.8032	38.6852	39.5284	39.0207	37.9666	38.3947	40.5593	37.4523	29.9144	15.1342	17.2177	19.8996	17.1644	19.5864	17.6552	38.8598
COPS7A	-1.56787	0.000399275	0.00488529	NW_004080166_OAR3	207665033	207670681	18.7105	21.9335	19.7579	16.4518	17.6737	18.7593	18.3784	16.8025	18.4318	14.4768	11.2364	9.88383	9.71797	9.16935	9.26747	9.40643	22.6977
COQ10B	-1.6317	0.000246193	0.00313015	NW_004080165_OAR2	198685847	198703050	17.0726	18.9918	14.2866	17.423	14.1181	15.4011	18.2148	17.6275	14.7193	12.9023	8.36772	9.98505	10.8859	9.04932	7.65773	8.25242	21.0526
COX3	-1.93382	0	0	NC_001941_OARMT	8616	9399	1834.02	1701.24	1822.42	1690.51	1808.91	1829.17	1537.5	2292.91	1720.8	1227.73	720.276	843.753	745.252	719.016	1006.74	682.611	2374.22
CPT1B	-9.48142	0	0	NW_004080166_OAR3	224095110	224102946	2.20137	2.42013	2.80229	2.12521	3.89544	2.30487	2.35295	3.03093	4.33323	3.02854	14.1507	14.0676	12.695	11.7705	11.9192	11.251	28.7149
CRAT	-1.58841	0.00105795	0.0117507	NW_004080166_OAR3	7304102	7314331	13.0068	15.2038	14.3023	16.4847	13.9427	15.8797	14.8875	13.4644	14.8968	11.6405	7.94977	8.86668	7.61439	8.10431	7.08871	7.16506	18.4898
CREB3L1	-1.63778	2.58287e-08	6.04489e-07	NW_004080178_OAR15	74512587	74549657	38.2431	42.7199	40.2689	34.6088	37.4792	42.108	38.0844	36.5354	36.7217	29.2673	24.967	21.7007	22.062	22.7728	20.8611	20.8122	47.9334
CREG1	-3.49147	0	0	NW_004080164_OAR1	117799939	117813767	25.0847	19.5625	19.8485	24.3144	22.5459	22.8603	23.5915	21.2724	21.5596	17.3006	26.0673	29.48	26.5075	27.9616	32.8283	26.1663	60.4046
CRELD2	-1.7402	0.000432222	0.00523137	NW_004080166_OAR3	223554251	223560511	9.22629	15.75	9.1201	8.20919	12.1214	13.1842	9.82365	10.0892	12.7214	9.06932	6.19992	6.62669	4.91139	7.93158	6.66877	6.52911	15.7825
CRY1	-1.6195	0.00536011	0.0484076	NW_004080166_OAR3	175346821	175432659	9.58407	9.89848	10.1865	10.1472	8.37134	11.4376	9.29253	7.49255	7.39486	7.69803	5.45232	4.98913	4.43529	4.34843	4.67266	5.74252	12.467
CSDA	-1.59883	1.67147e-08	4.00683e-07	NW_004080166_OAR3	203756536	203779296	42.0658	44.3201	42.4088	52.1614	43.0515	38.9978	40.1572	49.5176	44.3231	33.527	23.8924	22.8394	26.4291	25.5947	27.6587	23.2829	53.6039
CSDC2	-1.96883	0.00122662	0.0134189	NW_004080166_OAR3	216643295	216657449	4.80138	5.57962	6.22023	7.47134	3.31335	4.19972	3.31392	5.18779	8.70929	4.89015	4.86437	3.87655	2.06611	2.56513	5.05781	3.40397	9.62786
CSN1S1	-1.63547	0	0	NW_004080169_OAR6	85088046	85104769	24671.4	25667.9	26513.7	36663.5	46078.9	31585.8	30984	31001.7	47117.3	61397.6	186408	177480	175878	187943	198274	181673	100414
CSN1S2	-13.8763	0	0	NW_004080169_OAR6	85181904	85198575	1487.8	1648.09	1333.34	2191.44	8467.96	1745.92	1570.73	4607.88	4026.15	4380.48	108168	113766	82804.7	104224	109664	117817	60784.8
CSN2	-1.22704	0	0	NW_004080169_OAR6	85115577	85124731	35584.1	48695.5	30576	41248.3	56911.2	48058.2	40216.1	42849	54401.2	100414	221245	205702	189333	215037	204658	226927	123212
CSRNP1	-2.60211	0.000207369	0.00268352	NW_004080182_OAR19	12395989	12407326	2.99168	2.90521	2.92816	3.00908	2.42628	2.29552	3.2811	2.65769	2.1445	2.9212	2.86032	2.61289	3.40852	2.82504	2.62551	2.09188	7.6013
CTNNAL1	-3.32508	0	0	NW_004080165_OAR2	14236479	14283142	17.017	18.4524	12.3878	12.482	13.7332	14.1352	13.094	12.4798	15.3657	11.4032	23.9386	15.1452	18.7691	17.1091	14.0262	14.4204	37.9166
CXHXorf38	-1.97891	0.00221009	0.0225307	NW_004080190_OARX	37848613	37872868	4.57988	5.18813	4.15423	2.91071	4.92861	5.20059	5.70214	4.26851	4.6312	4.30974	4.01756	3.70695	2.69339	2.44085	2.97755	3.08668	8.52857
CYP17A1	-6.84031	8.96465e-11	2.67974e-09	NW_004080185_OAR22	22557793	22564286	0.881476	1.00094	0.0570214	0.535019	1.63006	1.1646	0.747239	1.31828	1.10715	1.67679	3.70827	3.16599	6.50669	6.63366	2.98833	4.01838	11.4697
CYP2J	-5.7333	1.55431e-15	6.70936e-14	NW_004080164_OAR1	34675062	34712840	3.46059	2.21191	2.43448	1.70928	2.12528	3.40805	3.03836	3.0077	4.26486	3.02378	8.23721	7.33318	7.01338	7.65545	6.63999	6.56937	17.3363
CYSLTR2	-2.37026	4.43956e-05	0.00065365	NW_004080173_OAR10	18748900	18771583	8.04475	5.86767	5.03056	2.92618	7.81563	3.789	3.92078	3.60851	3.05538	4.49471	4.15323	3.7643	3.59472	5.20104	3.4556	4.44776	10.6536
CYSTM1	-2.95106	1.24935e-09	3.42753e-08	NW_004080168_OAR5	48754108	48823962	6.32908	5.52759	7.48007	7.95736	7.08344	7.49532	6.15603	6.58787	6.06666	5.84326	9.43734	6.40395	7.47498	5.93883	6.27745	7.50458	17.2438
CYTB	-1.41043	0	0	NC_001941_OARMT	14159	15298	3211.79	2916.6	3233.06	3067.31	3174.96	3014.5	2997.5	3390.06	2909.94	2141.67	1521.8	1716.78	1473.26	1508.18	1769.63	1493.19	3020.67
CYTH3	-3.15793	6.39122e-06	0.000108831	NW_004080187_OAR24	38009258	38030877	3.03855	2.24538	2.75817	2.58793	2.11402	2.21916	2.67155	2.36171	2.91257	2.78799	2.43592	3.93792	3.25587	3.41027	2.89949	3.7405	8.80426
CYTIP	-6.10804	0	0	NW_004080165_OAR2	151149359	151178237	3.04282	2.52961	4.09704	2.90009	3.14688	2.07983	2.64908	2.50693	2.96371	3.03453	7.35499	6.90106	6.70203	7.83913	9.39389	8.52829	18.535
DBI	-1.60481	2.22045e-16	1.02669e-14	NW_004080165_OAR2	183674477	183679518	153.064	155.919	147.771	160.405	177.242	191.908	148.973	128.936	177.745	120.284	74.686	107.282	96.1141	96.7542	99.9911	92.3387	193.033
DCDC2	-4.59373	6.66134e-16	2.97423e-14	NW_004080183_OAR20	32245869	32404591	5.3554	2.60408	7.32956	6.01328	4.0445	5.35754	5.36414	3.60329	3.87423	4.43815	9.94318	10.6751	6.33993	7.77695	8.49828	8.8597	20.3877
DDAH1	-3.30689	4.54112e-08	1.03246e-06	NW_004080164_OAR1	61724427	61873345	3.25902	4.72253	2.56386	4.32878	1.89972	3.66182	6.36287	3.86293	4.00564	3.72127	6.05663	4.90804	3.90437	5.33417	5.11071	3.92235	12.3058
DDHD2	-1.9729	0.000225297	0.00289881	NW_004080189_OAR26	32033069	32057108	6.9811	7.92884	8.87778	9.36789	6.61271	6.91685	7.3721	6.25925	6.56297	6.32431	4.57492	5.20638	4.39753	4.63556	4.77437	6.01524	12.4772
DDOST	-1.3868	3.70049e-08	8.49152e-07	NW_004080165_OAR2	244861125	244873727	94.2275	117.353	95.2245	98.8327	90.4779	102.321	96.2317	99.8968	95.2079	74.1441	44.1321	48.0889	46.4493	54.0957	46.4094	53.4365	102.823
DDRGK1	-1.57131	0.000198577	0.00257785	NW_004080176_OAR13	51322178	51332577	19.0554	19.504	21.3723	19.8798	20.7499	19.9118	18.9807	19.5767	23.5506	15.8206	10.7475	11.3417	11.971	9.8742	10.2648	10.3883	24.859
DDX1	-2.46306	0	0	NW_004080166_OAR3	23870647	23902283	65.6928	62.4845	62.3036	53.2963	53.0923	56.5322	57.5063	54.3466	61.0294	44.2137	55.6779	54.447	54.9362	50.0156	50.8571	49.2447	108.901
DEGS1	-1.61065	1.25826e-11	4.05584e-10	NW_004080175_OAR12	25462673	25472127	66.624	69.6336	61.4767	60.5197	55.9722	65.2671	61.2863	60.7198	55.3201	46.694	37.2539	38.7558	32.7348	33.8921	34.7068	33.0294	75.2076
DENND3	-3.6726	1.54418e-08	3.72337e-07	NW_004080172_OAR9	15602158	15653252	3.13798	4.28312	3.13959	2.94581	2.69497	3.09684	3.2646	2.60093	3.46908	3.23967	5.29349	4.24903	4.63265	5.05085	4.19534	4.63317	11.898
DENND4A	-1.93596	0.000372964	0.00459294	NW_004080170_OAR7	12344643	12425323	9.23336	7.31832	8.14677	7.62954	6.87438	7.50141	7.57886	5.91953	6.05191	6.27016	4.36057	4.54523	5.25212	4.41475	4.80295	5.30566	12.1388
DESI1	-2.73582	0	0	NW_004080166_OAR3	216684722	216706398	26.1777	34.0069	26.1982	23.2697	20.7272	32.1192	26.4666	23.8244	27.4444	20.4455	29.1646	27.4668	27.4014	23.7708	20.8604	27.9575	55.9352
DGAT1	-1.83097	1.35685e-05	0.000218967	NW_004080172_OAR9	13566466	13575279	14.1997	14.0398	13.0204	14.4104	14.9212	14.3425	14.1565	17.9814	12.3292	11.4109	9.87837	9.47487	9.16554	8.72746	8.25464	8.2445	20.8931
DHCR24	-4.18505	0	0	NW_004080164_OAR1	29052277	29085804	32.5625	39.1143	33.5013	33.7114	36.8425	51.7299	40.8667	23.378	41.0775	28.2178	49.1425	59.6919	60.0189	57.9757	56.7516	56.9207	118.093
DHCR7	-5.98664	1.52118e-11	4.87153e-10	NW_004080184_OAR21	47574985	47584575	1.28183	1.78428	2.40467	0.71627	2.11705	1.81899	1.25592	0.823609	1.09216	2.02927	3.32502	6.59625	4.40243	4.61747	3.50062	6.40574	12.1485
DHDDS	-1.72668	0.00117133	0.0128653	NW_004080165_OAR2	239538150	239572279	11.0776	9.96221	9.67621	9.05286	8.99977	10.6108	10.1753	9.34186	8.16279	7.95784	5.00541	5.27979	6.00498	4.81768	5.66226	6.32216	13.7407
DHRS1	-1.31133	8.87667e-05	0.00123897	NW_004080170_OAR7	20491321	20499785	68.2776	71.1875	61.1201	69.5474	67.3789	74.0106	74.1145	66.3171	69.656	52.2434	33.3903	33.4351	28.4283	34.4249	29.7945	31.2761	68.5084
DHRS7	-2.94255	5.68146e-12	1.88803e-10	NW_004080170_OAR7	69263297	69286412	10.6081	7.06422	11.2615	9.30504	10.9291	6.15824	9.49271	8.8766	8.35531	7.56174	9.2893	8.53475	11.1538	9.19017	8.4782	10.4791	22.2508
DIO2	-17.8539	0	0	NW_004080170_OAR7	88484098	88495817	2.94637	5.0456	2.60108	3.19594	1.95321	2.21351	3.76675	2.95104	2.54733	3.12361	24.103	21.1901	25.9068	27.2267	25.0817	31.5739	55.7687
DKKL1	-3.07505	8.35038e-09	2.09745e-07	NW_004080177_OAR14	54877239	54881973	5.21784	4.43568	6.01584	4.92017	6.46327	4.85915	5.11236	4.6622	6.14768	4.80714	6.30354	6.38919	6.92083	6.1316	4.01954	6.44474	14.7822
DNAJB1	-1.70071	1.71061e-07	3.66637e-06	NW_004080168_OAR5	9362268	9365845	29.3335	31.0838	27.5578	30.8208	26.9043	31.6902	32.0467	24.6536	23.6753	21.9658	18.6706	19.3588	17.2315	20.6422	13.0428	12.8526	37.3574
DNAJB11	-2.14538	7.83196e-12	2.56131e-10	NW_004080164_OAR1	198836282	198851647	20.9302	25.9742	20.5641	20.0686	20.7389	24.1893	19.7676	20.6974	21.2606	16.7213	16.8967	15.1188	13.9001	17.809	15.6166	18.2164	35.8736
DNAJB2	-2.03041	2.38678e-08	5.61258e-07	NW_004080165_OAR2	220205638	220212704	16.0727	17.496	17.7297	15.5152	15.1236	18.2068	16.4394	18.9717	15.6948	13.1882	13.2828	12.6521	9.22028	13.4867	10.8414	10.9118	26.7774
DNAJB9	-1.8786	5.46648e-07	1.09734e-05	NW_004080167_OAR4	59600068	59604951	33.604	43.3734	27.8365	39.4985	32.4398	30.8414	30.1914	32.279	29.1456	25.3274	17.4485	24.2916	15.8396	23.8068	22.5987	27.1431	47.5799
DNAJC12	-21.2722	0	0	NW_004080188_OAR25	24090060	24123571	3.15563	4.5783	3.86764	5.07838	3.97322	6.05755	5.39667	5.06893	4.03306	4.266	55.5142	27.3281	45.7331	50.704	41.7685	35.611	90.7471
DNAJC3	-2.36294	0	0	NW_004080173_OAR10	72449863	72487784	32.8102	32.3971	28.0944	31.1443	27.3171	29.2447	27.3363	23.2144	25.9704	21.9694	23.6775	20.9328	27.6915	21.9733	22.5105	27.1063	51.9124
DOLK	-2.75032	7.73454e-09	1.94672e-07	NW_004080166_OAR3	7427375	7429604	8.21503	7.49396	7.30927	5.6069	7.96281	8.0392	6.94928	7.08054	6.52452	6.19762	7.74211	7.12476	5.71748	7.52289	7.12696	7.3256	17.0454
DPM2	-1.32408	0.00295395	0.0289774	NW_004080166_OAR3	8201554	8204506	36.9328	40.6888	38.354	30.4538	33.3413	38.9825	34.9259	36.4621	39.3095	27.9113	16.0741	15.88	20.4688	16.0559	16.5881	15.6892	36.9568
DQX1	-3.41151	6.26727e-08	1.40041e-06	NW_004080166_OAR3	96305820	96312475	2.71017	3.16938	2.75555	3.01725	4.24493	3.91528	2.85256	3.56911	4.16442	3.42206	4.6117	4.14044	4.23777	5.03857	5.11189	4.22944	11.6744
DUSP1	-1.65972	5.42262e-07	1.09031e-05	NW_004080179_OAR16	4578597	4581669	24.4469	24.4563	23.5188	42.2953	26.826	29.9912	36.0128	34.6124	26.738	22.9017	18.3713	17.8386	14.0259	18.8078	17.5884	17.051	38.0105
DUSP4	-6.11742	0	0	NW_004080189_OAR26	24367950	24381686	7.88641	6.98324	6.37307	6.40683	5.94083	4.70503	6.25075	3.95242	5.53582	5.28263	18.2377	13.143	14.8222	12.4593	12.6462	15.1801	32.3161
DUSP5	-3.39164	0.00043147	0.00522805	NW_004080185_OAR22	30012050	30018679	1.08645	0.823512	0.479564	1.12491	0.447039	0.296805	0.751404	0.677541	0.367555	1.4652	0.962578	0.998505	2.24081	2.22355	1.16767	1.91625	4.96943
DUSP6	-1.81478	0.00200129	0.020736	NW_004080166_OAR3	125585725	125590050	7.00967	6.17604	6.61108	7.89301	7.65567	5.72382	6.95716	6.95999	7.01438	5.94834	3.82864	3.195	5.15293	4.46673	2.69749	5.64289	10.7949
DYNC1LI2	-1.8965	2.42906e-06	4.39705e-05	NW_004080177_OAR14	33811940	33832610	16.6671	18.1299	15.6091	15.2341	12.8832	14.7625	15.7025	12.5551	12.6612	11.8112	10.4957	8.60857	11.9959	7.62109	9.11686	9.78088	22.3999
DYNLL1	-1.23154	0.000891641	0.0100757	NW_004080180_OAR17	62424482	62426626	86.283	91.8202	95.8449	79.7324	78.5149	88.8748	84.5865	82.9002	92.2946	65.1437	42.1082	40.8024	35.9331	38.5161	36.6022	30.9206	80.227
EAAT2	-1.87543	0.000195262	0.00254016	NW_004080178_OAR15	63979694	64081869	9.37307	12.4352	7.07165	11.2721	8.55183	10.0546	8.52114	7.7817	8.3985	7.67111	4.94878	6.40501	6.06336	6.33748	5.45139	5.79718	14.3866
EAAT3	-5.22408	0	0	NW_004080165_OAR2	72285903	72359046	9.47368	10.2174	10.7753	11.5671	12.755	11.9521	11.5346	9.7537	13.2042	9.16514	23.7816	21.9035	24.1362	20.3959	18.9728	23.9257	47.8795
EBP	-4.0204	0	0	NW_004080190_OARX	53244688	53248817	24.1513	27.1021	25.7148	25.0304	27.5854	32.9669	29.8696	19.1483	33.8646	20.9896	33.5495	45.1639	41.3315	35.6999	37.8013	41.0338	84.3865
ECHDC1	-1.63793	0	0	NW_004080171_OAR8	11087194	11121190	111.201	104.269	83.8989	96.3519	85.166	86.5535	90.8096	85.4727	80.9773	68.6878	54.7384	48.4724	54.9864	60.4499	58.3292	47.4167	112.506
EDEM3	-2.76688	1.35161e-06	2.5359e-05	NW_004080175_OAR12	63829906	63895435	5.11168	4.87908	4.82796	5.71267	3.57973	4.67785	5.06526	3.84888	3.94701	4.27984	4.11686	4.29164	5.53538	4.02328	4.66354	5.24925	11.8418
EEF1E1	-1.37694	0.00524303	0.0474718	NW_004080183_OAR20	46350318	46365489	26.6246	25.904	23.7815	23.7363	25.1491	23.9571	23.8658	23.94	20.9385	18.6822	11.2101	10.2644	13.009	11.005	11.5295	10.1438	25.7242
EFHD1	-1.87045	2.68119e-12	9.15646e-11	NW_004080164_OAR1	8035643	8079379	218.706	212.338	208.135	216.161	204.114	204.678	211.511	197.621	230.9	157.974	139.735	128.985	171.996	138.187	162.112	150.682	295.482
EFNB2	-7.63797	4.66294e-15	1.93175e-13	NW_004080173_OAR10	81604252	81649795	2.90239	1.83123	1.93798	2.84505	2.63812	1.54212	2.15579	1.32753	1.60322	2.46255	7.85388	7.13687	4.44826	8.92078	8.38877	10.5262	18.8089
EFR3A	-1.43464	0.000105048	0.00144659	NW_004080172_OAR9	22104986	22163185	38.7853	37.7221	35.2368	43.5339	36.798	36.0509	32.9623	33.663	34.4837	27.8878	18.006	19.5196	19.9798	14.7279	18.3926	19.0936	40.009
EGR1	-9.12246	0	0	NW_004080168_OAR5	47225442	47227722	5.98282	2.57444	4.47716	5.34351	5.41222	4.47905	2.86541	4.06467	4.63795	4.17094	14.083	19.7019	25.2789	16.1658	13.3403	15.6397	38.0493
EHD4	-1.76902	0.000380515	0.00467428	NW_004080170_OAR7	34320584	34404119	12.0051	15.1747	10.2856	11.4292	7.98404	12.6843	10.4135	6.6397	9.45596	8.66637	5.80212	5.74724	7.25935	6.29635	5.40865	7.13922	15.331
EIF1	-1.67625	1.04361e-14	4.21042e-13	NW_004080174_OAR11	41390802	41393349	219.882	246.829	204.439	244.456	209.361	215.588	223.01	249.367	216.383	168.417	170.366	135.669	152.96	137.072	151.11	116.414	282.309
EIF2AK2	-1.78074	0.0023209	0.0234665	NW_004080166_OAR3	86839249	86871162	8.7374	8.82807	8.03992	6.60507	6.76935	8.86042	6.4723	4.90336	6.36086	6.20772	4.45608	4.95771	4.64329	3.55652	3.51226	4.67287	11.0543
EIF2AK3	-1.55781	0.0038422	0.0362783	NW_004080166_OAR3	59093134	59175121	13.1645	13.6287	12.1343	12.9546	10.7432	14.1088	11.4597	11.358	11.8664	9.95724	6.11997	6.23444	6.30701	6.11232	6.01313	7.36656	15.5115
EIF2S2	-1.42909	4.91242e-05	0.000717708	NW_004080176_OAR13	62910315	62928720	79.8117	73.5958	76.9274	74.0673	63.2934	70.9972	65.5141	68.05	68.3714	53.8595	45.0176	34.027	44.4317	32.2733	34.6411	27.2063	76.9701
EIF4EBP2	-1.64202	8.02255e-08	1.77814e-06	NW_004080188_OAR25	26419233	26440040	44.7544	35.9573	38.7358	39.4844	34.5971	31.1102	36.1849	25.6858	30.471	26.8842	17.2859	20.5069	21.7994	18.9348	19.8032	23.7571	44.1444
EIF4G2	-1.46503	0	0	NW_004080178_OAR15	41432006	41443364	276.897	283.082	254.457	258.353	230.677	247.117	276.187	235.034	225.932	189.636	147.874	139.868	156.404	133.61	133.864	138.911	277.822
EIF4G3	-1.83644	0.00448067	0.0414509	NW_004080165_OAR2	244463408	244608324	5.77375	5.56253	4.65647	5.90231	5.47301	5.26263	5.99828	3.53642	5.8447	4.81674	2.56011	3.49271	4.33165	2.73077	2.48822	4.15517	8.84568
EIF4GI	-1.88016	0	0	NW_004080164_OAR1	201063437	201081806	61.1583	74.2276	57.3557	59.8935	53.4355	64.4037	57.9942	51.6942	56.3881	44.9932	38.8558	41.6627	40.9918	39.0835	34.596	41.0764	84.5945
EIF5	-1.34596	4.4901e-06	7.8019e-05	NW_004080181_OAR18	66676755	66684006	85.7143	79.0927	78.9048	76.8735	73.5864	77.759	79.7614	74.0314	78.3986	58.97	37.0725	36.6037	39.4917	34.4659	36.0997	36.1237	79.3714
ELF5	-2.22952	0	0	NW_004080178_OAR15	63218968	63251053	642.223	695.09	617.526	634.184	613.636	590.685	629.233	581.546	600.337	452.571	304.811	331.431	347.131	307.18	282.03	324.533	1009.02
ELL2	-4.91356	0	0	NW_004080168_OAR5	92549670	92622356	16.2835	12.1691	11.3485	12.2673	14.4337	12.4865	12.3525	9.9471	11.3478	10.0757	23.2195	21.0356	28.7691	19.0882	23.2411	22.0156	49.5077
ELL3	-1.69261	0.00220781	0.0225167	NW_004080181_OAR18	54354127	54357365	12.0934	8.36197	13.0405	6.22556	10.9534	7.40749	7.09072	11.2272	7.05867	7.67888	5.4501	4.79391	6.26756	4.04931	5.71654	4.88844	12.9974
ELMOD3	-2.66134	3.84073e-09	9.98225e-08	NW_004080166_OAR3	57061996	57096383	9.855	6.78241	10.3547	8.24253	7.66767	7.29251	7.30117	9.02933	8.27066	6.97386	8.6002	8.29183	6.71257	7.09036	8.18783	8.01276	18.5598
ELOVL1	-3.45491	0	0	NW_004080164_OAR1	17818882	17823717	19.7188	20.8241	20.9521	19.7541	21.1127	21.0262	20.4695	19.0655	24.375	16.2024	25.1379	25.6325	26.4911	23.1515	25.1714	29.8848	55.9777
ELOVL6	-4.32457	0.00024563	0.0031246	NW_004080169_OAR6	15304507	15441099	13.0807	12.8874	10.2509	12.7991	6.15226	13.0363	16.5816	5.26644	21.6685	9.98889	11.2742	16.0668	18.3374	18.1515	14.6532	37.8745	43.1977
EMC3	-1.32713	0.00188251	0.0196537	NW_004080182_OAR19	16691885	16707057	42.7167	41.3406	39.3575	34.8072	37.0664	42.5647	38.7515	39.5543	39.3907	29.9978	18.5686	16.8962	18.6097	18.4993	17.4064	18.6816	39.8108
EMC7	-1.31652	0.000571377	0.00670845	NW_004080170_OAR7	25489161	25504988	55.9018	52.2988	49.7893	49.7624	49	53.3087	50.6573	52.6742	51.9441	39.1504	22.007	23.6677	26.6222	23.6435	22.3672	25.1443	51.5421
EMP1	-2.59926	1.04222e-08	2.58627e-07	NW_004080166_OAR3	201513534	201533249	14.7664	11.8922	14.3453	9.94569	8.60748	10.4091	9.9349	10.1654	8.08807	8.84021	9.13455	7.7491	12.895	11.1898	6.30893	12.0392	22.978
EPAS	-4.96563	0	0	NW_004080166_OAR3	77881779	77923701	9.69664	11.428	9.49739	13.2949	12.2565	10.7131	10.7571	9.40452	8.84455	8.70489	17.9562	21.7794	21.2469	18.3804	17.9918	21.9519	43.2252
EPB41	-1.6086	0.00251458	0.0252081	NW_004080165_OAR2	237306350	237411895	12.5687	11.0327	11.8945	11.1932	11.622	11.3029	11.9348	11.086	11.1512	9.34723	5.95806	6.09486	6.64417	6.20171	5.75238	6.19432	15.0359
EPHB3	-2.16352	0.000192659	0.00250893	NW_004080164_OAR1	200822417	200841908	4.97542	4.90506	5.36023	4.68265	6.0822	5.90874	5.28762	4.87745	6.18625	4.84359	4.38925	4.34683	4.38095	3.80685	3.79698	3.52614	10.4792
EPHX1	-1.56589	4.40403e-06	7.67937e-05	NW_004080175_OAR12	27015852	27036601	66.912	54.7554	55.61	52.0959	39.3483	46.599	55.9771	59.5326	38.6412	39.3415	32.4066	22.8461	26.0157	32.2818	34.405	24.6516	61.6045
EPM2AIP1	-1.56437	0.00387879	0.0366098	NW_004080182_OAR19	10491472	10494051	15.0127	13.4485	13.8533	12.0902	10.9743	12.2484	13.5527	8.32946	9.3342	9.73591	4.614	7.18459	6.73889	5.77511	5.61295	7.41016	15.2305
EPRS	-1.56222	4.06239e-10	1.15028e-08	NW_004080175_OAR12	21603000	21667503	64.8724	74.6159	57.7795	58.1194	53.6537	69.1078	60.9739	54.2124	55.0213	45.9272	33.0453	31.2767	38.0244	32.8246	30.9088	33.5702	71.7485
EPX	-3.51	0.00115198	0.0126641	NW_004080174_OAR11	8685109	8701394	0.227448	0.162824	0.160007	0.285963	0.3646	0.165049	0.303886	0.19181	0.272522	1.16744	1.11337	0.655727	0.682064	1.91841	1.26154	1.5112	4.0977
ERBA BETA1	-2.09582	0.000236845	0.00303159	NW_004080189_OAR26	40310591	40391676	6.80708	5.45115	6.70958	4.93192	6.00793	6.51914	6.78252	5.00383	4.49735	5.18126	3.88094	3.94853	4.68405	4.46016	3.98174	4.2456	10.859
ERGIC1	-1.32533	1.83873e-05	0.000288805	NW_004080179_OAR16	4634879	4752624	72.4124	83.0286	76.2748	70.7916	80.4904	76.8697	82.4955	70.6761	73.6139	57.5535	35.3936	37.4741	38.0284	33.9627	35.0749	32.3142	76.2774
ERLEC1	-1.5505	3.58851e-06	6.3379e-05	NW_004080166_OAR3	70148623	70156096	35.4852	35.947	30.1102	37.6852	34.2679	36.4101	32.21	33.3615	33.4887	26.1824	16.4078	17.9362	18.9732	20.0825	18.2268	19.5912	40.5958
ERO1L	-4.37225	0	0	NW_004080170_OAR7	11269380	11320811	7.69185	7.39213	7.06658	7.48488	6.81763	5.81101	5.71562	5.17916	4.99946	5.61739	8.64925	9.93631	10.5	9.9704	11.8259	12.7451	24.5607
ERP44	-1.42359	0.000191256	0.00249198	NW_004080165_OAR2	47440831	47529377	37.0193	37.3719	34.6978	36.1889	34.0033	37.3901	32.9297	35.4942	34.3043	27.016	16.6901	16.3665	18.0256	17.5678	17.1634	19.4283	38.4598
ESR1	-5.7031	0	0	NW_004080171_OAR8	75455502	75705536	4.51048	3.92917	4.58756	3.50729	4.37145	3.68054	2.88489	3.96306	4.06302	3.80766	8.64881	9.48778	9.54374	8.95708	10.4963	8.87542	21.7155
ESYT1	-1.62256	0.000131465	0.00177474	NW_004080166_OAR3	163115859	163129789	18.9472	24.401	17.9087	14.9458	16.6729	16.5483	20.8224	19.2081	16.4408	14.3923	12.8804	8.23958	9.58072	12.482	8.68566	8.77862	23.3523
ETNK1	-2.07362	2.82277e-09	7.44627e-08	NW_004080166_OAR3	192307058	192367054	18.4792	18.3597	18.2021	20.9652	17.7066	17.8888	18.2403	16.4707	14.7219	13.9873	13.7695	15.018	12.5069	11.0009	12.4082	12.1276	29.0044
ETS2	-2.04933	0.0013197	0.0143166	NW_004080164_OAR1	269209302	269224784	4.26429	4.98128	4.88066	6.03879	3.75099	3.80712	4.29464	5.40069	3.57102	4.24041	3.40846	3.45894	3.52272	2.79168	3.38864	2.83248	8.69001
EXTL1	-13.7002	1.55431e-15	6.70936e-14	NW_004080165_OAR2	239937898	239955162	0.103391	0.0740144	0.0969786	0.194985	0.391739	0.150052	0.0276274	0.124558	0.396415	1.12191	8.72053	3.53841	5.96239	8.31172	5.68957	5.60125	15.3704
EXTL3	-2.1656	0.000224715	0.00289283	NW_004080165_OAR2	101998184	102034852	5.73556	4.9581	4.26328	6.34943	5.08858	6.19855	5.59069	4.2415	4.59875	4.72946	4.23787	4.42824	4.59322	3.53697	3.15415	3.73645	10.2421
EYA2	-2.81646	2.60789e-05	0.000399203	NW_004080176_OAR13	75155790	75329142	3.10827	2.7611	3.27728	2.90956	2.61858	3.18738	3.27379	3.14878	2.60969	3.11133	3.79311	3.84859	3.30761	3.06181	2.92145	2.6902	8.76294
EZR	-1.89197	0	0	NW_004080171_OAR8	81796490	81836413	102.589	107.946	100.329	113.657	84.3444	105.363	99.583	90.0854	88.5245	74.5894	70.321	62.8952	71.4342	72.0585	61.5283	64.4883	141.121
F2R	-5.09018	2.40194e-10	6.92022e-09	NW_004080170_OAR7	7743181	7760498	2.14936	2.16714	2.89632	1.82692	1.27053	1.40592	2.29736	1.42964	1.56695	2.3003	4.3316	4.27931	4.97199	4.56412	3.87174	5.44617	11.7089
F2RL1	-3.73085	8.78051e-07	1.70039e-05	NW_004080170_OAR7	7830419	7842167	2.37286	1.48788	2.0145	2.78734	1.65576	2.17183	1.35143	1.63591	2.19147	2.37622	3.52176	3.07977	3.19625	3.04957	3.6166	3.32841	8.86532
FABP3	-16.6286	0	0	NW_004080165_OAR2	235138526	235146161	212.818	325.68	166.911	248.35	304.612	214.293	223.104	301.115	313.317	194.835	1857.14	1992.53	1971.98	1958.56	1830.45	1802.62	3239.84
FABP4	-1.44428	0.00221722	0.0225941	NW_004080172_OAR9	57536525	57541042	1014.3	1393.05	795.616	1366.29	1051.12	1274.97	1051.19	1474.57	1034.61	807.773	315.538	320.415	348.114	345.905	372.302	390.117	1166.65
FADS1	-8.90493	1.9984e-14	7.93288e-13	NW_004080184_OAR21	39652870	39665142	2.33427	2.05666	2.06319	1.4674	2.59051	2.52778	3.04677	1.25466	2.92594	2.58418	5.84841	12.8581	11.349	7.69079	8.31888	13.4597	23.0119
FADS2	-11.6097	4.12803e-12	1.38485e-10	NW_004080184_OAR21	39664726	39790940	0.513448	0.778368	0.793232	0.379731	0.704222	0.841605	0.516519	0.436636	0.289505	1.40777	6.68712	6.06708	7.52438	4.58543	4.75624	10.7437	16.3438
FAM104A	-1.57447	0.00512857	0.0465207	NW_004080174_OAR11	56986062	57002846	11.8115	12.1185	11.199	12.0088	10.5388	10.7432	10.0725	10.7057	9.07375	8.86607	5.78018	6.01177	5.94102	5.52968	5.30516	5.23038	13.9594
FAM107A	-4.35834	6.6285e-09	1.68206e-07	NW_004080182_OAR19	42832041	42834987	3.36911	4.8237	3.16016	6.65637	3.7875	3.63228	4.24414	3.71097	6.45883	4.16713	6.70552	6.44552	6.43938	6.59675	6.7	12.4634	18.1618
FAM110A	-1.80197	8.16847e-08	1.80886e-06	NW_004080176_OAR13	59552939	59564867	26.5236	24.9237	23.7203	16.267	23.7913	24.0352	26.0869	24.3161	24.5783	18.4014	17.8043	13.4765	17.4732	15.1912	12.7919	12.6643	33.1588
FAM118A	-2.07172	2.20646e-05	0.000342855	NW_004080166_OAR3	219718347	219763566	9.61648	10.0133	7.86367	8.68037	7.36954	8.32835	8.19416	8.25284	8.76655	7.15317	5.23317	7.70495	6.45317	5.88476	5.48029	5.49918	14.8194
FAM134B	-8.99324	0	0	NW_004080179_OAR16	56516560	56561346	27.3441	21.62	29.7316	35.063	37.2311	20.5334	20.7569	26.4194	32.7303	21.616	100.503	92.5846	86.6116	93.0138	103.476	94.8837	194.398
FAM198A	-2.34826	3.0668e-06	5.46731e-05	NW_004080182_OAR19	14935550	14977870	7.91505	6.70191	7.18469	6.13488	7.47464	6.85114	8.46005	5.49575	6.74389	6.01887	6.87938	7.55617	4.13586	6.10169	4.7637	5.06509	14.1339
FAM20A	-1.31769	0.00195052	0.0202439	NW_004080174_OAR11	60539624	60594785	90.5014	150.182	104.884	115.572	127.047	117.048	109.596	129.51	128.689	89.1637	53.9686	68.6598	65.9004	44.0582	45.8547	56.5418	117.49
FAM46A	-2.58985	2.10082e-09	5.61378e-08	NW_004080171_OAR8	8683409	8687302	12.0248	9.13258	9.50418	11.2813	9.32214	8.57525	8.57939	7.55955	7.89869	7.70382	9.28554	6.85737	9.96884	8.10872	10.4089	6.23935	19.9518
FAM46C	-3.73456	3.39582e-11	1.05334e-09	NW_004080164_OAR1	94198347	94199903	4.73998	5.24625	5.10819	5.24092	5.05568	4.29338	4.204	3.88794	3.99566	4.30969	4.96201	8.32857	7.13419	5.98983	6.96101	6.46016	16.0948
FAM59A	-3.25206	0.000480418	0.00574154	NW_004080186_OAR23	24984192	25216924	0.552165	0.872342	0.714375	0.957546	0.910097	0.994795	1.01756	0.53217	0.766531	1.56979	1.34785	1.34575	1.7217	2.04758	1.85536	1.5051	5.10505
FAM73B	-2.90669	7.77156e-14	2.96581e-12	NW_004080166_OAR3	7342742	7363665	11.7953	13.9397	10.4915	9.39648	12.5954	10.8319	10.95	11.8091	9.79547	9.1512	9.6486	13.1823	13.6981	10.2114	10.7931	12.2648	26.5997
FAM78B	-3.20673	0.000137083	0.00184152	NW_004080164_OAR1	116245409	116338866	0.427277	1.16233	1.04202	1.50417	1.24532	1.63709	2.55751	0.864789	1.47442	1.92778	1.99501	2.12987	1.97124	1.66679	2.49071	2.38759	6.18187
FAM83F	-1.67616	0.000358817	0.00442757	NW_004080166_OAR3	215332581	215383425	13.6135	18.3148	14.3837	13.0828	10.9454	13.8983	16.9342	11.4993	10.6492	10.8765	7.77746	6.46118	9.52913	8.8262	6.73896	6.82443	18.2308
FAM84B	-3.17265	1.09848e-08	2.71768e-07	NW_004080172_OAR9	26753812	26754796	6.1792	5.81129	6.47787	5.33161	4.23756	5.20491	4.33836	3.21126	2.78729	4.42707	7.29955	5.679	5.92512	4.27934	6.43028	4.62367	14.0455
FAM92A1	-1.65904	0.00171456	0.0180607	NW_004080172_OAR9	83164341	83188978	12.2919	9.37646	11.1516	10.3873	11.4524	10.7621	10.9845	11.8954	8.69185	8.77482	6.37358	6.48404	5.29901	6.9578	5.52254	4.87478	14.5578
FASN	-4.57369	0	0	NW_004080174_OAR11	49940273	49956419	600.32	768.803	588.585	684.825	627.57	655.583	720.564	656.621	610.358	481.821	562.697	794.765	753.736	804.312	588.369	796.043	2203.7
FBP1	-1.92618	5.10629e-07	1.03175e-05	NW_004080165_OAR2	31653092	31685085	19.3848	12.8819	16.1202	18.7476	16.0876	14.7306	17.8291	18.1956	11.1438	12.7064	10.6585	11.0188	10.7271	14.6021	9.01545	8.23247	24.4749
FBXL19	-1.47222	0.00111642	0.0123336	NW_004080187_OAR24	27048949	27071677	18.3535	25.8882	22.5456	20.443	18.2904	20.6779	24.3254	25.3409	21.3717	16.9833	10.8936	11.106	11.7414	10.7502	9.08415	11.3027	25.0031
FCHSD2	-1.42187	0.00226217	0.0229385	NW_004080178_OAR15	50576386	50817451	27.8331	25.0082	22.7211	22.2742	21.9553	25.891	24.4698	19.5467	22.5589	18.2347	10.9811	9.60291	13.8488	12.2813	11.0335	9.98518	25.9274
FDFT1	-2.13636	4.44089e-16	2.01934e-14	NW_004080165_OAR2	104398984	104425779	29.0753	29.6194	31.5256	30.9287	34.1385	40.9154	33.6116	26.7941	26.0232	24.0503	18.9722	25.9097	26.144	23.7174	24.0588	24.4386	51.3802
FDPS	-3.28887	1.15685e-13	4.38096e-12	NW_004080164_OAR1	104058289	104067556	23.1893	25.9041	25.6711	20.5688	28.4011	35.5039	26.0117	20.311	32.1448	20.3242	23.1823	37.3112	35.4574	24.9592	26.2503	37.5438	66.8439
FGFBP1	-40.0253	3.22213e-05	0.000485404	NW_004080169_OAR6	110587575	110590573	0.366665	0.262485	0.60187	0.115249	0.3206	0.0532144	0.685847	0.618428	0.0878657	1.23812	13.8755	9.51378	33.663	45.9064	12.601	22.4254	49.5562
FGR	-9.62847	1.11022e-15	4.87767e-14	NW_004080165_OAR2	238569788	238581018	2.40014	1.98253	3.20376	1.857	2.17932	2.43834	1.65271	2.44668	2.87578	2.64478	15.3291	13.9764	8.34735	9.90302	6.68629	12.7072	25.4651
FICD	-3.03186	4.38895e-05	0.000648131	NW_004080180_OAR17	64084268	64087865	2.07573	2.66797	1.8585	2.07594	2.06244	1.86229	2.44557	2.11423	1.98967	2.49276	2.2027	2.84297	2.08939	2.63612	2.64738	3.79347	7.55771
FKBP11	-1.52069	4.28408e-11	1.31893e-09	NW_004080166_OAR3	137099693	137103141	77.0228	87.8357	74.774	76.686	77.9711	84.7334	70.273	73.6867	75.4609	58.4584	39.5244	42.5826	36.516	43.0707	41.9601	44.6579	88.8973
FKBP1A	-1.38533	7.22289e-12	2.37787e-10	NW_004080176_OAR13	59028432	59051310	162.073	180.92	150.626	169.028	179.469	173.922	162.27	139.712	171.448	124.329	75.4737	82.3508	98.7481	79.7232	75.9138	81.5483	172.237
FKBP5	-1.37273	0.00383848	0.0362571	NW_004080183_OAR20	9689838	9808027	41.9946	29.1028	28.1491	39.0443	30.5598	18.5033	21.1682	36.0115	36.4784	23.9464	14.7338	14.4404	15.0565	13.9003	14.406	16.0834	32.8719
FLVCR2	-12.0108	0	0	NW_004080170_OAR7	83681852	83791547	1.27922	0.457879	0.733265	0.982866	1.7399	0.948901	1.25336	0.787684	2.11176	1.81548	8.93786	8.59202	8.85251	8.65417	7.57438	13.3665	21.8053
FNDC3A	-1.7228	3.58622e-09	9.36019e-08	NW_004080173_OAR10	19041510	19155546	38.3603	35.0605	34.9133	37.3035	32.9993	34.0791	37.1001	35.1395	29.5796	26.5538	20.3645	22.1928	22.3246	20.4955	20.6863	20.9491	45.7468
FOS	-4.32444	0.000536274	0.00632312	NW_004080170_OAR7	83397749	83400947	7.32172	3.01064	3.80216	4.90529	5.43458	3.47094	1.9497	5.46946	7.04244	4.3939	2.67109	13.6654	14.5868	3.4724	5.48849	8.9775	19.0012
FOSB	-3.83303	0.000405635	0.00495083	NW_004080177_OAR14	52143114	52147300	0.179868	0	0.112475	0.753807	0.209694	0.208835	0.128168	0.346708	0.22988	1.16856	0.993341	1.9627	1.54899	1.58031	1.46059	0.735429	4.4791
FOXJ3	-1.80356	0.000596673	0.0069789	NW_004080164_OAR1	16486097	16610898	10.9924	11.0898	8.74021	9.29906	6.89137	9.38188	9.30609	7.80194	8.37351	7.51479	4.5174	6.06602	5.45422	5.17306	4.5729	6.82609	13.5534
FOXN2	-2.50603	0.000189894	0.00247685	NW_004080166_OAR3	76004936	76026322	3.92561	4.37148	2.97548	5.28453	2.95859	2.34797	2.33106	2.40765	2.28051	3.24723	3.76259	2.06509	4.17096	2.0067	3.00144	2.97236	8.13764
FOXO3	-2.90953	1.17639e-12	4.1259e-11	NW_004080171_OAR8	28612624	28713922	11.5007	11.9754	9.86811	14.2952	9.02743	9.5974	10.5116	5.6366	8.45584	8.25877	9.3992	10.8414	11.1544	10.3686	9.06801	11.3996	24.0291
FRRS1	-3.37336	8.49728e-05	0.00119005	NW_004080164_OAR1	76292500	76346080	1.48764	0.868784	1.35866	1.67348	0.844343	0.636344	1.46454	1.62242	0.938132	1.84617	2.15219	1.82039	2.6008	2.12565	1.58382	2.5344	6.2278
FST	-4.52597	1.16055e-08	2.8598e-07	NW_004080179_OAR16	25630860	25636030	1.36543	1.88254	1.13844	2.28895	1.59185	1.35046	1.08107	3.21685	1.93899	2.26595	2.51359	3.53673	4.47957	3.73228	4.7959	4.48008	10.2556
FTH1	-1.39137	0	0	NW_004080184_OAR21	39885791	39886765	1573.33	2230.9	2111.1	1865.65	1847.68	2166.57	1875.12	2065.65	2128.82	1353.78	574.143	636.507	590.927	560.298	603.201	476.778	1883.61
FTSJ1	-1.74442	0.00200612	0.0207773	NW_004080190_OARX	53295419	53304380	8.55854	9.38433	7.87296	8.35931	7.77879	8.81452	7.98861	6.99882	8.45228	6.92058	5.39772	4.45549	5.00357	4.35012	4.77955	4.56297	12.0724
FXC1	-1.70203	0.000111924	0.00153444	NW_004080178_OAR15	45971808	45973149	15.8923	17.473	15.6698	15.0027	12.8997	16.8773	15.943	14.219	12.2699	11.9543	7.84267	8.99896	10.2096	7.43416	8.02242	9.46227	20.3465
FZD4	-1.93791	0.000707053	0.00816933	NW_004080184_OAR21	8036435	8040193	6.56683	7.23586	6.21996	7.44683	5.40406	7.06378	7.5695	4.18832	6.91167	5.66038	3.44237	4.33484	4.81171	4.44597	3.92095	4.51886	10.9693
FZD5	-5.53182	2.4647e-13	9.13751e-12	NW_004080165_OAR2	208759746	208761259	2.69659	2.92037	2.33479	3.5642	2.09583	2.32808	2.54969	1.33279	2.05457	2.69593	4.79051	7.27906	4.52968	5.72255	5.17352	8.9053	14.9134
GABARAPL2	-1.32234	2.30982e-05	0.000358015	NW_004080177_OAR14	2248520	2262730	76.7046	83.6413	70.8664	79.8383	70.4275	77.5605	72.6339	78.6736	72.2185	57.1534	34.2487	37.1096	35.1942	32.8676	37.9264	32.5621	75.5761
GADD45B	-1.56272	0.00254573	0.0254377	NW_004080168_OAR5	18679279	18680850	15.9914	7.99969	20.843	11.1428	12.5785	15.2859	11.2577	10.4606	14.405	10.6864	7.93188	9.79515	5.92581	6.63567	5.97874	5.60189	16.6999
GALE	-2.16079	0	0	NW_004080165_OAR2	242001429	242005944	22.422	38.9746	28.4582	29.7763	28.9992	41.8156	27.6732	32.3814	36.8057	24.314	23.8511	24.1626	22.7577	25.339	22.739	27.0258	52.5375
GALNT3	-1.50207	0.00539678	0.0486498	NW_004080165_OAR2	142671467	142694799	14.4017	14.3539	14.6207	13.2842	12.6229	13.6036	14.8902	14.67	13.3701	11.1006	7.87827	6.69351	5.59853	5.88241	6.03749	9.29134	16.6739
GALNT5	-3.1279	0.00441799	0.040963	NW_004080165_OAR2	151268426	151307588	0.252613	0.0964473	0.442301	0.127041	0.157068	0.273743	0.144004	0.0973862	0.161426	1.13183	0.963879	1.15271	0.341859	0.550423	1.06961	1.72144	3.54024
GANAB	-1.26313	0.00234297	0.0236703	NW_004080184_OAR21	40353212	40369268	60.2968	61.6255	55.3095	56.5318	53.5323	56.8547	57.4967	56.2612	53.3529	43.0112	25.7454	26.7143	28.0225	23.9723	22.5649	24.2673	54.3286
GARS	-2.74495	3.00927e-07	6.24911e-06	NW_004080167_OAR4	65658225	65709855	17.1047	20.2672	16.1688	13.5394	16.8356	20.4337	15.5167	15.9718	17.7998	13.3983	23.7279	11.7915	23.3138	15.787	14.7162	10.9429	36.7778
GAS2L2	-3.69124	0.000170641	0.00225069	NW_004080174_OAR11	14221968	14229120	0.407485	0.320878	0.573321	0.461087	0.878852	0.402143	0.391989	0.942549	0.859298	1.41693	1.59573	2.06153	0.714373	2.21253	2.85394	0.721974	5.23023
GBE1	-1.70349	0.000699896	0.0080942	NW_004080164_OAR1	147669966	147975492	12.1547	11.1093	12.2002	11.2404	10.3532	12.359	10.8983	9.53878	11.837	9.17085	5.31422	6.13991	7.00772	6.27346	5.97041	7.72253	15.6224
GBF1	-2.19112	4.88543e-12	1.62788e-10	NW_004080185_OAR22	22059509	22184301	20.2494	24.2588	18.4832	20.0772	20.3498	22.3223	20.1591	19.477	20.0561	16.0238	14.9009	17.7848	15.8137	16.0141	14.2963	16.8046	35.11
GCAT	-2.93564	4.44089e-16	2.01934e-14	NW_004080166_OAR3	213606898	213613607	8.5477	13.4972	11.8119	12.2062	14.7631	14.2125	12.7832	15.222	16.0494	10.5877	11.4968	14.5246	13.6318	15.1683	14.384	13.9509	31.0816
GCH1	-6.49302	1.55431e-15	6.70936e-14	NW_004080170_OAR7	64275049	64357046	2.31827	1.77023	1.64296	2.4613	2.58258	1.55516	2.20258	1.78746	2.96287	2.51671	5.81953	7.20575	6.27459	7.71278	6.18542	7.37239	16.341
GCN1L1	-1.512	0.0034102	0.0327759	NW_004080180_OAR17	62130817	62185469	15.0007	16.4881	14.7138	14.3491	14.6855	15.598	15.0927	14.709	14.6988	11.8759	7.57081	8.2969	8.22287	7.14926	6.63913	7.38849	17.9564
GDA	-1.85453	0.000577738	0.00677669	NW_004080165_OAR2	63837305	63962558	5.61847	9.07766	9.69831	8.53558	6.20898	9.717	10.0297	6.99438	7.21808	6.81677	5.17145	5.5009	5.25615	4.11363	4.73552	5.39744	12.6419
GEM	-1.86576	0.00331034	0.0319791	NW_004080172_OAR9	82666174	82677705	5.76212	5.33364	5.32935	4.85215	3.81185	6.41004	6.01564	4.31361	6.88475	4.85845	2.22014	3.64891	4.05552	4.83181	3.10122	2.62992	9.06469
GFPT1	-2.233	5.78051e-06	9.89782e-05	NW_004080166_OAR3	38824330	38880691	9.18271	9.9043	8.03901	8.20988	6.63736	7.22617	8.28822	5.70345	6.37655	6.53551	5.80891	5.64768	6.89127	5.16345	4.95337	7.11976	14.5938
GGCX	-1.41094	6.01219e-05	0.000868619	NW_004080166_OAR3	57240222	57251638	47.9667	49.7573	42.1236	40.9717	43.2741	49.3164	45.6391	34.6991	37.3985	33.0083	21.583	22.9	23.1488	21.8855	18.5069	20.9295	46.5728
GHITM	-1.24233	0.00368406	0.0350398	NW_004080188_OAR25	38748971	38762806	64.9844	68.3767	61.4342	58.9719	52.1225	62.5779	64.6506	59.2407	52.2762	45.6904	25.6897	27.6795	28.092	24.9285	27.175	24.8443	56.7624
GHR	-2.0868	0.00346491	0.0332112	NW_004080179_OAR16	31832803	32010894	4.04072	3.06082	2.73242	3.01272	3.58785	3.43677	3.33965	2.62645	3.648	3.31996	2.12303	2.37705	2.81795	2.37778	2.67756	2.20926	6.92809
GK	-4.16835	0	0	NW_004080190_OARX	27887102	27961825	6.97232	10.1935	8.29003	8.88955	9.98887	8.35172	8.10842	7.00376	8.65996	7.12272	10.7973	13.8086	12.5948	13.0196	13.6275	14.7558	29.69
GK5	-1.50133	0.00220215	0.0224869	NW_004080164_OAR1	244749441	244831008	18.5226	18.4359	18.2655	19.6299	16.7917	17.5256	19.7364	13.3542	12.4255	13.475	8.07008	7.43686	8.98395	8.26095	9.52385	9.30478	20.2304
GLRX	-3.13105	0	0	NW_004080165_OAR2	116429163	116429483	15.0013	10.9725	14.9886	9.02032	14.2572	10.7911	10.98	13.358	12.1912	9.98895	15.4723	13.4658	13.2398	16.8476	14.7541	10.2227	31.2759
GLUT-1	-4.76703	0	0	NW_004080164_OAR1	17150329	17176600	9.17971	11.0477	7.16643	9.51028	10.3474	7.96597	9.73053	8.40767	8.45297	7.54579	15.9445	17.4205	16.9051	15.9502	15.2458	16.811	35.971
GLYCAM1	-2.28527	0	0	NW_004080166_OAR3	131817893	131820796	3153.12	3657.71	3158.42	3679.02	4400.2	4070.32	4049.73	4612.25	4101.15	2928.77	10915.6	9378.36	8233.22	10387.1	9142.21	9550.83	6693.01
GMPPB	-1.83632	3.77873e-11	1.16918e-09	NW_004080182_OAR19	50426202	50428415	32.4762	43.6594	28.5632	32.3469	32.6985	36.5801	31.9173	35.5277	33.7979	26.0781	22.9962	23.8796	21.4819	20.9443	19.3385	24.2579	47.8876
GNA12	-2.23901	9.94858e-06	0.000163979	NW_004080187_OAR24	40419124	40458922	7.82384	7.61718	7.41201	7.9677	8.93878	7.03998	6.14648	6.44714	5.17462	6.15811	5.65634	5.55894	5.63085	5.73291	4.52668	6.23795	13.7881
GNA13	-1.68215	0.00234158	0.023666	NW_004080174_OAR11	60821325	60846802	10.4012	10.2481	11.5395	10.9679	8.01877	9.47922	9.02539	6.9525	8.57629	7.79049	4.88509	5.20055	5.57254	5.07036	4.96259	5.63986	13.1048
GNAI1	-7.00877	1.77636e-15	7.62783e-14	NW_004080167_OAR4	40961161	41066864	2.16463	1.85444	1.69754	1.60614	2.08919	1.42142	1.95335	1.59033	1.63269	2.24513	6.70767	4.5806	6.09013	7.969	7.13188	6.28729	15.7356
GNE	-1.9401	9.63724e-06	0.000159272	NW_004080165_OAR2	52005494	52046020	12.7793	13.3023	10.4766	11.4915	12.2394	12.2087	12.503	11.767	10.6258	9.62605	7.69154	8.29117	7.83001	7.71803	7.79898	7.91994	18.6755
GNMT	-2.53311	5.43647e-09	1.391e-07	NW_004080183_OAR20	16668034	16671524	7.72408	8.44873	9.18008	10.3748	8.94898	8.1882	10.4609	10.9122	9.47322	7.72022	9.68278	8.38799	6.19739	8.90234	7.76376	8.76178	19.5562
GOLGA2	-1.76975	1.94218e-09	5.22379e-08	NW_004080166_OAR3	7922359	7938311	32.8446	35.9071	30.6045	35.7425	28.7328	31.9816	32.7729	31.591	31.403	24.6917	21.4092	20.94	18.0819	19.7827	19.0942	21.4169	43.6982
GOLGA3	-2.55446	2.87989e-10	8.23001e-09	NW_004080180_OAR17	44007293	44044719	10.8983	12.8391	11.3146	11.6373	10.9534	10.712	10.6806	9.08393	9.74997	8.8323	9.6539	9.38185	9.60581	9.46498	8.94501	10.8653	22.5617
[truncated: 851 more rows]
