# Supplementary material for: Functional development of the adult ovine mammary gland—insights from gene expression profiling
Source: BMC Genomics. 2015 Oct 5;16:748. doi: 10.1186/s12864-015-1947-9 (PMC4595059; doi:10.1186/s12864-015-1947-9)
Supplement: Additional file 5: Table S5. — Gene ontology functional annotation clusters enriched in the ovine mammary gland during late pregnancy. Table S6. Gene ontology functional annotation clusters enriched in the ovine mammary gland during lactation. (XLSX 64 kb) [file 12864_2015_1947_MOESM5_ESM.xlsx]

## Sheet: Late pregnancy
Table S5. Gene ontology functional annotation clusters enriched in the ovine mammary gland during late pregnancy.
Annotation cluster name	Enrichment score1	Gene ID2	SFC3	P value	FDR4 P value
mitochondria	4.13	ATP5D	-1.61265	5.75535e-20	3.02997e-18
		GM2A	-2.79618	1.41287e-12	4.92034e-11
		HSD17B10	-1.23308	0.00297659	0.0291416
		BCKDHA	-1.70383	1.02753e-05	0.000168912
		ECH1	-1.52586	9.10308e-06	0.00015095
		BPHL	-1.67072	4.3271e-05	0.000639763
		FDX1	-1.39444	0.00447766	0.0414385
		ALAS1	-1.52825	0.00145408	0.0156371
		ATP5G2	-2.72387	1.03854e-89	9.75003e-88
		IDH3B	-1.34098	0.000376727	0.00463005
		ACOT8	-1.56252	0.00473639	0.0434098
		ACAT1	-1.33157	2.59072e-05	0.000397561
		KIAA0101	-6.08297	4.08113e-12	1.37098e-10
		HTRA2	-1.52383	0.000726406	0.00836943
		KARS	-2.09898	3.80244e-56	3.05818e-54
		HADHA	-4.48209	2.81142e-29	1.74854e-27
		GBAS	-1.45015	1.67331e-05	0.000266038
		DTD1	-1.60666	0.00463176	0.0426091
		CASP8	-1.54982	0.00015984	0.00211727
		HADHB	-4.28795	9.2494e-26	5.33591e-24
		ATP5O	-1.38005	4.74794e-13	1.72146e-11
		GFM2	-1.75724	0.00273648	0.0270916
		CAT	-1.44947	4.60644e-05	0.000675804
		ACADVL	-1.73988	5.98796e-11	1.81187e-09
		ATP5H	-1.22887	5.29412e-07	1.06534e-05
		BRD8	-2.02086	9.60309e-13	3.40675e-11
		GSTK1	-2.04806	7.41158e-14	2.8372e-12
		C1QBP	-1.99402	2.22275e-13	8.25294e-12
		ALDH6A1	-1.51434	0.001577	0.0167379
		FH	-1.45602	4.48784e-06	7.8019e-05
		ACAA2	-1.37671	9.4654e-06	0.000156642
		CSDE1	-1.36569	1.04086e-06	1.98148e-05
		ATP5C1	-1.23892	2.01765e-06	3.68748e-05
		ETFA	-1.27759	0.0040223	0.0376906
		CRLS1	-1.5844	0.000275116	0.0034693
		ATP5A1	-1.27717	2.3568e-10	6.79809e-09
		GATM	-3.208	1.58396e-10	4.61743e-09
		HSPD1	-1.59266	2.29282e-15	9.77755e-14
		DECR1	-1.5695	0.00291398	0.0286193
		ETFB	-1.3191	0.000102757	0.00141663
		ACSM5	-2.64503	1.68348e-08	4.02779e-07
		ACSL5	-2.19576	0.000174657	0.00229998
		ALDH7A1	-1.57267	4.42546e-06	7.70042e-05
		CHRDL2	-4.79831	2.64455e-15	1.12193e-13
		CHCHD10	-1.53269	2.1407e-05	0.000333687
		GRN	-1.64991	2.68854e-06	4.84193e-05
		CTSB	-2.19841	5.88172e-28	3.5682e-26
		CAV2	-1.88572	3.08253e-07	6.3905e-06
		AK2	-1.51865	7.88344e-15	3.20148e-13
		HIBCH	-1.74911	0.00011069	0.0015192
		CAV1	-1.70313	2.30993e-11	7.2748e-10
		BAD	-1.48218	0.00309075	0.0300435
		DUT	-1.91507	2.32428e-09	6.19082e-08
		CPT1A	-2.97007	1.50007e-05	0.000240352
		ALDOC	-5.33934	6.32843e-17	3.05186e-15
		ELK3	-2.19058	1.77721e-05	0.00028039
		HSD17B4	-1.75065	7.99724e-05	0.00112834
		GCK	-1.26641	1.72264e-07	3.68897e-06
		IFI6	-3.28739	5.9206e-15	2.42833e-13
translation initiation	4.02	EEF1B2	-2.70575	2.21748e-197	2.32e-195
		RPL36A	-3.21458	2.91233e-191	3.03411e-189
		EIF3D	-1.50825	1.60329e-09	4.35499e-08
		EIF4B	-1.82408	7.61496e-30	4.80872e-28
		AIMP1	-1.83025	1.2939e-08	3.15065e-07
		EEF1B2	-2.70575	2.21748e-197	2.32e-195
		EIF3G	-1.8348	1.02737e-34	6.81905e-33
		EIF2S3	-1.74852	6.62067e-22	3.5883e-20
		EIF3D	-1.50825	1.60329e-09	4.35499e-08
		EIF3H	-2.16088	4.72232e-55	3.74916e-53
		EEF2	-1.42132	1.66223e-13	6.22795e-12
		EIF3E	-3.09606	5.92844e-92	5.62997e-90
		DENR	-1.49746	0.000107986	0.00148456
		EIF1AX	-1.23424	0.00109863	0.0121643
		KARS	-2.09898	3.80244e-56	3.05818e-54
		EIF3F	-2.12168	2.69642e-27	1.60427e-25
		EIF4B	-1.82408	7.61496e-30	4.80872e-28
		DTD1	-1.60666	0.00463176	0.0426091
		EIF3K	-2.0938	5.09626e-67	4.32412e-65
		EIF3L	-1.32085	0.000644082	0.00750211
		GFM2	-1.75724	0.00273648	0.0270916
		EIF3M	-2.1608	5.90093e-47	4.48307e-45
		EEF2K	-2.71457	4.62851e-34	3.04754e-32
		FARSB	-1.94749	1.35334e-16	6.43843e-15
		EEF1G	-2.53328	7.96783e-229	8.40742e-227
		FAU	-1.22324	2.99136e-17	1.47719e-15
		EEF1D	-2.51188	3.90483e-92	3.72255e-90
cell cycle	3.53	KIF23	-3.57378	7.36477e-05	0.00104688
		CKAP2	-3.98466	3.89622e-07	7.97691e-06
		BMP4	-4.31862	1.12195e-10	3.32959e-09
		CKS1B	-1.94652	1.86408e-18	9.50952e-17
		KIFC1	-2.46754	0.000242816	0.00309518
		KIF23	-3.57378	7.36477e-05	0.00104688
		ING4	-1.7258	3.23962e-07	6.69367e-06
		KIF22	-2.70341	0.000264376	0.00334411
		CDK1	-4.14804	3.20173e-08	7.40204e-07
		CETN3	-1.61213	0.000258881	0.00328133
		KIF11	-3.84225	1.45036e-05	0.000232992
		KIF4A	-3.08635	0.00125017	0.0136584
		CAV2	-1.88572	3.08253e-07	6.3905e-06
		AURKB	-3.73543	2.15994e-05	0.000335838
		CCNF	-2.28928	0.00484069	0.0441854
		DYNC2LI1	-2.17577	0.00085436	0.00970778
		DLGAP5	-3.62812	0.000118785	0.0016195
		CCNG1	-1.30134	2.28464e-08	5.39809e-07
		DTYMK	-1.55469	0.00538487	0.0485779
		CENPF	-3.38129	4.65362e-05	0.000682319
		CCNG2	-2.41237	3.07172e-06	5.47214e-05
		ITGB1	-1.2302	0.00152155	0.0162634
		CBX3	-1.53436	6.10268e-07	1.21615e-05
		BIRC5	-4.99436	1.99472e-11	6.30624e-10
		KIF2C	-2.80468	0.00456542	0.0421244
		CDCA8	-3.74358	2.48692e-05	0.000383299
		CDK4	-1.63883	3.6204e-05	0.000540783
		PMF1	-1.9655	2.38751e-05	0.000369361
		KATNA1	-1.46086	0.00361115	0.0344392
		KIFC3	-3.12824	5.11511e-09	1.31423e-07
		APP	-2.98148	4.4018e-80	4.01051e-78
		CCNA2	-3.96834	4.39291e-06	7.66539e-05
		CDCA3	-3.26946	1.31479e-05	0.000212736
		CENPA	-6.52704	1.81723e-12	6.25791e-11
		CCNB1	-5.09207	1.30548e-10	3.81462e-09
		KRT7	-2.61626	6.64076e-35	4.41959e-33
		DCAF12	-1.5704	0.000108779	0.00149381
		KHDRBS1	-1.39508	0.000793233	0.00905907
		LIG1	-2.06635	0.00431559	0.0401796
		FNTA	-1.46446	0.000679908	0.00788891
		CCND1	-1.73731	0.00560988	0.0503868
		CKAP2	-3.98466	3.89622e-07	7.97691e-06
		FAM82B	-1.51374	0.0025007	0.0250893
		DCTN2	-1.39727	8.41092e-05	0.0011793
		DYNLL2	-1.23096	0.000119891	0.00163278
		HBP1	-1.89704	1.21724e-10	3.5834e-09
		CINP	-1.33876	0.00129523	0.0140822
		HDAC2	-1.86921	4.54501e-06	7.89177e-05
		ERH	-1.4163	5.73494e-07	1.1475e-05
		CALM3	-1.39191	1.42615e-05	0.000229252
		BUB1B	-2.9252	0.000280276	0.00352358
		CDK5RAP2	-2.08909	4.72162e-05	0.000691467
		ID2	-2.18081	3.43882e-09	8.99447e-08
		KAT2B	-2.17152	4.72974e-17	2.30339e-15
		APEX1	-2.11229	3.1229e-18	1.58007e-16
		GADD45G	-4.0566	2.89565e-05	0.000439978
		HSPB1	-1.3973	0.000140188	0.00187923
		FANCD2	-2.81301	0.00216934	0.0221885
		CKS2	-4.16267	2.19868e-14	8.69992e-13
		CALM2	-1.63999	9.85388e-26	5.67138e-24
		GABARAPL1	-1.84109	1.33079e-16	6.34333e-15
		ID3	-1.70795	0.000704092	0.00813892
		APBB2	-1.98206	0.000258749	0.00328133
		CRYAB	-2.87903	1.41097e-57	1.14224e-55
		GADD45A	-2.55414	1.27424e-06	2.39621e-05
		CDCA7L	-2.43136	1.22959e-08	3.0119e-07
		DYNLT3	-1.60199	6.37761e-06	0.000108675
		HMG20B	-1.44083	0.00329554	0.0318599
		DCTN4	-1.54019	8.71069e-05	0.00121649
		AHR	-2.80405	2.73739e-06	4.92267e-05
		ANXA1	-1.46871	3.74125e-05	0.000558159
		KIF1C	-1.69628	3.57351e-08	8.21542e-07
		EML3	-1.437	0.00398096	0.0373457
		IFT57	-1.81536	0.00291845	0.0286519
		G0S2	-2.507	6.63028e-17	3.18499e-15
		DYNC1I2	-1.48185	4.69659e-05	0.000688211
		KIF20A	-3.96327	2.79911e-06	5.02274e-05
chromosome	3.5	CENPN	-2.2698	0.00351106	0.0335611
		KIF22	-2.70341	0.000264376	0.00334411
		KIF2C	-2.80468	0.00456542	0.0421244
		HMGB2	-5.35014	3.19585e-23	1.78124e-21
		HMGN3	-2.58562	4.23111e-18	2.12338e-16
		KIF22	-2.70341	0.000264376	0.00334411
		CENPN	-2.2698	0.00351106	0.0335611
		HMGN2	-1.96807	3.82632e-26	2.22296e-24
		HMGB3	-2.27202	0.000923351	0.0103771
		CDCA8	-3.74358	2.48692e-05	0.000383299
		HP1BP3	-1.38706	0.00575461	0.0514995
		CENPA	-6.52704	1.81723e-12	6.25791e-11
		CENPF	-3.38129	4.65362e-05	0.000682319
		BUB1B	-2.9252	0.000280276	0.00352358
		BIRC5	-4.99436	1.99472e-11	6.30624e-10
		CBX3	-1.53436	6.10268e-07	1.21615e-05
		AURKB	-3.73543	2.15994e-05	0.000335838
		KIF2C	-2.80468	0.00456542	0.0421244
		CALCOCO1	-1.49135	4.39897e-05	0.000648835
		PMF1	-1.9655	2.38751e-05	0.000369361
		FANCD2	-2.81301	0.00216934	0.0221885
		DCTN2	-1.39727	8.41092e-05	0.0011793
		HNRNPD	-1.53027	1.55369e-08	3.739e-07
		EIF3E	-3.09606	5.92844e-92	5.62997e-90
		CHRAC1	-1.5153	0.00173234	0.0182169
		H3F3A	-1.36919	1.21322e-21	6.55483e-20
		H3F3B	-1.5066	8.79073e-17	4.20643e-15
		ERCC1	-1.51914	0.000140691	0.00188384
		CHD3	-1.45524	0.00515154	0.0466948
		HDAC2	-1.86921	4.54501e-06	7.89177e-05
		ID2	-2.18081	3.43882e-09	8.99447e-08
mitochondrial membrane	3.38	ATP5D	-1.61265	5.75535e-20	3.02997e-18
		GM2A	-2.79618	1.41287e-12	4.92034e-11
		HSD17B10	-1.23308	0.00297659	0.0291416
		ACAA2	-1.37671	9.4654e-06	0.000156642
		BPHL	-1.67072	4.3271e-05	0.000639763
		FDX1	-1.39444	0.00447766	0.0414385
		ECH1	-1.52586	9.10308e-06	0.00015095
		CBX3	-1.53436	6.10268e-07	1.21615e-05
		CAV2	-1.88572	3.08253e-07	6.3905e-06
		ALAS1	-1.52825	0.00145408	0.0156371
		ATP5G2	-2.72387	1.03854e-89	9.75003e-88
		CRLS1	-1.5844	0.000275116	0.0034693
		CLTA	-1.46558	6.17362e-11	1.86121e-09
		ACOT8	-1.56252	0.00473639	0.0434098
		ACAT1	-1.33157	2.59072e-05	0.000397561
		GATM	-3.208	1.58396e-10	4.61743e-09
		KIAA0101	-6.08297	4.08113e-12	1.37098e-10
		CAV1	-1.70313	2.30993e-11	7.2748e-10
		HTRA2	-1.52383	0.000726406	0.00836943
		KARS	-2.09898	3.80244e-56	3.05818e-54
		AK2	-1.51865	7.88344e-15	3.20148e-13
		HADHA	-4.48209	2.81142e-29	1.74854e-27
		CHMP4A	-1.73165	1.00694e-08	2.50377e-07
		GBAS	-1.45015	1.67331e-05	0.000266038
		HADHB	-4.28795	9.2494e-26	5.33591e-24
		CASP8	-1.54982	0.00015984	0.00211727
		DTD1	-1.60666	0.00463176	0.0426091
		BAD	-1.48218	0.00309075	0.0300435
		ATP5O	-1.38005	4.74794e-13	1.72146e-11
		GSTK1	-2.04806	7.41158e-14	2.8372e-12
		GIPC1	-1.38297	0.00215569	0.0220855
		CAT	-1.44947	4.60644e-05	0.000675804
		ITPR1	-3.0457	7.24784e-06	0.000121905
		CPT1A	-2.97007	1.50007e-05	0.000240352
		ANPEP	-1.68194	0.00113629	0.0125139
		ATP5H	-1.22887	5.29412e-07	1.06534e-05
		CSDE1	-1.36569	1.04086e-06	1.98148e-05
		BRD8	-2.02086	9.60309e-13	3.40675e-11
		ACADVL	-1.73988	5.98796e-11	1.81187e-09
		GFM2	-1.75724	0.00273648	0.0270916
		ALDH6A1	-1.51434	0.001577	0.0167379
		B2M	-5.99798	1.5854e-09	4.31113e-08
		ATP5C1	-1.23892	2.01765e-06	3.68748e-05
		ACSL5	-2.19576	0.000174657	0.00229998
		LAPTM5	-2.70476	3.73892e-23	2.07923e-21
		DECR1	-1.5695	0.00291398	0.0286193
		ATP5A1	-1.27717	2.3568e-10	6.79809e-09
		ETFB	-1.3191	0.000102757	0.00141663
		HSPD1	-1.59266	2.29282e-15	9.77755e-14
		ALDH7A1	-1.57267	4.42546e-06	7.70042e-05
		ETFA	-1.27759	0.0040223	0.0376906
		CENPF	-3.38129	4.65362e-05	0.000682319
		CHRDL2	-4.79831	2.64455e-15	1.12193e-13
		FH	-1.45602	4.48784e-06	7.8019e-05
		ABCD3	-1.80821	0.00239908	0.0241976
		C1QBP	-1.99402	2.22275e-13	8.25294e-12
		BCKDHA	-1.70383	1.02753e-05	0.000168912
		CLIC1	-1.51596	0.000101744	0.00140501
		B4GALNT3	-3.07496	4.40056e-24	2.48069e-22
		GRN	-1.64991	2.68854e-06	4.84193e-05
		CTSB	-2.19841	5.88172e-28	3.5682e-26
		IDH3B	-1.34098	0.000376727	0.00463005
		IPO7	-1.70264	4.0337e-09	1.04728e-07
		ACER3	-2.67279	7.39872e-05	0.0010511
		IPO5	-2.13602	1.35261e-19	7.06073e-18
		ALDOC	-5.33934	6.32843e-17	3.05186e-15
		CHCHD10	-1.53269	2.1407e-05	0.000333687
		FURIN	-2.57444	1.26755e-10	3.71698e-09
		ELK3	-2.19058	1.77721e-05	0.00028039
		ATP6V1D	-1.40065	6.55619e-05	0.000937342
		ACSM5	-2.64503	1.68348e-08	4.02779e-07
		HIBCH	-1.74911	0.00011069	0.0015192
		CORO1A	-2.49086	1.74966e-08	4.17803e-07
		LAMP2	-1.49048	4.54803e-05	0.000668425
		DUT	-1.91507	2.32428e-09	6.19082e-08
		COPG2	-1.92154	0.000888553	0.0100455
		AKTIP	-1.58302	6.55359e-05	0.000937342
		HSD17B4	-1.75065	7.99724e-05	0.00112834
		AMFR	-1.45542	2.15537e-05	0.000335339
		CTNS	-1.47753	6.25692e-05	0.000900814
		GCK	-1.26641	1.72264e-07	3.68897e-06
		IFI6	-3.28739	5.9206e-15	2.42833e-13
nuclear lumen	3.29	KIF23	-3.57378	7.36477e-05	0.00104688
		ATP5D	-1.61265	5.75535e-20	3.02997e-18
		RPL36A	-3.21458	2.91233e-191	3.03411e-189
		CPSF3L	-1.34829	0.000240338	0.00307152
		BTD	-2.08587	3.47389e-06	6.14426e-05
		CKS1B	-1.94652	1.86408e-18	9.50952e-17
		LMO4	-1.40781	4.24876e-05	0.000628557
		ING4	-1.7258	3.23962e-07	6.69367e-06
		C1QC	-2.41665	1.50984e-19	7.86486e-18
		HMGB2	-5.35014	3.19585e-23	1.78124e-21
		DNAJC10	-2.05044	1.08065e-06	2.04933e-05
		FUBP1	-1.47146	0.00186994	0.0195308
		ANPEP	-1.68194	0.00113629	0.0125139
		CDCA8	-3.74358	2.48692e-05	0.000383299
		BARX2	-1.83997	8.48126e-07	1.6502e-05
		CASP8	-1.54982	0.00015984	0.00211727
		FRG1	-1.60305	6.19861e-05	0.000892941
		APP	-2.98148	4.4018e-80	4.01051e-78
		ALAS1	-1.52825	0.00145408	0.0156371
		GNL2	-1.49193	0.000894013	0.0100979
		HNRNPF	-1.42718	1.16609e-10	3.45642e-09
		CCNA2	-3.96834	4.39291e-06	7.66539e-05
		EIF3E	-3.09606	5.92844e-92	5.62997e-90
		INO80B	-1.66149	2.93971e-05	0.000446123
		EIF3L	-1.32085	0.000644082	0.00750211
		BRD8	-2.02086	9.60309e-13	3.40675e-11
		ACTL6A	-1.5782	0.00454607	0.0419771
		HTRA2	-1.52383	0.000726406	0.00836943
		CDK1	-4.14804	3.20173e-08	7.40204e-07
		APEX1	-2.11229	3.1229e-18	1.58007e-16
		LIG1	-2.06635	0.00431559	0.0401796
		CAT	-1.44947	4.60644e-05	0.000675804
		EXOSC5	-1.61649	0.00100924	0.0112604
		GTF3C1	-1.6789	0.000425523	0.00516548
		FMR1	-1.64452	0.00193012	0.0200659
		ERCC1	-1.51914	0.000140691	0.00188384
		LAS1L	-1.3875	0.000928875	0.0104344
		GRHL1	-2.97812	1.00612e-30	6.4026e-29
		CHD3	-1.45524	0.00515154	0.0466948
		CDK4	-1.63883	3.6204e-05	0.000540783
		CEBPA	-1.95144	2.26539e-06	4.12195e-05
		CCND1	-1.73731	0.00560988	0.0503868
		GATM	-3.208	1.58396e-10	4.61743e-09
		FANCD2	-2.81301	0.00216934	0.0221885
		KAT2B	-2.17152	4.72974e-17	2.30339e-15
		IPO5	-2.13602	1.35261e-19	7.06073e-18
		ACADVL	-1.73988	5.98796e-11	1.81187e-09
		CSTB	-1.5043	8.18382e-07	1.59484e-05
		DDB2	-2.24815	6.53889e-06	0.000111116
		PMF1	-1.9655	2.38751e-05	0.000369361
		C1QBP	-1.99402	2.22275e-13	8.25294e-12
		CBY1	-1.59696	0.000332007	0.00412147
		H6PD	-2.02996	0.000828289	0.00943761
		GLTSCR2	-3.05041	3.5533e-37	2.43707e-35
		CCNB1	-5.09207	1.30548e-10	3.81462e-09
		KIF4A	-3.08635	0.00125017	0.0136584
		HDAC2	-1.86921	4.54501e-06	7.89177e-05
		GCK	-1.26641	1.72264e-07	3.68897e-06
		ATP5C1	-1.23892	2.01765e-06	3.68748e-05
		ELK3	-2.19058	1.77721e-05	0.00028039
		HNRNPA3	-1.20603	0.00235108	0.0237329
		HNRNPM	-1.40828	1.40108e-08	3.3949e-07
		CALM3	-1.39191	1.42615e-05	0.000229252
		CIRBP	-2.16936	3.15962e-17	1.55597e-15
		CALM2	-1.63999	9.85388e-26	5.67138e-24
		KIF20A	-3.96327	2.79911e-06	5.02274e-05
		GPSM2	-2.22112	7.12905e-07	1.40787e-05
		FDX1	-1.39444	0.00447766	0.0414385
		HS3ST1	-3.70553	0.000107047	0.00147248
		ACAT1	-1.33157	2.59072e-05	0.000397561
		HADHA	-4.48209	2.81142e-29	1.74854e-27
		KARS	-2.09898	3.80244e-56	3.05818e-54
		DTD1	-1.60666	0.00463176	0.0426091
		HADHB	-4.28795	9.2494e-26	5.33591e-24
		CENPF	-3.38129	4.65362e-05	0.000682319
		BIRC5	-4.99436	1.99472e-11	6.30624e-10
		FBL	-1.57412	1.55176e-08	3.73801e-07
		GSTK1	-2.04806	7.41158e-14	2.8372e-12
		ITPR1	-3.0457	7.24784e-06	0.000121905
		FXR1	-1.36493	0.00491206	0.0447872
		HSD17B4	-1.75065	7.99724e-05	0.00112834
		ILF2	-1.23519	0.00588615	0.0525054
		ETFB	-1.3191	0.000102757	0.00141663
		ETFA	-1.27759	0.0040223	0.0376906
		FH	-1.45602	4.48784e-06	7.8019e-05
		BCKDHA	-1.70383	1.02753e-05	0.000168912
		GOLIM4	-1.88234	0.000176586	0.00232291
		IDH3B	-1.34098	0.000376727	0.00463005
		AK2	-1.51865	7.88344e-15	3.20148e-13
		ATP5A1	-1.27717	2.3568e-10	6.79809e-09
		HSPD1	-1.59266	2.29282e-15	9.77755e-14
		ACSM5	-2.64503	1.68348e-08	4.02779e-07
cytoskeleton	2.84	KIFC1	-2.46754	0.000242816	0.00309518
		KIF23	-3.57378	7.36477e-05	0.00104688
		RPL36A	-3.21458	2.91233e-191	3.03411e-189
		KIFC1	-2.46754	0.000242816	0.00309518
		KIF22	-2.70341	0.000264376	0.00334411
		HMGN3	-2.58562	4.23111e-18	2.12338e-16
		LIMA1	-1.67193	2.90708e-07	6.05728e-06
		GYPC	-2.81513	9.32148e-12	3.03637e-10
		HMGN2	-1.96807	3.82632e-26	2.22296e-24
		KIF4A	-3.08635	0.00125017	0.0136584
		BTD	-2.08587	3.47389e-06	6.14426e-05
		ACTR3B	-1.8662	0.000259948	0.00329316
		DYNC2LI1	-2.17577	0.00085436	0.00970778
		CALD1	-2.3532	2.73188e-47	2.08833e-45
		FERMT2	-2.03351	1.64962e-09	4.47099e-08
		CETN3	-1.61213	0.000258881	0.00328133
		CBX3	-1.53436	6.10268e-07	1.21615e-05
		AURKB	-3.73543	2.15994e-05	0.000335838
		C1QC	-2.41665	1.50984e-19	7.86486e-18
		KIFC3	-3.12824	5.11511e-09	1.31423e-07
		KIF2C	-2.80468	0.00456542	0.0421244
		CDCA8	-3.74358	2.48692e-05	0.000383299
		ARPC5	-1.34487	0.000443693	0.00535446
		ACTR2	-1.35232	0.000387746	0.004756
		APP	-2.98148	4.4018e-80	4.01051e-78
		FUZ	-2.42725	0.000276421	0.00348379
		DCAF12	-1.5704	0.000108779	0.00149381
		FNTA	-1.46446	0.000679908	0.00788891
		FAU	-1.22324	2.99136e-17	1.47719e-15
		GNL2	-1.49193	0.000894013	0.0100979
		DYNLL2	-1.23096	0.000119891	0.00163278
		FTL	-1.27648	0.000659271	0.00766748
		KATNA1	-1.46086	0.00361115	0.0344392
		CRYAB	-2.87903	1.41097e-57	1.14224e-55
		ARPC3	-1.27822	0.000217258	0.00280414
		CDK5RAP2	-2.08909	4.72162e-05	0.000691467
		FMR1	-1.64452	0.00193012	0.0200659
		KRT5	-2.19268	7.18658e-15	2.92329e-13
		IFNGR1	-1.56416	0.000546558	0.00643235
		APEX1	-2.11229	3.1229e-18	1.58007e-16
		GRHL1	-2.97812	1.00612e-30	6.4026e-29
		CDK1	-4.14804	3.20173e-08	7.40204e-07
		CKAP2	-3.98466	3.89622e-07	7.97691e-06
		CASP8	-1.54982	0.00015984	0.00211727
		DCTN4	-1.54019	8.71069e-05	0.00121649
		ITGB7	-2.4356	0.000247227	0.00314168
		KIF11	-3.84225	1.45036e-05	0.000232992
		FARP1	-1.47148	0.00179886	0.0188837
		ITGB6	-1.82366	2.63822e-07	5.52037e-06
		ADAM10	-2.34754	1.53464e-16	7.23396e-15
		GABARAPL1	-1.84109	1.33079e-16	6.34333e-15
		DCTN2	-1.39727	8.41092e-05	0.0011793
		CHRAC1	-1.5153	0.00173234	0.0182169
		DYNLT3	-1.60199	6.37761e-06	0.000108675
		JUP	-2.57048	5.36475e-09	1.3755e-07
		DLGAP5	-3.62812	0.000118785	0.0016195
		ARPC1B	-1.40034	1.27634e-08	3.11096e-07
		CENPF	-3.38129	4.65362e-05	0.000682319
		CSTB	-1.5043	8.18382e-07	1.59484e-05
		BIRC5	-4.99436	1.99472e-11	6.30624e-10
		EPB41L2	-2.34928	5.98961e-07	1.19458e-05
		HSPB1	-1.3973	0.000140188	0.00187923
		COTL1	-2.36855	9.50088e-07	1.82415e-05
		KIF1C	-1.69628	3.57351e-08	8.21542e-07
		FLNB	-1.89719	4.98104e-09	1.28245e-07
		HMGB2	-5.35014	3.19585e-23	1.78124e-21
		EML3	-1.437	0.00398096	0.0373457
		ELMO3	-1.35479	0.00577964	0.051686
		HMGB3	-2.27202	0.000923351	0.0103771
		ARHGAP26	-2.98545	1.59858e-12	5.52809e-11
		FAM82B	-1.51374	0.0025007	0.0250893
		CCNB1	-5.09207	1.30548e-10	3.81462e-09
		BUB1B	-2.9252	0.000280276	0.00352358
		ALDOC	-5.33934	6.32843e-17	3.05186e-15
		ELK3	-2.19058	1.77721e-05	0.00028039
		DYNC1I2	-1.48185	4.69659e-05	0.000688211
		IFT57	-1.81536	0.00291845	0.0286519
		HADHA	-4.48209	2.81142e-29	1.74854e-27
		CNN3	-3.53666	7.19466e-62	5.98126e-60
		CALM3	-1.39191	1.42615e-05	0.000229252
		CORO1A	-2.49086	1.74966e-08	4.17803e-07
		HADHB	-4.28795	9.2494e-26	5.33591e-24
		HNRNPA3	-1.20603	0.00235108	0.0237329
		ITGA6	-1.34852	0.000364035	0.00448746
		CALM2	-1.63999	9.85388e-26	5.67138e-24
		HNRNPM	-1.40828	1.40108e-08	3.3949e-07
		LASP1	-1.31988	0.000455496	0.00547816
		KIF20A	-3.96327	2.79911e-06	5.02274e-05
		FRG1	-1.60305	6.19861e-05	0.000892941
		KRT7	-2.61626	6.64076e-35	4.41959e-33
		ALDH9A1	-1.90136	1.44038e-08	3.4833e-07
		HNRNPF	-1.42718	1.16609e-10	3.45642e-09
		EIF3E	-3.09606	5.92844e-92	5.62997e-90
		HNRNPD	-1.53027	1.55369e-08	3.739e-07
		EIF3L	-1.32085	0.000644082	0.00750211
		PMF1	-1.9655	2.38751e-05	0.000369361
		ITPR1	-3.0457	7.24784e-06	0.000121905
		FXR1	-1.36493	0.00491206	0.0447872
		HDAC2	-1.86921	4.54501e-06	7.89177e-05
		H3F3A	-1.36919	1.21322e-21	6.55483e-20
		H3F3B	-1.5066	8.79073e-17	4.20643e-15
		CNN2	-1.7828	0.000227692	0.00292201
		KIF23	-3.57378	7.36477e-05	0.00104688
		HP1BP3	-1.38706	0.00575461	0.0514995
		ANXA1	-1.46871	3.74125e-05	0.000558159
		FUBP1	-1.47146	0.00186994	0.0195308
		INO80B	-1.66149	2.93971e-05	0.000446123
		BRD8	-2.02086	9.60309e-13	3.40675e-11
		EXOSC5	-1.61649	0.00100924	0.0112604
		LAS1L	-1.3875	0.000928875	0.0104344
		ACADVL	-1.73988	5.98796e-11	1.81187e-09
		FANCD2	-2.81301	0.00216934	0.0221885
		IPO5	-2.13602	1.35261e-19	7.06073e-18
		GLTSCR2	-3.05041	3.5533e-37	2.43707e-35
		CALCOCO1	-1.49135	4.39897e-05	0.000648835
		CENPA	-6.52704	1.81723e-12	6.25791e-11
		GPSM2	-2.22112	7.12905e-07	1.40787e-05
		ERCC1	-1.51914	0.000140691	0.00188384
		CHD3	-1.45524	0.00515154	0.0466948
		CENPN	-2.2698	0.00351106	0.0335611
		FBL	-1.57412	1.55176e-08	3.73801e-07
		ID2	-2.18081	3.43882e-09	8.99447e-08
		ILF2	-1.23519	0.00588615	0.0525054
lysosome	2.6	GM2A	-2.79618	1.41287e-12	4.92034e-11
		GABARAPL1	-1.84109	1.33079e-16	6.34333e-15
		CLTA	-1.46558	6.17362e-11	1.86121e-09
		GGH	-2.45215	1.89508e-08	4.49916e-07
		GM2A	-2.79618	1.41287e-12	4.92034e-11
		LAPTM4A	-1.78581	4.40189e-45	3.2836e-43
		CTSS	-3.84086	8.54766e-43	6.28126e-41
		FUCA1	-1.83239	3.64519e-07	7.47536e-06
		CD74	-3.31484	3.89164e-70	3.32486e-68
		ASAH1	-1.60603	0.000190307	0.00248092
		ATP6V1D	-1.40065	6.55619e-05	0.000937342
		GNS	-1.66629	1.90019e-05	0.000298078
		ADA	-3.14122	2.45819e-05	0.000379581
		CTSW	-4.82292	2.2951e-42	1.67163e-40
		LAMP1	-1.35574	1.07734e-07	2.34573e-06
		LAMP2	-1.49048	4.54803e-05	0.000668425
		CTSK	-1.97354	2.50292e-08	5.87449e-07
		LAPTM5	-2.70476	3.73892e-23	2.07923e-21
		CTSC	-1.67899	0.00582664	0.052031
		CTSB	-2.19841	5.88172e-28	3.5682e-26
		CTNS	-1.47753	6.25692e-05	0.000900814
		CLCN7	-1.52306	0.000236064	0.00302316
		CAT	-1.44947	4.60644e-05	0.000675804
		AKTIP	-1.58302	6.55359e-05	0.000937342
		CTSF	-1.38852	0.00535613	0.0483894
		AP4B1	-1.87017	0.00129323	0.0140666
response to hormone (steroid & corticosteroid)	2.11	HSP90AB1	-1.83298	5.3602e-50	4.16191e-48
		BCKDHA	-1.70383	1.02753e-05	0.000168912
		BMP4	-4.31862	1.12195e-10	3.32959e-09
		CAV2	-1.88572	3.08253e-07	6.3905e-06
		ATP6V0E1	-1.49755	1.0016e-12	3.54813e-11
		BMP4	-4.31862	1.12195e-10	3.32959e-09
		CAV2	-1.88572	3.08253e-07	6.3905e-06
		HMGB2	-5.35014	3.19585e-23	1.78124e-21
		CAV1	-1.70313	2.30993e-11	7.2748e-10
		IGFBP7	-1.50677	7.13314e-07	1.40787e-05
		ALDH1A2	-2.96559	0.00379902	0.0359531
		C1QB	-2.55929	2.99725e-20	1.58469e-18
		DEK	-1.78426	1.06901e-12	3.78152e-11
		ERBB3	-2.53345	2.40702e-14	9.47876e-13
		CITED1	-3.60532	4.46731e-05	0.000656953
		CCND1	-1.73731	0.00560988	0.0503868
		ERBB2	-1.70601	4.32978e-06	7.56057e-05
		ASAH1	-1.60603	0.000190307	0.00248092
		CRYAB	-2.87903	1.41097e-57	1.14224e-55
		B2M	-5.99798	1.5854e-09	4.31113e-08
		GATA3	-1.69303	6.95597e-06	0.000117396
		ALDOC	-5.33934	6.32843e-17	3.05186e-15
		GNG11	-1.91442	1.2742e-15	5.58815e-14
		COL1A1	-2.90445	4.36246e-11	1.34139e-09
		EIF4EBP1	-3.32184	8.78022e-56	7.03872e-54
		CA2	-2.82913	7.51131e-05	0.00106526
		CCL5	-4.25196	1.91395e-24	1.08637e-22
		IGFBP2	-3.44099	7.84612e-19	4.02762e-17
		FNTA	-1.46446	0.000679908	0.00788891
		CD44	-2.73763	6.52178e-09	1.65839e-07
		CCNA2	-3.96834	4.39291e-06	7.66539e-05
		HPRT1	-2.07505	2.8606e-07	5.96545e-06
		CASP8	-1.54982	0.00015984	0.00211727
		DDAH2	-1.79647	0.00182952	0.0191328
		GNG5	-1.9325	1.52531e-12	5.29697e-11
		ADAM10	-2.34754	1.53464e-16	7.23396e-15
		BCKDHA	-1.70383	1.02753e-05	0.000168912
		GATM	-3.208	1.58396e-10	4.61743e-09
		KAT2B	-2.17152	4.72974e-17	2.30339e-15
		COLEC12	-2.15442	0.000260689	0.00330086
		CLIC1	-1.51596	0.000101744	0.00140501
		GNAO1	-2.62829	0.000481736	0.0057545
		GGH	-2.45215	1.89508e-08	4.49916e-07
		DDR1	-2.62188	2.16181e-29	1.34791e-27
		HSPB1	-1.3973	0.000140188	0.00187923
		CTSC	-1.67899	0.00582664	0.052031
		AMFR	-1.45542	2.15537e-05	0.000335339
		C1S	-1.87479	1.00837e-06	1.92558e-05
		KLF10	-2.18092	1.50744e-05	0.000241377
		CORO1A	-2.49086	1.74966e-08	4.17803e-07
		HDAC2	-1.86921	4.54501e-06	7.89177e-05
		GCK	-1.26641	1.72264e-07	3.68897e-06
		ID2	-2.18081	3.43882e-09	8.99447e-08
		CXCL16	-1.62461	0.00273507	0.0270885
		HSPD1	-1.59266	2.29282e-15	9.77755e-14
		ID3	-1.70795	0.000704092	0.00813892
1Enrichment score > 2 is equivalent to P < 0.01
2Official gene symbol according to NCBI Entrez gene database http://www.ncbi.nlm.nih.gov/gene/
3SFC = signed fold change in gene expression
4FDR = false discovery rate correction

## Sheet: Lactation
Table S6. Gene ontology functional annotation clusters enriched in the ovine mammary gland during lactation.
Annotation cluster name	Enrichment score1	Gene ID2	SFC3	P value	FDR4 P value
endoplasmic reticulum	7.73	HM13	1.42945	2.36761e-07	4.99646e-06
		COPA	1.25252	0.00131602	0.0142892
		EXTL3	2.1656	0.000224715	0.00289283
		HMGCR	2.88088	1.33227e-15	5.82213e-14
		HM13	1.42945	2.36761e-07	4.99646e-06
		CKMT1B	2.42871	4.84542e-05	0.000708338
		EXTL3	2.1656	0.000224715	0.00289283
		BSCL2	1.65478	0.000782602	0.00894594
		AP1M1	1.79246	1.92364e-11	6.09712e-10
		ERLEC1	1.5505	3.58851e-06	6.3379e-05
		GPAA1	1.34979	0.00089663	0.0101229
		AP2S1	1.50312	8.89534e-07	1.71858e-05
		HAX1	1.64579	0.000143443	0.00191454
		FDFT1	2.13636	4.44089e-16	2.01934e-14
		FKBP1A	1.38533	7.22289e-12	2.37787e-10
		GCAT	2.93564	4.44089e-16	2.01934e-14
		ELOVL1	3.45491	0	0
		EDEM3	2.76688	1.35161e-06	2.5359e-05
		LMAN1	1.71298	4.73249e-08	1.07104e-06
		AGPAT6	2.62981	0	0
		EXTL1	13.7002	1.55431e-15	6.70936e-14
		CLTC	1.32791	9.88014e-06	0.00016296
		DNAJB11	2.14538	7.83196e-12	2.56131e-10
		ATP2B2	5.19369	1.55431e-15	6.70936e-14
		INSIG1	29.9724	8.02691e-11	2.40233e-09
		DHCR7	5.98664	1.52118e-11	4.87153e-10
		COPB2	1.3393	0.000265524	0.00335519
		CREB3L1	1.63778	2.58287e-08	6.04489e-07
		ELOVL6	4.32457	0.00024563	0.0031246
		EFHD1	1.87045	2.68119e-12	9.15646e-11
		ERO1L	4.37225	0	0
		GBF1	2.19112	4.88543e-12	1.62788e-10
		DNAJC3	2.36294	0	0
		HSPA5	1.79384	0	0
		FXC1	1.70203	0.000111924	0.00153444
		DDOST	1.3868	3.70049e-08	8.49152e-07
		GPX4	1.58643	3.76985e-11	1.1679e-09
		ARFGEF2	2.24493	8.16105e-06	0.000136336
		DHCR24	4.18505	0	0
		HSD17B7	1.77069	9.61193e-07	1.84261e-05
		ITSN1	2.40498	2.75664e-07	5.75839e-06
		KDELR2	1.3565	1.78637e-05	0.000281655
		ATP6V0D1	1.58162	2.08765e-06	3.81259e-05
		AIFM1	1.38757	0.00413942	0.0387439
		IFNGR2	2.15456	0	0
		HERPUD1	1.54729	1.59637e-06	2.9525e-05
		FNDC3A	1.7228	3.58622e-09	9.36019e-08
		ERGIC1	1.32533	1.83873e-05	0.000288805
		KRTCAP2	1.25142	0.000138477	0.00185822
		BCAP31	1.81123	0	0
		AGPAT1	1.83774	0	0
		DOLK	2.75032	7.73454e-09	1.94672e-07
		GOLGA3	2.55446	2.87989e-10	8.23001e-09
		DGAT1	1.83097	1.35685e-05	0.000218967
		ITPR2	1.77419	0.0016743	0.0176742
		EIF2AK3	1.55781	0.0038422	0.0362783
		GOLT1B	2.23021	4.93347e-08	1.11244e-06
		BSG	1.24933	8.88294e-08	1.9519e-06
		DEGS1	1.61065	1.25826e-11	4.05584e-10
		ERP44	1.42359	0.000191256	0.00249198
		GGCX	1.41094	6.01219e-05	0.000868619
		CCDC47	1.55258	1.85048e-08	4.40175e-07
		CYP17A1	6.84031	8.96465e-11	2.67974e-09
		ATP2A2	2.1014	7.00716e-09	1.77268e-07
		ATP6V1F	1.84868	5.75096e-14	2.22566e-12
		GANAB	1.26313	0.00234297	0.0236703
		DPM2	1.32408	0.00295395	0.0289774
		DHRS1	1.31133	8.87667e-05	0.00123897
		CRELD2	1.7402	0.000432222	0.00523137
		CHPF	1.56053	0.00326572	0.0316087
		HYOU1	1.70874	1.27709e-05	0.000207044
		ARCN1	1.28573	0.000115106	0.00157195
		HSD17B12	3.32896	0	0
		GPAM	10.8714	0	0
		GABARAPL2	1.32234	2.30982e-05	0.000358015
		LMAN2	1.49781	1.48767e-09	4.06778e-08
		ALDH18A1	2.00818	4.5311e-09	1.17027e-07
		EPM2AIP1	1.56437	0.00387879	0.0366098
		CHKB	1.82514	1.26121e-12	4.41085e-11
		ACSL1	5.95057	0	0
		ABCD1	3.04784	2.87953e-06	5.15954e-05
		CYTB	1.41043	0	0
		CHMP1A	1.28322	0.00507534	0.0460718
		EBP	4.0204	0	0
		LARGE	4.89234	0	0
		FADS1	8.90493	1.9984e-14	7.93288e-13
		FADS2	11.6097	4.12803e-12	1.38485e-10
		EPHX1	1.56589	4.40403e-06	7.67937e-05
		CRAT	1.58841	0.00105795	0.0117507
		CPT1B	9.48142	0	0
		EHD4	1.76902	0.000380515	0.00467428
		CLGN	1.85381	0.00349516	0.0334622
		CD63	1.55878	0	0
		HSPA13	1.77085	0.00181004	0.0189854
		AGR2	7.59508	0	0
		GK	4.16835	0	0
		DNAJB9	1.8786	5.46648e-07	1.09734e-05
vesicle	4.9	COPA	1.25252	0.00131602	0.0142892
		CPT1B	9.48142	0	0
		GALNT3	1.50207	0.00539678	0.0486498
		HMGCR	2.88088	1.33227e-15	5.82213e-14
		EBP	4.0204	0	0
		GGCX	1.41094	6.01219e-05	0.000868619
		BCAR1	2.06929	0.000434594	0.0052575
		COPA	1.25252	0.00131602	0.0142892
		BTC	2.53253	1.9091e-06	3.49685e-05
		FOXO3	2.90953	1.17639e-12	4.1259e-11
		AIFM1	1.38757	0.00413942	0.0387439
		CHKB	1.82514	1.26121e-12	4.41085e-11
		ITSN1	2.40498	2.75664e-07	5.75839e-06
		FADS1	8.90493	1.9984e-14	7.93288e-13
		FDFT1	2.13636	4.44089e-16	2.01934e-14
		CYTB	1.41043	0	0
		FOS	4.32444	0.000536274	0.00632312
		EPHX1	1.56589	4.40403e-06	7.67937e-05
		FKBP1A	1.38533	7.22289e-12	2.37787e-10
		ATP2B2	5.19369	1.55431e-15	6.70936e-14
		CCDC47	1.55258	1.85048e-08	4.40175e-07
		AGPAT6	2.62981	0	0
		LMAN1	1.71298	4.73249e-08	1.07104e-06
		CYTH3	3.15793	6.39122e-06	0.000108831
		DYNLL1	1.23154	0.000891641	0.0100757
		IRS1	3.29875	2.60832e-10	7.50419e-09
		GPX4	1.58643	3.76985e-11	1.1679e-09
		ITPR2	1.77419	0.0016743	0.0176742
		GPX3	6.08196	2.22045e-16	1.02669e-14
		ATP6V0D1	1.58162	2.08765e-06	3.81259e-05
		FNDC3A	1.7228	3.58622e-09	9.36019e-08
		ADRB1	4.61502	4.85659e-06	8.37974e-05
		DDOST	1.3868	3.70049e-08	8.49152e-07
		DGAT1	1.83097	1.35685e-05	0.000218967
		CEACAM1	1.72363	0.0007484	0.00860677
		ACSL1	5.95057	0	0
		KRAS	1.82411	0.000665506	0.00773635
		ATP2A2	2.1014	7.00716e-09	1.77268e-07
		CCDC88C	2.35016	0.000490421	0.00583847
		HSPA13	1.77085	0.00181004	0.0189854
		AARS	1.97197	3.97327e-12	1.33657e-10
		ERO1L	4.37225	0	0
		ATP6V1F	1.84868	5.75096e-14	2.22566e-12
		GABARAPL2	1.32234	2.30982e-05	0.000358015
		ADM	1.79655	0.000465441	0.00558688
		CPT1B	9.48142	0	0
		AVEN	1.45726	0.00328892	0.0318083
		EMP1	2.59926	1.04222e-08	2.58627e-07
		DEGS1	1.61065	1.25826e-11	4.05584e-10
		GALNT3	1.50207	0.00539678	0.0486498
		FADS2	11.6097	4.12803e-12	1.38485e-10
		HAX1	1.64579	0.000143443	0.00191454
		HMGCS1	2.27433	1.00417e-06	1.91903e-05
		CAPN2	1.71058	0.000464051	0.0055729
		DOLK	2.75032	7.73454e-09	1.94672e-07
		ASNS	8.22387	4.74717e-08	1.07337e-06
		LIN7A	21.3449	0	0
		GCH1	6.49302	1.55431e-15	6.70936e-14
		CD59	1.23638	2.14385e-05	0.000333967
		ACTB	1.8851	2.95183e-06	5.28525e-05
		ACACA	5.07226	0	0
		GARS	2.74495	3.00927e-07	6.24911e-06
		EPRS	1.56222	4.06239e-10	1.15028e-08
		CD55	5.63504	3.62599e-13	1.32636e-11
		FABP4	1.44428	0.00221722	0.0225941
		DUSP6	1.81478	0.00200129	0.020736
fatty acid biosynthesis	3.43	ALDH18A1	2.00818	4.5311e-09	1.17027e-07
		ELOVL1	3.45491	0	0
		BCAT2	1.78124	5.22385e-05	0.000759612
		FADS1	8.90493	1.9984e-14	7.93288e-13
		ASS1	6.64454	0	0
		ACACA	5.07226	0	0
		FASN	4.57369	0	0
		FADS2	11.6097	4.12803e-12	1.38485e-10
		CBR4	2.32938	6.81333e-09	1.72719e-07
		ELOVL6	4.32457	0.00024563	0.0031246
		ASNS	8.22387	4.74717e-08	1.07337e-06
		ALOX12	3.55194	2.12665e-06	3.87522e-05
		CDO1	2.57899	0	0
		DEGS1	1.61065	1.25826e-11	4.05584e-10
		ELOVL1	3.45491	0	0
		AGPAT1	1.83774	0	0
		CBS	1.56592	0.00278183	0.0274964
lipid synthesis	3.39	EBP	4.0204	0	0
		HMGCR	2.88088	1.33227e-15	5.82213e-14
		DHDDS	1.72668	0.00117133	0.0128653
		ALDH18A1	2.00818	4.5311e-09	1.17027e-07
		HMGCR	2.88088	1.33227e-15	5.82213e-14
		CYP17A1	6.84031	8.96465e-11	2.67974e-09
		HDLBP	1.61175	2.22045e-16	1.02669e-14
		DHCR7	5.98664	1.52118e-11	4.87153e-10
		HMGCS1	2.27433	1.00417e-06	1.91903e-05
		FADS1	8.90493	1.9984e-14	7.93288e-13
		ADM	1.79655	0.000465441	0.00558688
		HSD17B7	1.77069	9.61193e-07	1.84261e-05
		FDPS	3.28887	1.15685e-13	4.38096e-12
		HSD17B12	3.32896	0	0
		HSD17B14	3.24268	0.000198037	0.00257219
		DHCR24	4.18505	0	0
		DOLK	2.75032	7.73454e-09	1.94672e-07
		FDFT1	2.13636	4.44089e-16	2.01934e-14
		LCAT	3.43859	1.27614e-08	3.11096e-07
		FASN	4.57369	0	0
		ACACA	5.07226	0	0
		INSIG1	29.9724	8.02691e-11	2.40233e-09
		AASS	1.88665	3.47105e-05	0.000520046
		CBR4	2.32938	6.81333e-09	1.72719e-07
		FADS2	11.6097	4.12803e-12	1.38485e-10
		ELOVL1	3.45491	0	0
		ELOVL6	4.32457	0.00024563	0.0031246
		DEGS1	1.61065	1.25826e-11	4.05584e-10
ER unfolded protein response	3.13	HERPUD1	1.54729	1.59637e-06	2.9525e-05
		ATP2A2	2.1014	7.00716e-09	1.77268e-07
		AARS	1.97197	3.97327e-12	1.33657e-10
		ATF4	3.89931	0	0
		INSIG1	29.9724	8.02691e-11	2.40233e-09
		EDEM3	2.76688	1.35161e-06	2.5359e-05
		ERO1L	4.37225	0	0
		HSPH1	1.51926	0.000201837	0.0026133
		CCDC47	1.55258	1.85048e-08	4.40175e-07
		EIF2AK2	1.78074	0.0023209	0.0234665
		ERP44	1.42359	0.000191256	0.00249198
		EIF2AK3	1.55781	0.0038422	0.0362783
		HSPA6	3.7427	0.000470459	0.00563341
		HSPA5	1.79384	0	0
		CREB3L1	1.63778	2.58287e-08	6.04489e-07
		DNAJB2	2.03041	2.38678e-08	5.61258e-07
		DNAJB1	1.70071	1.71061e-07	3.66637e-06
		DNAJC3	2.36294	0	0
		HSPA8	2.39742	0	0
response to hormone (glucocorticoid/cortocosteroid/steroid)	3.01	BCAR1	2.06929	0.000434594	0.0052575
		ALPL	2.26191	2.42768e-06	4.39705e-05
		BSG	1.24933	8.88294e-08	1.9519e-06
		FOS	4.32444	0.000536274	0.00632312
		FOS	4.32444	0.000536274	0.00632312
		BCAR1	2.06929	0.000434594	0.0052575
		ESR1	5.7031	0	0
		EIF4EBP2	1.64202	8.02255e-08	1.77814e-06
		BSG	1.24933	8.88294e-08	1.9519e-06
		CDKN1A	2.92246	0.00246522	0.0248039
		HSPH1	1.51926	0.000201837	0.0026133
		HMGCS1	2.27433	1.00417e-06	1.91903e-05
		IL6R	2.37437	2.79427e-08	6.49044e-07
		BTG2	8.78097	6.66134e-16	2.97423e-14
		DUSP1	1.65972	5.42262e-07	1.09031e-05
		KRAS	1.82411	0.000665506	0.00773635
		ASNS	8.22387	4.74717e-08	1.07337e-06
		CDO1	2.57899	0	0
		ADM	1.79655	0.000465441	0.00558688
		GPX4	1.58643	3.76985e-11	1.1679e-09
		JUNB	1.8838	0.00189999	0.019811
		FADS1	8.90493	1.9984e-14	7.93288e-13
		HMGCR	2.88088	1.33227e-15	5.82213e-14
		LCAT	3.43859	1.27614e-08	3.11096e-07
		CREB3L1	1.63778	2.58287e-08	6.04489e-07
		KRT19	1.84478	9.0742e-09	2.26772e-07
		FABP3	16.6286	0	0
		ANGPT1	5.72934	1.28786e-14	5.15373e-13
		FABP4	1.44428	0.00221722	0.0225941
		LBP	2.40374	0.0058913	0.0525323
		GHR	2.0868	0.00346491	0.0332112
		DNAJC3	2.36294	0	0
		IRS1	3.29875	2.60832e-10	7.50419e-09
		DDOST	1.3868	3.70049e-08	8.49152e-07
		ADIPOR2	3.67344	0	0
		EGR1	9.12246	0	0
		AARS	1.97197	3.97327e-12	1.33657e-10
		ALDH2	1.21554	0.00308631	0.0300252
		LIFR	3.22188	6.28964e-12	2.08453e-10
		EIF2AK2	1.78074	0.0023209	0.0234665
		EIF2AK3	1.55781	0.0038422	0.0362783
		ALPL	2.26191	2.42768e-06	4.39705e-05
		IL1R1	3.45427	1.33493e-12	4.66207e-11
		AACS	1.73672	1.16584e-08	2.8669e-07
		ACP5	2.19369	4.0053e-05	0.000594678
		FKBP1A	1.38533	7.22289e-12	2.37787e-10
		EDEM3	2.76688	1.35161e-06	2.5359e-05
		GCH1	6.49302	1.55431e-15	6.70936e-14
		ACSL1	5.95057	0	0
		HSPA6	3.7427	0.000470459	0.00563341
		ERO1L	4.37225	0	0
		HSPA8	2.39742	0	0
		HERPUD1	1.54729	1.59637e-06	2.9525e-05
		ACACA	5.07226	0	0
		EPHX1	1.56589	4.40403e-06	7.67937e-05
		DUSP4	6.11742	0	0
		ERP44	1.42359	0.000191256	0.00249198
		DNAJB2	2.03041	2.38678e-08	5.61258e-07
		DNAJB1	1.70071	1.71061e-07	3.66637e-06
		CD14	3.38704	1.2563e-10	3.69277e-09
		F2R	5.09018	2.40194e-10	6.92022e-09
phospholipid biosynthesis	2.88	CHKA	1.80817	1.30198e-07	2.80761e-06
		CPT1B	9.48142	0	0
		GPD1L	1.55771	0.00182719	0.0191166
		AGPAT6	2.62981	0	0
		HMGCR	2.88088	1.33227e-15	5.82213e-14
		CHKA	1.80817	1.30198e-07	2.80761e-06
		CPT1B	9.48142	0	0
		AGPAT6	2.62981	0	0
		ATP2B2	5.19369	1.55431e-15	6.70936e-14
		AGPAT4	1.67884	1.58028e-07	3.39293e-06
		DGAT1	1.83097	1.35685e-05	0.000218967
		GNE	1.9401	9.63724e-06	0.000159272
		CHKB	1.82514	1.26121e-12	4.41085e-11
		FADS1	8.90493	1.9984e-14	7.93288e-13
		CCBL1	1.35589	0.00588097	0.0524781
		GPAM	10.8714	0	0
		ALDH2	1.21554	0.00308631	0.0300252
		AGPAT1	1.83774	0	0
		HDLBP	1.61175	2.22045e-16	1.02669e-14
		GPAA1	1.34979	0.00089663	0.0101229
		CKMT1B	2.42871	4.84542e-05	0.000708338
		ETNK1	2.07362	2.82277e-09	7.44627e-08
		GK	4.16835	0	0
		HSD17B12	3.32896	0	0
		LCAT	3.43859	1.27614e-08	3.11096e-07
		HMGCS1	2.27433	1.00417e-06	1.91903e-05
		FDFT1	2.13636	4.44089e-16	2.01934e-14
		CD81	1.28705	2.60447e-09	6.91473e-08
		CRAT	1.58841	0.00105795	0.0117507
		AZIN1	2.11601	0	0
		FABP3	16.6286	0	0
		GCAT	2.93564	4.44089e-16	2.01934e-14
		GPD1L	1.55771	0.00182719	0.0191166
		CDO1	2.57899	0	0
		CIDEA	18.5474	0	0
		LBP	2.40374	0.0058913	0.0525323
		ACSS2	5.12611	0	0
		GCH1	6.49302	1.55431e-15	6.70936e-14
		DPM2	1.32408	0.00295395	0.0289774
		GPX4	1.58643	3.76985e-11	1.1679e-09
		ELOVL1	3.45491	0	0
		DHCR7	5.98664	1.52118e-11	4.87153e-10
		GPX3	6.08196	2.22045e-16	1.02669e-14
		FASN	4.57369	0	0
		ELOVL6	4.32457	0.00024563	0.0031246
		GK5	1.50133	0.00220215	0.0224869
		GNMT	2.53311	5.43647e-09	1.391e-07
		GHR	2.0868	0.00346491	0.0332112
		HSD17B7	1.77069	9.61193e-07	1.84261e-05
		DHCR24	4.18505	0	0
		EBP	4.0204	0	0
		ACACA	5.07226	0	0
		FDPS	3.28887	1.15685e-13	4.38096e-12
		FADS2	11.6097	4.12803e-12	1.38485e-10
		DOLK	2.75032	7.73454e-09	1.94672e-07
		CYP17A1	6.84031	8.96465e-11	2.67974e-09
		LARGE	4.89234	0	0
		ADM	1.79655	0.000465441	0.00558688
		DEGS1	1.61065	1.25826e-11	4.05584e-10
		ALOX12	3.55194	2.12665e-06	3.87522e-05
amino acid biosynthesis	2.88	ALDH18A1	2.00818	4.5311e-09	1.17027e-07
		BCAT2	1.78124	5.22385e-05	0.000759612
		ASS1	6.64454	0	0
		ETNK1	2.07362	2.82277e-09	7.44627e-08
		ASNS	8.22387	4.74717e-08	1.07337e-06
		AZIN1	2.11601	0	0
		CDO1	2.57899	0	0
		CBS	1.56592	0.00278183	0.0274964
		GCH1	6.49302	1.55431e-15	6.70936e-14
heat shock protein	2.21	HYOU1	1.70874	1.27709e-05	0.000207044
		ABR	2.24007	1.7531e-05	0.000277117
		HSPA6	3.7427	0.000470459	0.00563341
		HSPH1	1.51926	0.000201837	0.0026133
		HSPA6	3.7427	0.000470459	0.00563341
		HSPA5	1.79384	0	0
		HSPA13	1.77085	0.00181004	0.0189854
		HSPA8	2.39742	0	0
1Enrichment score > 2 is equivalent to P < 0.01
2Official gene symbol according to NCBI Entrez gene database http://www.ncbi.nlm.nih.gov/gene/
3SFC = signed fold change in gene expression
4FDR = false discovery rate correction
