# Supplementary material for: Functional development of the adult ovine mammary gland—insights from gene expression profiling
Source: BMC Genomics. 2015 Oct 5;16:748. doi: 10.1186/s12864-015-1947-9 (PMC4595059; doi:10.1186/s12864-015-1947-9)
Supplement: Additional file 6: Table S7. — Kyoto Encyclopaedia of Genes and Genomes (KEGG) pathways enriched in the ovine mammary gland during late pregnancy. Table S8: Kyoto Encyclopaedia of Genes and Genomes (KEGG) pathways enriched in the ovine mammary gland during lactation. (XLSX 38 kb) [file 12864_2015_1947_MOESM6_ESM.xlsx]

## Sheet: Late pregnancy
Table S7. Kyoto Encyclopaedia of Genes and Genomes (KEGG) pathways enriched in the ovine mammary gland during late pregnancy.
KEGG pathway term	Fisher's exact P value	Gene ID1	SFC2	P value	FDR3 P value
hsa00640:Propanoate metabolism	0.00038	ALDH6A1	-1.51434	0.001577	0.0167379
		LDHB	-1.29959	5.17297e-11	1.58077e-09
		LDHA	-1.57716	0.00206018	0.0212038
		ALDH7A1	-1.57267	4.42546e-06	7.70042e-05
		HIBCH	-1.74911	0.00011069	0.0015192
		ACAT1	-1.33157	2.59072e-05	0.000397561
		HADHA	-4.48209	2.81142e-29	1.74854e-27
		ALDH9A1	-1.90136	1.44038e-08	3.4833e-07
hsa00280:Valine, leucine and isoleucine degradation	0.0019	BCKDHA	-1.70383	1.02753e-05	0.000168912
		HSD17B10	-1.23308	0.00297659	0.0291416
		ACAA2	-1.37671	9.4654e-06	0.000156642
		ALDH6A1	-1.51434	0.001577	0.0167379
		ALDH7A1	-1.57267	4.42546e-06	7.70042e-05
		HIBCH	-1.74911	0.00011069	0.0015192
		ACAT1	-1.33157	2.59072e-05	0.000397561
		HADHA	-4.48209	2.81142e-29	1.74854e-27
		ALDH9A1	-1.90136	1.44038e-08	3.4833e-07
		HADHB	-4.28795	9.2494e-26	5.33591e-24
hsa05010:Alzheimer's disease	0.0019	ATP5D	-1.61265	5.75535e-20	3.02997e-18
		HSD17B10	-1.23308	0.00297659	0.0291416
		ADAM10	-2.34754	1.53464e-16	7.23396e-15
		APH1A	-1.74174	1.99876e-07	4.26178e-06
		ATP5G2	-2.72387	1.03854e-89	9.75003e-88
		BAD	-1.48218	0.00309075	0.0300435
		ITPR1	-3.0457	7.24784e-06	0.000121905
		APP	-2.98148	4.4018e-80	4.01051e-78
		CASP8	-1.54982	0.00015984	0.00211727
		ATP5C1	-1.23892	2.01765e-06	3.68748e-05
		CALM3	-1.39191	1.42615e-05	0.000229252
		ATP5O	-1.38005	4.74794e-13	1.72146e-11
		ATP5A1	-1.27717	2.3568e-10	6.79809e-09
		ATP5H	-1.22887	5.29412e-07	1.06534e-05
		CALM2	-1.63999	9.85388e-26	5.67138e-24
hsa00071:Fatty acid metabolism	0.0026	ACADVL	-1.73988	5.98796e-11	1.81187e-09
		ACAA2	-1.37671	9.4654e-06	0.000156642
		ALDH7A1	-1.57267	4.42546e-06	7.70042e-05
		ACAT1	-1.33157	2.59072e-05	0.000397561
		HADHA	-4.48209	2.81142e-29	1.74854e-27
		CPT1A	-2.97007	1.50007e-05	0.000240352
		ALDH9A1	-1.90136	1.44038e-08	3.4833e-07
		ACSL5	-2.19576	0.000174657	0.00229998
		HADHB	-4.28795	9.2494e-26	5.33591e-24
hsa04115:p53 signaling pathway	0.0031	CCNB1	-5.09207	1.30548e-10	3.81462e-09
		CDK1	-4.14804	3.20173e-08	7.40204e-07
		CCND1	-1.73731	0.00560988	0.0503868
		GADD45G	-4.0566	2.89565e-05	0.000439978
		CASP8	-1.54982	0.00015984	0.00211727
		DDB2	-2.24815	6.53889e-06	0.000111116
		CDK4	-1.63883	3.6204e-05	0.000540783
		CCNG1	-1.30134	2.28464e-08	5.39809e-07
		CCNG2	-2.41237	3.07172e-06	5.47214e-05
		GADD45A	-2.55414	1.27424e-06	2.39621e-05
hsa05016:Huntington's disease	0.0032	ATP5D	-1.61265	5.75535e-20	3.02997e-18
		CLTA	-1.46558	6.17362e-11	1.86121e-09
		ATP5G2	-2.72387	1.03854e-89	9.75003e-88
		DCTN4	-1.54019	8.71069e-05	0.00121649
		ITPR1	-3.0457	7.24784e-06	0.000121905
		DCTN2	-1.39727	8.41092e-05	0.0011793
		HDAC2	-1.86921	4.54501e-06	7.89177e-05
		IFT57	-1.81536	0.00291845	0.0286519
		CASP8	-1.54982	0.00015984	0.00211727
		ATP5C1	-1.23892	2.01765e-06	3.68748e-05
		ATP5O	-1.38005	4.74794e-13	1.72146e-11
		ATP5A1	-1.27717	2.3568e-10	6.79809e-09
		ATP5H	-1.22887	5.29412e-07	1.06534e-05
hsa05012:Parkinson's disease	0.0033	ATP5D	-1.61265	5.75535e-20	3.02997e-18
		HTRA2	-1.52383	0.000726406	0.00836943
		ATP5C1	-1.23892	2.01765e-06	3.68748e-05
		ATP5G2	-2.72387	1.03854e-89	9.75003e-88
		ATP5O	-1.38005	4.74794e-13	1.72146e-11
		ATP5A1	-1.27717	2.3568e-10	6.79809e-09
		ATP5H	-1.22887	5.29412e-07	1.06534e-05
hsa00062:Fatty acid elongation in mitochondria	0.0052	ACAA2	-1.37671	9.4654e-06	0.000156642
		HADHA	-4.48209	2.81142e-29	1.74854e-27
		HADHB	-4.28795	9.2494e-26	5.33591e-24
hsa00010:Glycolysis / Gluconeogenesis	0.006	LDHB	-1.29959	5.17297e-11	1.58077e-09
		LDHA	-1.57716	0.00206018	0.0212038
		GALM	-1.53691	1.16954e-12	4.11355e-11
		ALDH7A1	-1.57267	4.42546e-06	7.70042e-05
		GCK	-1.26641	1.72264e-07	3.68897e-06
		AKR1A1	-1.33227	0.000301851	0.00377367
		ALDOC	-5.33934	6.32843e-17	3.05186e-15
		ALDH9A1	-1.90136	1.44038e-08	3.4833e-07
hsa04142:Lysosome	0.0072	CLTA	-1.46558	6.17362e-11	1.86121e-09
		LAPTM4A	-1.78581	4.40189e-45	3.2836e-43
		GM2A	-2.79618	1.41287e-12	4.92034e-11
		CTSS	-3.84086	8.54766e-43	6.28126e-41
		FUCA1	-1.83239	3.64519e-07	7.47536e-06
		ASAH1	-1.60603	0.000190307	0.00248092
		CTSW	-4.82292	2.2951e-42	1.67163e-40
		GNS	-1.66629	1.90019e-05	0.000298078
		LAMP1	-1.35574	1.07734e-07	2.34573e-06
		LAMP2	-1.49048	4.54803e-05	0.000668425
		CTSK	-1.97354	2.50292e-08	5.87449e-07
		LAPTM5	-2.70476	3.73892e-23	2.07923e-21
		CTSC	-1.67899	0.00582664	0.052031
		CTSB	-2.19841	5.88172e-28	3.5682e-26
		CTNS	-1.47753	6.25692e-05	0.000900814
		AP4B1	-1.87017	0.00129323	0.0140666
		CTSF	-1.38852	0.00535613	0.0483894
hsa00410:beta-Alanine metabolism	0.011	ALDH7A1	-1.57267	4.42546e-06	7.70042e-05
		CNDP1	-3.71618	1.68588e-05	0.000267863
		HIBCH	-1.74911	0.00011069	0.0015192
		HADHA	-4.48209	2.81142e-29	1.74854e-27
		ALDH9A1	-1.90136	1.44038e-08	3.4833e-07
hsa05322:Systemic lupus erythematosus	0.03	C1QB	-2.55929	2.99725e-20	1.58469e-18
		FCGR2B	-7.6906	2.38872e-115	2.3498e-113
		H3F3A	-1.36919	1.21322e-21	6.55483e-20
		H3F3B	-1.5066	8.79073e-17	4.20643e-15
		C1S	-1.87479	1.00837e-06	1.92558e-05
		FCGR3A	-2.48841	7.89555e-06	0.000132258
		C1QC	-2.41665	1.50984e-19	7.86486e-18
1Official gene symbol according to NCBI Entrez gene database http://www.ncbi.nlm.nih.gov/gene/
2SFC = signed fold change in gene expression
3FDR = false discovery rate correction

## Sheet: Lactation
Table S8. Kyoto Encyclopaedia of Genes and Genomes (KEGG) pathways enriched in the ovine mammary gland during lactation.
KEGG pathway term	Fisher's exact P value	Gene ID	SFC	P value	FDR
hsa00100:Steroid biosynthesis	0.00011	EBP	4.0204	0	0
		DHCR7	5.98664	1.52118e-11	4.87153e-10
		HSD17B7	1.77069	9.61193e-07	1.84261e-05
		DHCR24	4.18505	0	0
		FDFT1	2.13636	4.44089e-16	2.01934e-14
hsa00564:Glycerophospholipid metabolism	0.00095	GPD1L	1.55771	0.00182719	0.0191166
		CHKA	1.80817	1.30198e-07	2.80761e-06
		CPT1B	9.48142	0	0
		AGPAT6	2.62981	0	0
		CHKB	1.82514	1.26121e-12	4.41085e-11
		LCAT	3.43859	1.27614e-08	3.11096e-07
		ETNK1	2.07362	2.82277e-09	7.44627e-08
		AGPAT4	1.67884	1.58028e-07	3.39293e-06
		GPAM	10.8714	0	0
		AGPAT1	1.83774	0	0
hsa00900:Terpenoid backbone biosynthesis	0.0035	DHDDS	1.72668	0.00117133	0.0128653
		HMGCR	2.88088	1.33227e-15	5.82213e-14
		HMGCS1	2.27433	1.00417e-06	1.91903e-05
		FDPS	3.28887
hsa05110:Vibrio cholerae infection	0.013	ATP6V1C1	1.72949	4.41662e-06	7.69589e-05
		ACTB	1.8851	2.95183e-06	5.28525e-05
		KDELR2	1.3565	1.78637e-05	0.000281655
		ATP6V0A1	1.76947	0.00365512	0.0347779
		ERO1L	4.37225	0	0
		ATP6V0D1	1.58162	2.08765e-06	3.81259e-05
		ATP6V1F	1.84868	5.75096e-14	2.22566e-12
hsa00510:N-Glycan biosynthesis	0.013	B4GALT1	5.20531	0	0
		GANAB	1.26313	0.00234297	0.0236703
		DPM2	1.32408	0.00295395	0.0289774
		DDOST	1.3868	3.70049e-08	8.49152e-07
hsa01040:Biosynthesis of unsaturated fatty acids	0.019	FADS1	8.90493	1.9984e-14	7.93288e-13
		HSD17B12	3.32896	0	0
		FADS2	11.6097	4.12803e-12	1.38485e-10
		ELOVL6	4.32457	0.00024563	0.0031246
hsa03320:PPAR signaling pathway	0.022	CPT1B	9.48142	0	0
		ACSL1	5.95057	0	0
		CHKB	1.82514	1.26121e-12	4.41085e-11
		FABP3	16.6286	0	0
		FADS2	11.6097	4.12803e-12	1.38485e-10
		FABP4	1.44428	0.00221722	0.0225941
		GK	4.16835	0	0
		DBI	1.60481	2.22045e-16	1.02669e-14
hsa00561:Glycerolipid metabolism	0.026	AGPAT6	2.62981	0	0
		DGAT1	1.83097	1.35685e-05	0.000218967
		ALDH2	1.21554	0.00308631	0.0300252
		GK	4.16835	0	0
		AGPAT4	1.67884	1.58028e-07	3.39293e-06
		GPAM	10.8714	0	0
		AGPAT1	1.83774	0	0
hsa04010:MAPK signaling pathway	0.039	IL1R1	3.45427	1.33493e-12	4.66207e-11
		GNA12	2.23901	9.94858e-06	0.000163979
		DUSP5	3.39164	0.00043147	0.00522805
		FOS	4.32444	0.000536274	0.00632312
		DUSP4	6.11742	0	0
		ATF4	3.89931	0	0
		KRAS	1.82411	0.000665506	0.00773635
		DUSP1	1.65972	5.42262e-07	1.09031e-05
		JUND	5.02145	0	0
		HSPA6	3.7427	0.000470459	0.00563341
		GADD45B	1.56272	0.00254573	0.0254377
		HSPA8	2.39742	0	0
		CD14	3.38704	1.2563e-10	3.69277e-09
		DUSP6	1.81478	0.00200129	0.020736
1Official gene symbol according to NCBI Entrez gene database http://www.ncbi.nlm.nih.gov/gene/
2SFC = signed fold change in gene expression
3FDR = false discovery rate correction
